# Supplementary material for: Transcriptome-Based Analysis of Tomato Genotypes Resistant to Bacterial Spot (Xanthomonas perforans) Race T4
Source: Int J Mol Sci. 2020 Jun 6;21(11):4070. doi: 10.3390/ijms21114070 (PMC7313073; doi:10.3390/ijms21114070)
Supplement: Supplementary file 1 [file ijms-21-04070-s001.zip]

Archive with 3 entries (3 files):
- Table S1 DEGs.xlsx
- Table S2 GOs.docx
- Table S3 SNPINDELs.xlsx
