# Supplementary material for: Transcriptome-Based Analysis of Tomato Genotypes Resistant to Bacterial Spot (Xanthomonas perforans) Race T4
Source: Int J Mol Sci. 2020 Jun 6;21(11):4070. doi: 10.3390/ijms21114070 (PMC7313073; doi:10.3390/ijms21114070)
Supplement: Supplementary file 1 [file ijms-21-04070-s001.zip › Table S1 DEGs.xlsx]

## Sheet: DEG_PI270443
Gene ID	Type	Fold_change (log2)	FDR	PI270442.CK1	PI270442.CK2	PI270442.IN1	PI270442.IN2	Chr	Start	End	mRNA_ID	Des		IPR_Pfam	Go term
Solyc06g024230	Up	11.6378	0.000449109	0	0	0	54.875	ch06	11612233	11612430	Solyc06g024230.1.1	LOW QUALITY:Senescence-associated protein, putative (AHRD V3.3 *-* A0A072THY4_MEDTR)
Solyc06g024240	Up	11.6378	0.000449109	0	0	0	54.875	ch06	11611521	11611721	Solyc06g024240.1.1	LOW QUALITY:ribosomal protein 1 (AHRD V3.3 --* AT1G43170.4)
Solyc00g010780	Up	10.6105	0.000610784	0	0	0	26.9426	ch00	8974624	8974782	Solyc00g010780.1.1	LOW QUALITY:F-box and associated interaction domains-containing protein (AHRD V3.3 --* AT2G18780.1)
Solyc00g010530	Up	10.481	0.000656181	0	0	0	24.6333	ch00	8854671	8854847	Solyc00g010530.1.1	protein FLOWERING locus D-like protein (AHRD V3.3 --* AT3G10390.4)
Solyc01g099870	Up	9.95709	1.79925e-31	0	0	7.34972	10.0073	ch01	89880392	89885215	Solyc01g099870.2.1	Bidirectional sugar transporter SWEET (AHRD V3.3 *-* M1CB29_SOLTU)		InterPro:IPR004316,Pfam:PF03083	GO:0016021
Solyc01g099865	Up	9.94811	1.43751e-31	0	0	7.34972	9.89729	ch01	89879000	89879837	Solyc01g099865.1.1	Bidirectional sugar transporter SWEET (AHRD V3.3 *-* A0A061F3A7_THECC)
Solyc08g082545	Up	7.79123	0.0168745	0	0	0	3.84895	ch08	65421608	65422297	Solyc08g082545.1.1	LOW QUALITY:Peroxidase (AHRD V3.3 *-* K4CFF0_SOLLC)		InterPro:IPR002016,Pfam:PF00141	GO:0004601,GO:0006979,GO:0020037,GO:0055114
Solyc08g082550	Up	7.79123	0.0168745	0	0	0	3.84895	ch08	65424548	65425193	Solyc08g082550.1.1	LOW QUALITY:F-box associated interaction domain-containing protein (AHRD V3.3 *** A0A103XHT5_CYNCS)
Solyc10g005970	Up	6.78033	0.0279069	0	0	0.0706703	1.86949	ch10	741542	742738	Solyc10g005970.1.1	phospholipase-like protein (PEARLI 4) family protein (AHRD V3.3 --* AT2G20960.2)
Solyc11g027770	Up	6.58558	0.00879407	0.981296	0.713399	0	162.096	ch11	18865728	18866108	Solyc11g027770.1.1	Senescence-associated protein (AHRD V3.3 *-* A0A072THZ1_MEDTR)
Solyc12g015900	Up	5.15113	2.76528e-05	0.0577233	0	0.777374	1.97946	ch12	5884990	5885886	Solyc12g015900.1.1	LOW QUALITY:DUF868 family protein (DUF868) (AHRD V3.3 *** AT2G04220.1)		InterPro:IPR008586,Pfam:PF05910
Solyc01g102637	Up	4.7756	9.2206e-08	0.115447	0	1.69609	1.97946	ch01	91264659	91265729	Solyc01g102637.1.1	SERINE CARBOXYPEPTIDASE-LIKE 49 (AHRD V3.3 --* AT3G10410.1)
Solyc03g025190	Up	4.23995	1.88454e-44	1.55853	1.12955	30.2469	20.3444	ch03	2688693	2692489	Solyc03g025190.4.1	anthocyanin permease
Solyc03g121780	Up	4.23046	9.52768e-08	0.115447	0.0594499	1.9081	1.64955	ch03	71325487	71327545	Solyc03g121780.1.1	LOW QUALITY:Kinase family protein (AHRD V3.3 *** B9IJN5_POPTR)		InterPro:IPR000719,Pfam:PF07714	GO:0004672,GO:0005524,GO:0006468
Solyc02g085020	Up	4.09353	1.84129e-40	1.26991	1.3079	26.148	17.5952	ch02	48689775	48691570	Solyc02g085020.3.1	dihydroflavonol 4-reductase		InterPro:IPR001509,Pfam:PF01370	GO:0003824,GO:0050662
Solyc02g079990	Up	4.09064	0.000355393	0.230893	0.17835	6.57234	0.54985	ch02	44908346	44912141	Solyc02g079990.3.1	Cysteine-rich receptor-kinase-like protein (AHRD V3.3 *** G7KDB1_MEDTR)
Solyc12g098590	Up	4.02832	8.99969e-44	1.90487	2.378	42.7556	26.6127	ch12	67027244	67029595	Solyc12g098590.2.1	Glycosyltransferase (AHRD V3.3 *** K4DHN2_SOLLC)		InterPro:IPR002213	GO:0008152,GO:0016758
Solyc11g027760	Up	3.81837	0.00144403	5.48371	7.55014	6.57234	175.182	ch11	18865222	18865500	Solyc11g027760.1.1	LOW QUALITY:Cytochrome P450 like_TBP (AHRD V3.3 *-* O04892_TOBAC)
Solyc08g074683	Up	3.64651	0.00278382	0	0.1189	0.706703	0.989729	ch08	58961284	58963074	Solyc08g074683.1.1	polyphenol oxidase precursor
Solyc01g099880	Up	3.60602	3.56805e-20	0.981296	0.53505	8.05642	10.6671	ch01	89887618	89890786	Solyc01g099880.3.1	Bidirectional sugar transporter SWEET (AHRD V3.3 *** K4B122_SOLLC)
Solyc09g082660	Up	3.59583	1.06895e-52	1.84715	2.55635	27.4201	25.513	ch09	68798772	68802403	Solyc09g082660.3.1	Caffeoyl-CoA O-methyltransferase (AHRD V3.3 *** Q2YHM9_PLAMJ)		InterPro:IPR002935,Pfam:PF01596	GO:0008171
Solyc08g062340	Up	3.39803	1.8584e-05	0.288616	0.3567	1.76676	5.27856	ch08	50976692	50977159	Solyc08g062340.3.1	Heat-shock protein, putative (AHRD V3.3 *** B9RQT7_RICCO)		InterPro:IPR002068,Pfam:PF00011
Solyc00g010930	Up	3.11543	9.23366e-26	3.4634	1.9024	19.6464	26.9426	ch00	9021960	9022118	Solyc00g010930.1.1	LOW QUALITY:Peroxidase superfamily protein (AHRD V3.3 --* AT4G36430.1)
Solyc00g010755	Up	3.06552	6.87498e-27	3.52112	2.08075	19.929	27.0526	ch00	8971979	8974152	Solyc00g010755.1.1	D-alanine-D-alanine ligase (AHRD V3.3 *-* G7KW01_MEDTR)		InterPro:IPR013816	GO:0005524
Solyc04g080620	Up	3.05783	5.19563e-06	0.404063	0.17835	1.97877	3.07916	ch04	64819420	64823919	Solyc04g080620.3.1	Mannan endo-1,4-beta-mannosidase-like protein (AHRD V3.3 *** A0A072V2A7_MEDTR)		InterPro:IPR001547,Pfam:PF00150	GO:0004553,GO:0005975
Solyc12g088170	Up	3.05724	4.12686e-47	4.04063	5.52885	42.8262	36.1801	ch12	64603248	64605324	Solyc12g088170.2.1	HXXXD-type acyl-transferase family protein, putative (AHRD V3.3 *** A0A061E8Z9_THECC)		InterPro:IPR003480,Pfam:PF02458	GO:0016747
Solyc02g071000	Up	2.99726	1.0281e-17	57.781	126.688	586.635	875.69	ch02	41087550	41088347	Solyc02g071000.1.1	Chlorophyll a-b binding protein, chloroplastic (AHRD V3.3 *** K4B878_SOLLC)		InterPro:IPR001344,Pfam:PF00504	GO:0009765,GO:0016020
Solyc11g066580	Up	2.99035	7.03291e-30	1.7317	2.378	16.2542	16.2755	ch11	52631865	52635697	Solyc11g066580.2.1	flavonoid 3`%2C5`-hydroxylase
Solyc09g065100	Up	2.93246	2.28905e-09	0.51951	0.4756	4.09888	3.51904	ch09	63177096	63185459	Solyc09g065100.2.1	bHLH transcription factor 150
Solyc04g078140	Up	2.8875	4.29791e-09	0.981296	0.713399	8.12709	4.28883	ch04	63051857	63052804	Solyc04g078140.3.1	Cytochrome B5 (AHRD V3.3 *** Q9ZSP7_PETHY)
Solyc02g070980	Up	2.84521	1.04201e-19	91.0874	168.184	718.011	1131.04	ch02	41082811	41083608	Solyc02g070980.1.1	Chlorophyll a-b binding protein, chloroplastic (AHRD V3.3 *** K4B876_SOLLC)		InterPro:IPR001344,Pfam:PF00504	GO:0009765,GO:0016020
Solyc08g080040	Up	2.7935	6.70722e-21	2.02032	1.96185	15.6888	11.6568	ch08	63504503	63506031	Solyc08g080040.3.1	Anthocyanidin synthase (AHRD V3.3 *** A0A0A1E1Z9_9SOLA)
Solyc02g070990	Up	2.77718	3.76116e-20	69.0948	127.877	538.579	801.791	ch02	41085150	41085947	Solyc02g070990.1.1	Chlorophyll a-b binding protein, chloroplastic (AHRD V3.3 *** K4B877_SOLLC)		InterPro:IPR001344,Pfam:PF00504	GO:0009765,GO:0016020
Solyc03g096770	Up	2.72172	1.1087e-23	2.71299	2.08075	17.3142	14.0761	ch03	60549447	60549794	Solyc03g096770.1.1	Response to low sulfur protein, putative (AHRD V3.3 *** G7J9Q1_MEDTR)
Solyc03g031620	Up	2.54143	3.12154e-42	11.9487	9.74979	58.5857	67.1916	ch03	4121749	4125007	Solyc03g031620.3.1	5'-adenylylsulfate reductase (AHRD V3.3 *** A0A072V4H5_MEDTR)		InterPro:IPR004508	GO:0016671,GO:0019419,GO:0055114
Solyc07g054180	Up	2.50627	2.53581e-11	6.11867	2.19965	22.8972	24.1934	ch07	62662176	62666334	Solyc07g054180.3.1	Clathrin light chain protein (AHRD V3.3 *** AT2G20760.1)		InterPro:IPR000996	GO:0005198,GO:0006886,GO:0016192,GO:0030130,GO:0030132
Solyc12g099350	Up	2.46577	0.00286079	0.17317	0.3567	1.27207	1.75952	ch12	67516633	67517748	Solyc12g099350.1.1	LOW QUALITY:Pyrophosphate--fructose 6-phosphate 1-phosphotransferase subunit alpha (AHRD V3.3 --* PFPA_RICCO)
Solyc02g081340	Up	2.46059	1.61133e-18	2.82844	3.2103	19.2223	13.6363	ch02	45895912	45900117	Solyc02g081340.3.1	Glutathione S-transferase (AHRD V3.3 *** E1AWJ7_CAPAN)
Solyc03g096760	Up	2.42662	1.74856e-07	1.38536	1.01065	4.80558	8.24774	ch03	60535926	60536264	Solyc03g096760.1.1	Response to low sulfur protein, putative (AHRD V3.3 *** G7J9Q1_MEDTR)
Solyc01g079660	Up	2.37594	0.00930721	0.230893	0.17835	0.918714	1.31964	ch01	78644450	78645386	Solyc01g079660.2.1	LOW QUALITY:cotton fiber protein (AHRD V3.3 *** AT5G38700.1)
Solyc03g096780	Up	2.37423	6.93871e-36	19.1064	21.5209	91.3768	118.108	ch03	60555428	60555769	Solyc03g096780.1.1	Response to low sulfur protein, putative (AHRD V3.3 *** G7J9Q1_MEDTR)
Solyc10g076370	Up	2.36027	0.0240724	0.115447	1.24845	2.33212	4.72871	ch10	59433267	59435734	Solyc10g076370.2.1	Dehydration-responsive element binding protein (AHRD V3.3 *-* G9JKP4_LEYCH)
Solyc10g008820	Up	2.26194	0.0282168	0.577233	0	1.41341	1.42961	ch10	2875473	2879915	Solyc10g008820.3.1	GDSL esterase/lipase family (AHRD V3.3 *** A0A151SAU3_CAJCA)		InterPro:IPR001087,Pfam:PF00657	GO:0016788
Solyc02g080165	Up	2.21087	0.00205976	1.03902	1.0701	7.6324	1.97946	ch02	45027818	45029025	Solyc02g080165.1.1	Pentatricopeptide repeat-containing family protein (AHRD V3.3 *-* B9H1G1_POPTR)
Solyc06g071220	Up	2.20849	0.0268715	0.17317	0.2378	1.13073	0.769789	ch06	43953036	43953443	Solyc06g071220.1.1	LOW QUALITY:Peptidase S41 family protein (AHRD V3.3 --* AT5G46390.2)
Solyc06g075940	Up	2.19031	2.23499e-09	1.38536	2.08075	7.06703	8.79759	ch06	47288860	47289914	Solyc06g075940.1.1	LOW QUALITY:arogenate dehydrogenase (AHRD V3.3 --* AT5G34930.3)
Solyc03g115930	Up	2.17031	0.00842645	0.577233	0.4756	1.27207	3.62901	ch03	66986689	66996466	Solyc03g115930.2.1	Calcium-binding EF-hand family protein (AHRD V3.3 *-* AT5G39670.1)
Solyc07g053390	Up	2.16891	0.0201265	0.288616	0.17835	1.06006	1.0997	ch07	61966536	61966802	Solyc07g053390.1.1	LOW QUALITY:AUXIN RESPONSE FACTOR 13 (AHRD V3.3 --* AT1G34170.3)
Solyc02g070950	Up	2.13786	1.54885e-08	309.108	669.109	1587.75	2684.15	ch02	41073284	41074081	Solyc02g070950.1.1	Chlorophyll a-b binding protein, chloroplastic (AHRD V3.3 *** Q41422_SOLTU)		InterPro:IPR001344,Pfam:PF00504	GO:0009765,GO:0016020
Solyc02g070970	Up	2.12806	2.88738e-08	146.213	337.141	812.568	1284.67	ch02	41080369	41081166	Solyc02g070970.1.1	Chlorophyll a-b binding protein, chloroplastic (AHRD V3.3 *** Q41422_SOLTU)		InterPro:IPR001344,Pfam:PF00504	GO:0009765,GO:0016020
Solyc10g008810	Up	2.12595	0.0175543	0.577233	0.0594499	1.41341	1.42961	ch10	2871870	2875234	Solyc10g008810.3.1	GDSL esterase/lipase (AHRD V3.3 *** A0A0B2SKJ1_GLYSO)		InterPro:IPR001087,Pfam:PF00657	GO:0016788
Solyc05g053550	Up	2.11821	1.19065e-24	5.48371	6.59894	26.9961	25.0731	ch05	64481575	64483189	Solyc05g053550.3.1	chalcone synthase 2		InterPro:IPR011141,Pfam:PF00195	GO:0009058,GO:0016747
Solyc09g091600	Up	2.10798	4.38314e-19	8.02354	5.2316	30.8829	25.8429	ch09	71321575	71324159	Solyc09g091600.3.1	Tetratricopeptide repeat-like superfamily protein (AHRD V3.3 *** A0A061EKH3_THECC)		InterPro:IPR011990	GO:0005515
Solyc06g075950	Up	2.09919	9.21016e-09	1.50081	2.2591	7.1377	9.01753	ch06	47291069	47292319	Solyc06g075950.2.1	Protein yippee-like (AHRD V3.3 *** M1DX18_SOLTU)
Solyc09g074300	Up	2.09883	4.34029e-07	5.59916	15.6353	38.6567	51.7958	ch09	66513262	66513690	Solyc09g074300.1.1	Histone H2A (AHRD V3.3 *** K4CV07_SOLLC)		InterPro:IPR002119,Pfam:PF00125	GO:0000786,GO:0003677,GO:0005634
Solyc03g025710	Up	2.04741	6.84119e-10	1.67398	2.0213	7.34972	7.91783	ch03	3145689	3148004	Solyc03g025710.3.1	Acyl-CoA N-acyltransferases-like protein (AHRD V3.3 *** Q9C7G6_ARATH)		InterPro:IPR000182	GO:0008080
Solyc07g063170	Up	2.01492	8.02666e-06	1.84715	2.1402	5.58296	10.6671	ch07	65857674	65858180	Solyc07g063170.1.1	Sodium/calcium exchanger family protein (AHRD V3.3 --* AT5G17850.2)
Solyc01g107400	Up	1.97758	0.0449223	0.115447	0.4756	1.06006	1.31964	ch01	94864207	94864795	Solyc01g107400.2.1	IAA-amido synthetase
Solyc06g083445	Up	1.96565	0.00692787	0.230893	1.01065	2.33212	2.52931	ch06	48891645	48893852	Solyc06g083445.1.1	Caffeic O-methyltransferase (AHRD V3.3 *** A0A068FLE8_PUNGR)		InterPro:IPR001077,Pfam:PF00891	GO:0008171
Solyc05g051580	Up	1.95898	1.65397e-06	1.38536	1.4268	4.66424	6.37826	ch05	62798023	62804549	Solyc05g051580.3.1	Phototropic-responsive NPH3 family protein (AHRD V3.3 *** AT5G10250.2)
Solyc06g007970	Up	1.93508	0.0391448	0.17317	0.891749	2.68547	1.31964	ch06	1820822	1824193	Solyc06g007970.3.1	Tetratricopeptide repeat (TPR)-like superfamily protein (AHRD V3.3 *** AT5G48850.1)		InterPro:IPR011990	GO:0005515
Solyc01g102640	Up	1.92735	0.000321086	0.865849	0.713399	2.68547	3.40907	ch01	91271837	91273086	Solyc01g102640.2.1	LOW QUALITY:Nuclear pore complex protein Nup98-Nup96 (AHRD V3.3 *-* A0A1D1YSD9_9ARAE)		InterPro:IPR007230,Pfam:PF04096	GO:0005643,GO:0006810
Solyc01g058720	Up	1.92574	3.42474e-12	4.09835	4.57765	13.7807	19.2447	ch01	67909933	67920333	Solyc01g058720.3.1	Calcium-binding EF-hand (AHRD V3.3 *** A0A103XT58_CYNCS)
Solyc09g091510	Up	1.91191	5.14249e-08	2.19349	3.86425	12.862	9.67735	ch09	71250708	71252868	Solyc09g091510.3.1	chalcone synthase 1		InterPro:IPR011141,Pfam:PF00195	GO:0009058,GO:0016747
Solyc01g109120	Up	1.90312	0.00119963	0.51951	0.713399	2.40279	2.1994	ch01	96067219	96069299	Solyc01g109120.3.1	Transducin/WD40 repeat-like superfamily protein (AHRD V3.3 *** AT3G18950.1)		InterPro:IPR017986	GO:0005515
Solyc02g032860	Up	1.87205	8.57119e-18	30.1316	19.3212	86.6418	93.2545	ch02	29913880	29916448	Solyc02g032860.3.1	5'-adenylylsulfate reductase (AHRD V3.3 *** A0A072V4H5_MEDTR)		InterPro:IPR004508	GO:0016671,GO:0019419,GO:0055114
Solyc00g007160	Up	1.86855	0.00606444	0.461786	0.53505	1.62542	2.08943	ch02	32629105	32638038	Solyc00g007160.2.1	Retrovirus-related Pol polyprotein from transposon TNT 1-94 (AHRD V3.3 *-* A0A151SHE2_CAJCA)
Solyc02g080640	Up	1.86822	3.77902e-17	81.5053	50.7108	243.813	235.556	ch02	45383315	45386773	Solyc02g080640.3.1	adenylyl-sulfate reductase		InterPro:IPR004508	GO:0016671,GO:0019419,GO:0055114
Solyc12g089310	Up	1.86579	0.00562098	0.404063	1.3079	3.53352	2.63928	ch12	65424577	65427250	Solyc12g089310.2.1	Tubulin beta chain (AHRD V3.3 *** A0A0V0ICK0_SOLCH)		InterPro:IPR000217	GO:0005874,GO:0007017
Solyc04g014520	Up	1.86398	0.00171677	0.634956	1.3079	4.31089	2.63928	ch04	4795240	4796133	Solyc04g014520.1.1	LOW QUALITY:Transmembrane protein 45B (AHRD V3.3 *** A0A151U0K4_CAJCA)
Solyc02g080330	Up	1.86246	0.00413747	1.55853	3.86425	5.44162	14.2961	ch02	45133349	45135375	Solyc02g080330.3.1	Cytochrome P450 family protein (AHRD V3.3 *** B9H1E5_POPTR)		InterPro:IPR001128,Pfam:PF00067	GO:0005506,GO:0016705,GO:0020037,GO:0055114
Solyc12g010500	Up	1.82987	0.00035331	0.865849	0.772849	2.96815	2.85922	ch12	3509182	3511367	Solyc12g010500.2.1	RING/U-box superfamily protein (AHRD V3.3 *-* AT3G47180.1)
Solyc11g069700	Up	1.82731	3.29942e-08	19.8568	41.6744	91.9421	125.036	ch11	54602015	54604909	Solyc11g069700.2.1	Elongation factor 1-alpha (AHRD V3.3 *** EF1A_SOLLC)		InterPro:IPR000795	GO:0003924,GO:0005525
Solyc02g070935	Up	1.78162	5.8652e-07	488.685	857.566	1587.26	3002.73	ch02	41088138	41090899	Solyc02g070935.1.1	Pectate lyase (AHRD V3.3 *-* A0A199VAW8_ANACO)
Solyc02g071010	Up	1.774	4.01718e-07	480.489	837.709	1565.42	2905.52	ch02	41089991	41090788	Solyc02g071010.1.1	Chlorophyll a-b binding protein, chloroplastic (AHRD V3.3 *** Q41422_SOLTU)		InterPro:IPR001344,Pfam:PF00504	GO:0009765,GO:0016020
Solyc12g089050	Up	1.73855	0.000957405	0.865849	2.08075	4.45223	5.38853	ch12	65177720	65178673	Solyc12g089050.2.1	LOW QUALITY:MBOAT (Membrane bound O-acyl transferase) family protein, putative (AHRD V3.3 *** G7K4B1_MEDTR)
Solyc06g084626	Up	1.7342	0.00192427	1.32764	0.713399	2.82681	4.06889	ch06	49741369	49742613	Solyc06g084626.1.1	1-deoxy-D-xylulose 5-phosphate reductoisomerase, chloroplastic (AHRD V3.3 --* DXR_ORYSJ)
Solyc09g007940	Up	1.73287	0.0455964	0.34634	0.29725	0.989385	1.20967	ch09	1439898	1444293	Solyc09g007940.3.1	Adenosine kinase, putative (AHRD V3.3 *** B9T0A9_RICCO)		InterPro:IPR011611,Pfam:PF00294
Solyc06g083450	Up	1.73199	0.0459039	0.288616	0.3567	0.989385	1.20967	ch06	48897289	48898475	Solyc06g083450.3.1	Caffeic acid O-methyltransferase (AHRD V3.3 *** G3FDY0_SALMI)		InterPro:IPR001077,Pfam:PF00891	GO:0008171
Solyc07g063165	Up	1.73061	4.36778e-05	2.53983	2.9725	6.431	11.9867	ch07	65857674	65861639	Solyc07g063165.1.1	3-deoxy-manno-octulosonate cytidylyltransferase (AHRD V3.3 *-* A0A0B2RRY9_GLYSO)
Solyc08g068165	Up	1.71512	0.0264148	0.808126	0.3567	1.41341	2.52931	ch08	57349861	57351375	Solyc08g068165.1.1	LOW QUALITY:Ovate family protein (AHRD V3.3 *-* B9HEU9_POPTR)
Solyc08g068170	Up	1.71512	0.0264129	0.808126	0.3567	1.41341	2.52931	ch08	57349861	57351375	Solyc08g068170.1.1	LOW QUALITY:ovate family protein 16
Solyc03g120020	Up	1.71141	8.75417e-07	1.96259	1.96185	6.431	6.37826	ch03	70017910	70024239	Solyc03g120020.3.1	Boron transporter, putative (AHRD V3.3 *** A0A061G9M0_THECC)		InterPro:IPR003020	GO:0005452,GO:0006820,GO:0016020
Solyc02g086140	Up	1.70576	0.0222505	0.34634	0.832299	1.69609	2.1994	ch02	49539471	49540157	Solyc02g086140.1.1	LOW QUALITY:homeobox Hox-B3-like protein (AHRD V3.3 *** AT5G38300.1)
Solyc07g043070	Up	1.69996	0.0262164	0.34634	1.0701	1.9081	2.74925	ch07	56726303	56727653	Solyc07g043070.3.1	Rab3 GTPase-activating protein catalytic subunit (AHRD V3.3 --* AT5G55060.3)
Solyc06g082420	Up	1.69715	0.000313093	0.981296	1.6646	3.88687	4.72871	ch06	48275775	48289250	Solyc06g082420.3.1	Peroxidase (AHRD V3.3 *-* K4CAA1_SOLLC)
Solyc06g072330	Up	1.69607	0.00030265	1.32764	2.55635	5.15894	7.47795	ch06	44745760	44748723	Solyc06g072330.3.1	DNAJ protein, putative, expressed (AHRD V3.3 *** Q10DG4_ORYSJ)
Solyc09g009000	Up	1.68577	0.0230058	0.34634	0.772849	1.83743	1.75952	ch09	2360603	2360824	Solyc09g009000.3.1	LOW QUALITY:Ubiquitin-like superfamily protein (AHRD V3.3 --* AT1G80060.5)
Solyc09g061700	Up	1.67531	0.000997247	1.26991	1.7835	3.60419	6.26829	ch09	60427869	60430425	Solyc09g061700.3.1	Tetratricopeptide repeat (TPR)-like superfamily protein (AHRD V3.3 *** AT5G48850.1)		InterPro:IPR011990	GO:0005515
Solyc09g010620	Up	1.66619	0.035173	1.03902	0.653949	3.8162	1.42961	ch09	3961113	3961604	Solyc09g010620.1.1	LOW QUALITY:WD40 repeat-like protein (AHRD V3.3 *-* I0Z536_COCSC)		InterPro:IPR015943	GO:0005515
Solyc11g006510	Up	1.66523	8.42324e-10	5.77233	3.86425	16.2542	14.0761	ch11	1177366	1181042	Solyc11g006510.2.1	Nuclear transport factor 2 (NTF2) family protein (AHRD V3.3 *** AT5G04830.2)
Solyc04g078310	Up	1.66113	0.000792109	1.44308	3.6859	7.27905	8.90756	ch04	63153154	63155435	Solyc04g078310.3.1	cyclin A3_1
Solyc11g066430	Up	1.6603	5.07282e-06	15.5853	36.7995	74.6279	89.9554	ch11	52494839	52495261	Solyc11g066430.1.1	histone H2B		InterPro:IPR000558,Pfam:PF00125	GO:0000786,GO:0003677
Solyc02g080170	Up	1.65172	0.0213293	1.61625	1.6646	7.91508	2.1994	ch02	45026876	45028630	Solyc02g080170.1.1	Pentatricopeptide repeat-containing family protein (AHRD V3.3 *** B9H1G1_POPTR)
Solyc06g075930	Up	1.65119	2.50843e-08	14.6617	25.6229	51.1653	74.6696	ch06	47287754	47288065	Solyc06g075930.1.1	histone H4 (AHRD V3.3 *** AT2G28740.1)		InterPro:IPR001951,Pfam:PF15511	GO:0000786,GO:0003677,GO:0005634
Solyc09g010610	Up	1.64375	0.0262164	1.09674	0.951199	4.59357	1.64955	ch09	3953697	3954746	Solyc09g010610.2.1	RING/U-box superfamily protein (AHRD V3.3 --* AT5G02750.1)
Solyc08g067540	Up	1.63969	0.0454542	0.34634	0.53505	1.34274	1.42961	ch08	56616550	56616912	Solyc08g067540.1.1	Non-specific lipid-transfer protein (AHRD V3.3 *** K4CLY0_SOLLC)		InterPro:IPR016140,Pfam:PF00234
Solyc09g092300	Up	1.63475	0.00140592	1.61625	1.01065	3.32151	4.94865	ch09	71907833	71912233	Solyc09g092300.3.1	Ph-3 resistance protein (AHRD V3.3 *-* A0A060D304_SOLPI)
Solyc10g080370	Up	1.60393	3.5251e-10	18.2983	32.0435	74.5572	77.5288	ch10	61782911	61783108	Solyc10g080370.1.1	LOW QUALITY:Transmembrane protein, putative (AHRD V3.3 -** G7IZE0_MEDTR)
Solyc10g008910	Up	1.60079	0.00142098	14.0845	44.9442	73.7798	104.142	ch10	2925230	2925640	Solyc10g008910.1.1	Histone H3 (AHRD V3.3 *** A0A068VC55_COFCA)		InterPro:IPR000164,Pfam:PF00125	GO:0000786,GO:0003677
Solyc10g080360	Up	1.593	2.34754e-07	22.3966	40.1287	74.8399	112.609	ch10	61780645	61780836	Solyc10g080360.1.1	LOW QUALITY:Transmembrane protein, putative (AHRD V3.3 *** G7IZE0_MEDTR)
Solyc10g008830	Up	1.58983	0.0115224	0.69268	0.772849	1.76676	2.74925	ch10	2881249	2885774	Solyc10g008830.2.1	GDSL esterase/lipase (AHRD V3.3 *** A0A0B2PGU7_GLYSO)		InterPro:IPR001087,Pfam:PF00657	GO:0016788
Solyc02g070940	Up	1.58938	1.66453e-08	996.708	1674.35	3290.48	4687.69	ch02	41070956	41071753	Solyc02g070940.1.1	Chlorophyll a-b binding protein, chloroplastic (AHRD V3.3 *** Q41422_SOLTU)		InterPro:IPR001344,Pfam:PF00504	GO:0009765,GO:0016020
Solyc04g077170	Up	1.58696	0.029771	0.404063	0.951199	2.26145	1.75952	ch04	62179036	62180863	Solyc04g077170.3.1	EPIDERMAL PATTERNING FACTOR-like protein (AHRD V3.3 *** AT4G37810.1),Pfam:PF17181
Solyc05g009560	Up	1.58655	0.000793277	1.32764	2.378	4.59357	6.5982	ch05	3765190	3767252	Solyc05g009560.3.1	Homologous-pairing protein 2 homolog (AHRD V3.3 *** HOP2_ARATH)		InterPro:IPR010776,Pfam:PF07106
Solyc09g011080	Up	1.58144	1.5154e-13	56.9729	86.4997	211.234	215.431	ch09	4413491	4416638	Solyc09g011080.3.1	Ribulose bisphosphate carboxylase/oxygenase activase (AHRD V3.3 *** V9IMY5_NICAT)
Solyc08g081790	Up	1.57497	0.0241951	0.404063	0.891749	1.97877	1.86949	ch08	64867390	64870235	Solyc08g081790.2.1	Dirigent protein (AHRD V3.3 *** K4CPH5_SOLLC)		InterPro:IPR004265,Pfam:PF03018
Solyc09g007420	Up	1.57162	0.0160277	0.461786	1.12955	2.40279	2.30937	ch09	990549	994371	Solyc09g007420.3.1	Glycosyltransferase (AHRD V3.3 *** I1Z1X6_TOBAC)		InterPro:IPR005027,Pfam:PF03360	GO:0015018,GO:0016020
Solyc06g072240	Up	1.56898	0.000872075	1.21219	2.378	4.73491	5.93838	ch06	44652459	44652770	Solyc06g072240.1.1	histone H4 (AHRD V3.3 *** AT2G28740.1)		InterPro:IPR001951,Pfam:PF15511	GO:0000786,GO:0003677,GO:0005634
Solyc01g086670	Up	1.56557	0.0124125	0.51951	1.01065	2.40279	2.08943	ch01	81508861	81509474	Solyc01g086670.3.1	LOW QUALITY:Expressed protein-RZ53 (AHRD V3.3 --* E0CW61_9ORYZ)
Solyc03g123540	Up	1.55767	0.0183544	0.808126	1.12955	1.97877	3.84895	ch03	71869261	71869785	Solyc03g123540.3.1	Heat-shock protein, putative (AHRD V3.3 *** B9ST51_RICCO)		InterPro:IPR002068,Pfam:PF00011
Solyc11g007930	Up	1.55434	0.00454302	1.96259	5.52885	8.76312	13.1964	ch11	2163978	2164394	Solyc11g007930.1.1	Histone H2B (AHRD V3.3 *** K4D554_SOLLC)		InterPro:IPR000558,Pfam:PF00125	GO:0000786,GO:0003677
Solyc02g070877	Up	1.55337	1.10384e-09	8.65849	12.7223	26.7134	35.8502	ch02	41046208	41048328	Solyc02g070877.1.1	Conserved peptide upstream open reading frame 35 (AHRD V3.3 *** B3H687_ARATH)
Solyc02g070873	Up	1.55311	1.12181e-09	8.83166	13.1979	27.7028	36.73	ch02	41039028	41039670	Solyc02g070873.1.1	DEAD box RNA helicase 1 (AHRD V3.3 --* AT3G01540.4)
Solyc08g006790	Up	1.55254	0.00300524	1.44308	3.8048	6.99636	8.35771	ch08	1346806	1347987	Solyc08g006790.3.1	Early nodulin-like protein (AHRD V3.3 *** G7J9U0_MEDTR)		InterPro:IPR003245,Pfam:PF02298	GO:0009055
Solyc12g056540	Up	1.5447	0.00253789	2.07804	4.69655	7.34972	12.4266	ch12	63437439	63437849	Solyc12g056540.1.1	Histone H3 (AHRD V3.3 *** K4DFY5_SOLLC)		InterPro:IPR000164,Pfam:PF00125	GO:0000786,GO:0003677
Solyc09g010566	Up	1.52777	0.0113343	1.44308	0.832299	4.02821	2.41934	ch09	3937174	3938911	Solyc09g010566.1.1	Para-hydroxybenzoic acid efflux pump subunit AaeB/fusaric acid resistance protein (AHRD V3.3 *-* A0A103XP99_CYNCS)
Solyc01g104740	Up	1.51806	0.00159357	1.09674	1.4268	3.67486	3.51904	ch01	93020068	93020508	Solyc01g104740.3.1	Multiprotein-bridging factor, putative (AHRD V3.3 *** B9RKT7_RICCO)
Solyc11g073260	Up	1.51761	2.63367e-07	14.604	25.8013	47.9852	67.0817	ch11	56568799	56569478	Solyc11g073260.2.1	Histone H2A (AHRD V3.3 *** K4DB32_SOLLC)		InterPro:IPR002119,Pfam:PF00125	GO:0000786,GO:0003677,GO:0005634
Solyc10g008780	Up	1.51755	0.0300327	0.865849	0.832299	1.69609	3.2991	ch10	2845128	2846876	Solyc10g008780.1.1	LOW QUALITY:TCP transcription factor 30
Solyc09g082710	Up	1.51525	5.14249e-08	10.2747	16.5271	31.6603	44.6478	ch09	68841938	68843008	Solyc09g082710.3.1	Histone H2A (AHRD V3.3 *** K4CVP7_SOLLC)		InterPro:IPR002119,Pfam:PF00125	GO:0000786,GO:0003677,GO:0005634
Solyc02g087890	Up	1.49248	6.26382e-06	7.73492	15.3975	28.0561	36.73	ch02	50790986	50792860	Solyc02g087890.3.1	Drought induced 1 protein (AHRD V3.3 --* A0A075M2J2_GOSHI)
Solyc07g017687	Up	1.48322	0.000913664	1.32764	2.08075	4.38156	5.16859	ch07	7726557	7728196	Solyc07g017687.1.1	Photosystem I P700 chlorophyll a apoprotein A2 (AHRD V3.3 --* PSAB_STAPU)
Solyc03g025460	Up	1.48302	0.00803157	0.750403	1.3079	2.96815	2.74925	ch03	2900299	2905139	Solyc03g025460.3.1	ATP binding protein, putative (AHRD V3.3 *** A0A061G233_THECC)
Solyc09g010564	Up	1.48185	0.00609408	2.36666	1.5457	7.20838	3.51904	ch09	3933375	3935838	Solyc09g010564.1.1	P-hydroxybenzoic acid efflux pump subunit aaeB (AHRD V3.3 *-* A0A061GW63_THECC)
Solyc04g015750	Up	1.48146	9.38544e-14	338.028	435.293	954.12	1189.87	ch04	6034388	6040394	Solyc04g015750.3.1	Magnesium chelatase H subunit (AHRD V3.3 *** F8SPG3_CAMSI)		InterPro:IPR003672,Pfam:PF02514	GO:0009058
Solyc07g053950	Up	1.47561	1.10384e-09	8.65849	12.9006	27.0667	32.6611	ch07	62477298	62477840	Solyc07g053950.1.1	DNA-directed RNA polymerase subunit alpha (AHRD V3.3 --* A0A0K1ZCQ4_9ASTE)
Solyc01g020200	Up	1.47437	2.87816e-06	7.50403	10.1065	18.0916	30.7916	ch01	27789944	27790535	Solyc01g020200.1.1	LOW QUALITY:Ycf1 (AHRD V3.3 *-* A0A0C5C9W8_SOLLC)
Solyc02g070870	Up	1.47142	3.9979e-09	10.0439	14.0896	28.1268	38.5994	ch02	41038766	41039917	Solyc02g070870.3.1	Mitochondrial inner membrane protease subunit 1 (AHRD V3.3 *** A0A103XCT3_CYNCS)		InterPro:IPR000223	GO:0006508,GO:0008236,GO:0016020
Solyc07g054690	Up	1.46984	0.00162557	1.61625	2.79415	5.01759	7.25801	ch07	63056228	63057649	Solyc07g054690.1.1	LOW QUALITY:BnaA01g17000D protein (AHRD V3.3 *** A0A078DPQ5_BRANA)
Solyc08g078695	Up	1.46817	0.0198173	1.38536	1.96185	2.89748	6.48823	ch08	62590604	62591751	Solyc08g078695.1.1	Heat-shock protein, putative (AHRD V3.3 *** B9SSG1_RICCO)
Solyc10g086270	Up	1.46556	8.02979e-06	2.65527	3.38865	9.11647	7.36798	ch10	65267742	65268746	Solyc10g086270.2.1	R2R3MYB transcription factor 28
Solyc06g009710	Up	1.46098	0.0263592	0.51951	1.0701	2.26145	2.08943	ch06	3686111	3687922	Solyc06g009710.3.1	R2R3MYB transcription factor 111
Solyc03g120840	Up	1.45753	0.000126582	2.02032	2.1402	5.30028	6.15832	ch03	70575499	70576152	Solyc03g120840.2.1	ethylene-responsive transcription factor (AHRD V3.3 *-* AT5G07580.1)
Solyc01g073970	Up	1.45389	7.04791e-05	6.17639	13.6735	24.3106	29.8018	ch01	81201452	81204859	Solyc01g073970.3.1	Histone H3 (AHRD V3.3 *** A0A068VC55_COFCA)		InterPro:IPR000164,Pfam:PF00125	GO:0000786,GO:0003677
Solyc04g082080	Up	1.45355	0.0424375	0.51951	1.5457	2.68547	2.96919	ch04	65948797	65950005	Solyc04g082080.1.1	F-box protein (AHRD V3.3 *** W9RCB4_9ROSA)
Solyc10g080950	Up	1.44697	0.00327868	1.96259	4.93435	8.62178	10.1172	ch10	62262618	62265235	Solyc10g080950.2.1	cyclinB1_2
Solyc05g042122	Up	1.44613	0.0410987	1.21219	2.0213	2.54413	6.37826	ch05	55835026	55836581	Solyc05g042122.1.1	LOW QUALITY:DUF4283 domain protein (AHRD V3.3 *-* G8A1X8_MEDTR)
Solyc02g078350	Up	1.44482	0.0178773	0.634956	1.189	2.6148	2.30937	ch02	43637539	43639815	Solyc02g078350.3.1	Pentatricopeptide repeat-containing family protein (AHRD V3.3 *** B9H2W0_POPTR)
Solyc05g008120	Up	1.44351	8.98221e-08	8.25443	13.3762	33.0031	25.2931	ch05	2531609	2535997	Solyc05g008120.3.1	Chaperone DnaJ (AHRD V3.3 *** A0A0B0MDP3_GOSAR)
Solyc09g008990	Up	1.44034	0.0138382	0.808126	1.5457	2.89748	3.51904	ch09	2359119	2360824	Solyc09g008990.3.1	Glucomannan 4-beta-mannosyltransferase 9 (AHRD V3.3 *-* A0A151TV56_CAJCA)
Solyc01g107730	Up	1.43169	0.000358973	3.63657	4.69655	8.05642	14.516	ch01	95073210	95075164	Solyc01g107730.3.1	D-type cyclin-2
Solyc02g087880	Up	1.43029	2.16645e-05	12.8723	26.0391	44.0276	60.2635	ch02	50789257	50792694	Solyc02g087880.3.1	Tubulin alpha chain (AHRD V3.3 *** TBA_PRUDU)		InterPro:IPR000217	GO:0005874,GO:0007017
Solyc09g083380	Up	1.43016	0.000364966	14.2577	34.8377	56.1829	75.3294	ch09	69452199	69452974	Solyc09g083380.3.1	Histone H1 (AHRD V3.3 *-* H1_MAIZE)
Solyc05g043330	Up	1.41565	6.8022e-11	12.3528	13.079	28.9042	38.8194	ch05	56830040	56834504	Solyc05g043330.3.1	GDSL esterase/lipase (AHRD V3.3 *** W9STE9_9ROSA)		InterPro:IPR001087,Pfam:PF00657	GO:0016788
Solyc08g063090	Up	1.41544	4.90873e-10	8.25443	11.3549	24.5933	27.4925	ch08	52734453	52736460	Solyc08g063090.2.1	Sphingolipid delta-8 desaturase (AHRD V3.3 *** A4GK73_TOBAC)		InterPro:IPR005804,Pfam:PF00487	GO:0006629
Solyc11g072840	Up	1.41195	8.18234e-05	6.81135	13.6735	22.4025	31.8913	ch11	56321048	56321359	Solyc11g072840.1.1	histone H4 (AHRD V3.3 *** AT2G28740.1)		InterPro:IPR001951,Pfam:PF15511	GO:0000786,GO:0003677,GO:0005634
Solyc03g006410	Up	1.4045	1.81831e-11	18.1251	25.8607	56.0416	59.7137	ch03	1009224	1011779	Solyc03g006410.3.1	DUF506 family protein (AHRD V3.3 *** G7IPT8_MEDTR)		InterPro:IPR006502,Pfam:PF04720
Solyc02g071030	Up	1.3998	7.43252e-08	708.092	984.848	1744.99	2687	ch02	41093737	41094534	Solyc02g071030.2.1	Chlorophyll a-b binding protein, chloroplastic (AHRD V3.3 *** Q41422_SOLTU)		InterPro:IPR001344,Pfam:PF00504	GO:0009765,GO:0016020
Solyc02g071020	Up	1.39962	7.43252e-08	709.881	987.345	1749.73	2692.94	ch02	41093415	41094609	Solyc02g071020.3.1	centrosomal protein (AHRD V3.3 --* AT1G79390.1)
Solyc11g027710	Up	1.39798	0.0353349	16.7975	14.0302	15.0528	65.5421	ch11	18809919	18810586	Solyc11g027710.1.1	WRKY DNA-binding protein 55 (AHRD V3.3 --* AT2G40740.3)
Solyc06g007440	Up	1.39754	2.50311e-11	16.1048	22.9477	53.2148	48.9366	ch06	1452508	1454294	Solyc06g007440.3.1	Non-specific serine/threonine protein kinase (AHRD V3.3 *** K4C3C6_SOLLC)		InterPro:IPR000719,Pfam:PF00069	GO:0004672,GO:0005524,GO:0006468
Solyc01g097970	Up	1.39514	0.0014305	3.00161	7.19344	12.2966	14.4061	ch01	88498444	88499631	Solyc01g097970.3.1	Deoxyuridine 5'-triphosphate nucleotidohydrolase (AHRD V3.3 *** DUT_SOLLC)		InterPro:IPR008180,Pfam:PF00692	GO:0016787,GO:0046080
Solyc01g006100	Up	1.39342	7.82647e-09	8.02354	11.9494	24.7346	27.4925	ch01	756262	764489	Solyc01g006100.3.1	cytosine-5 DNA methyltransferase1L		InterPro:IPR001525	GO:0008168
Solyc01g086800	Up	1.39231	0.010858	2.36666	7.31234	12.0846	13.1964	ch01	81624726	81625136	Solyc01g086800.3.1	Histone H3 (AHRD V3.3 *** H3_VOLCA)		InterPro:IPR000164,Pfam:PF00125	GO:0000786,GO:0003677
Solyc04g074760	Up	1.38714	0.00841384	1.09674	1.4268	2.82681	3.84895	ch04	60766958	60773136	Solyc04g074760.3.1	BEST plant protein match is: (TAIR:plant.1) protein, putative (AHRD V3.3 *** G7J4G3_MEDTR)
Solyc09g007440	Up	1.38322	7.68355e-13	11.8333	12.7223	29.7522	34.0907	ch09	999686	1005549	Solyc09g007440.3.1	Dead box ATP-dependent RNA helicase, putative (AHRD V3.3 *** B9S4I3_RICCO)
Solyc10g081940	Up	1.38245	0.0360634	0.923573	1.0701	1.9081	3.40907	ch10	62994051	63000557	Solyc10g081940.2.1	Exocyst complex component 7 (AHRD V3.3 *** A0A151RD29_CAJCA)		InterPro:IPR004140,Pfam:PF03081	GO:0000145,GO:0006887
Solyc06g083100	Up	1.38224	0.0297358	0.808126	0.891749	2.40279	1.97946	ch06	48692403	48704368	Solyc06g083100.2.1	HAUS augmin-like complex subunit (AHRD V3.3 *** AT5G48520.1)		InterPro:IPR026206	GO:0051225,GO:0070652
Solyc08g067940	Up	1.38068	0.00278673	1.61625	1.7835	3.67486	5.27856	ch08	57065540	57067468	Solyc08g067940.3.1	To encode a PR protein, Belongs to the plant thionin family with the following members:, putative (AHRD V3.3 -** A0A061GI20_THECC)
Solyc05g005870	Up	1.38002	2.36276e-09	7.79265	8.91749	19.3637	24.0834	ch05	675287	679696	Solyc05g005870.3.1	nodulin-related MtN21 family protein		InterPro:IPR030184	GO:0016021,GO:0022857
Solyc04g081450	Up	1.37981	0.0015879	1.55853	2.0213	4.09888	5.27856	ch04	65508372	65511804	Solyc04g081450.3.1	Cytomatrix protein-related, putative (AHRD V3.3 *** A0A061FKJ5_THECC)
Solyc08g079150	Up	1.37905	0.0364533	1.61625	0.653949	3.03882	2.85922	ch08	62916996	62917484	Solyc08g079150.1.1	SAUR-like auxin-responsive protein family (AHRD V3.3 *** AT4G22620.1)
Solyc06g068620	Up	1.37354	2.73196e-11	10.5056	8.85804	25.936	23.8635	ch06	42652648	42655554	Solyc06g068620.3.1	Negative regulator of sporulation MDS3 (AHRD V3.3 *-* A0A0B0N6H6_GOSAR)
Solyc05g055680	Up	1.37157	0.0315298	1.03902	2.7347	4.16955	5.60847	ch05	66074593	66075336	Solyc05g055680.3.1	LOW QUALITY:transmembrane protein (AHRD V3.3 *** AT5G16250.1)
Solyc02g070880	Up	1.36709	1.67617e-10	11.7756	13.6735	28.7628	36.73	ch02	41048641	41049381	Solyc02g070880.1.1	Helix-loop-helix DNA-binding
Solyc09g092310	Up	1.36465	0.0105101	2.02032	1.12955	3.46285	4.72871	ch09	71920240	71922792	Solyc09g092310.1.1	Ph-3 resistance protein (AHRD V3.3 *** A0A060D304_SOLPI)
Solyc06g071830	Up	1.36442	8.36347e-08	6.34956	8.97694	18.0209	21.3342	ch06	44386675	44391006	Solyc06g071830.2.1	BTB/POZ and TAZ domain protein (AHRD V3.3 *** G7JMM8_MEDTR)
Solyc09g091610	Up	1.36442	2.66065e-09	16.0471	11.1171	38.2327	31.1215	ch09	71318334	71327310	Solyc09g091610.3.1	Vesicle-associated membrane protein, putative (AHRD V3.3 *** B9RWK6_RICCO)		InterPro:IPR011012	GO:0006810
Solyc06g084090	Up	1.35967	0.000817735	3.17478	7.01509	13.6394	12.3166	ch06	49381360	49383860	Solyc06g084090.3.1	Histone H2A (AHRD V3.3 *** K4CAR4_SOLLC)		InterPro:IPR002119,Pfam:PF00125	GO:0000786,GO:0003677,GO:0005634
Solyc04g007500	Up	1.35698	2.64624e-05	6.75363	10.1065	16.7489	26.3928	ch04	1170495	1170986	Solyc04g007500.1.1	RING/U-box superfamily protein (AHRD V3.3 *-* AT2G04240.2)
Solyc11g069110	Up	1.35404	0.0034979	1.90487	2.79415	4.73491	7.36798	ch11	54004426	54005678	Solyc11g069110.2.1	vesicle-associated membrane protein 726 (AHRD V3.3 --* AT1G04760.2)
Solyc06g060630	Up	1.35132	0.0240835	3.34795	3.3292	12.5793	4.17886	ch06	38775646	38778288	Solyc06g060630.1.1	Cation/H(+) antiporter 15 (AHRD V3.3 *** W9QLT0_9ROSA)
Solyc06g069150	Up	1.34981	1.12778e-08	9.12028	7.55014	18.7276	23.7535	ch06	43046565	43047302	Solyc06g069150.1.1	LOW QUALITY:Zinc finger BED domain-containing protein DAYSLEEPER (AHRD V3.3 --* DSLE_ARATH)
Solyc07g063600	Up	1.34931	5.37118e-08	439.967	687.063	1259.63	1591.81	ch07	66169556	66171198	Solyc07g063600.3.1	Chlorophyll a-b binding protein, chloroplastic (AHRD V3.3 *** M1BNX7_SOLTU)		InterPro:IPR001344,Pfam:PF00504	GO:0009765,GO:0016020
Solyc10g084553	Up	1.3456	0.0178025	0.865849	1.189	2.75614	2.41934	ch10	64149606	64150787	Solyc10g084553.1.1	Riboflavin biosynthesis protein PYRD, chloroplastic (AHRD V3.3 --* RIBD_MAIZE)
Solyc08g074990	Up	1.33934	0.000166263	2.36666	3.3292	6.99636	7.36798	ch08	59249848	59261655	Solyc08g074990.2.1	Pectinacetylesterase family protein (AHRD V3.3 *** AT4G19420.2)
Solyc03g034206	Up	1.33343	0.000192443	11.891	5.52885	22.8265	20.7843	ch03	5945733	5951852	Solyc03g034206.1.1	BZIP domain class transcription factor (AHRD V3.3 --* D9ZIP9_MALDO)
Solyc06g072016	Up	1.32784	0.0452197	0.865849	1.84295	2.68547	4.17886	ch06	44529330	44530506	Solyc06g072016.1.1	P-loop containing nucleoside triphosphate hydrolases superfamily protein (AHRD V3.3 *-* AT4G24860.4)
Solyc02g083890	Up	1.32696	0.000793226	2.82844	5.3505	9.25782	11.2169	ch02	47695326	47697593	Solyc02g083890.3.1	Chalcone-flavanone isomerase family protein (AHRD V3.3 *** AT5G66230.1)
Solyc09g090400	Up	1.31983	0.00258819	1.50081	1.7835	4.09888	4.06889	ch09	70403498	70407870	Solyc09g090400.3.1	Translation initiation factor eIF-2B protein (AHRD V3.3 *** G7JWC0_MEDTR)		InterPro:IPR000649,Pfam:PF01008	GO:0044237
Solyc07g052950	Up	1.31794	9.3461e-07	6.29184	7.37179	14.4168	19.6846	ch07	61480065	61480832	Solyc07g052950.3.1	Zinc finger A20 and AN1 domain-containing stress-associated protein 10 (AHRD V3.3 --* SAP10_ORYSJ)
Solyc02g094160	Up	1.31624	1.82181e-06	27.8226	45.7765	76.6067	105.571	ch02	55418292	55419281	Solyc02g094160.1.1	Ribonucleoside-diphosphate reductase small chain (AHRD V3.3 *** RIR2_TOBAC)		InterPro:IPR000358,Pfam:PF00268	GO:0055114
Solyc08g068510	Up	1.31475	0.0308277	1.15447	1.7835	2.68547	4.72871	ch08	57714856	57717673	Solyc08g068510.2.1	F-box protein (AHRD V3.3 *** A0A072USG8_MEDTR)
Solyc03g032190	Up	1.3136	0.00438439	2.19349	4.9938	9.46983	8.24774	ch03	4716715	4720458	Solyc03g032190.3.1	cyclinB2_7
Solyc01g110570	Up	1.31322	0.00392026	2.07804	3.0914	5.01759	7.91783	ch01	97139253	97139713	Solyc01g110570.3.1	Small auxin up-regulated RNA4		InterPro:IPR003676,Pfam:PF02519	GO:0009733
Solyc07g062100	Up	1.31212	0.00155261	2.19349	4.2804	8.05642	7.91783	ch07	65045002	65046508	Solyc07g062100.3.1	PHD-zinc-finger-like domain protein (AHRD V3.3 *** G7ZV42_MEDTR)
Solyc06g084430	Up	1.31043	0.0121018	1.67398	4.10205	6.99636	7.25801	ch06	49588854	49589447	Solyc06g084430.3.1	Cupredoxin superfamily protein (AHRD V3.3 --* AT4G39830.1)
Solyc08g008300	Up	1.30943	0.000403357	2.19349	2.79415	5.86564	6.48823	ch08	2718682	2718837	Solyc08g008300.1.1	LOW QUALITY:DEAD box RNA helicase family protein (AHRD V3.3 --* AT5G14610.7)
Solyc02g087980	Up	1.30668	1.36529e-07	10.3325	16.646	32.579	33.7608	ch02	50848468	50859402	Solyc02g087980.3.1	Structural maintenance of chromosomes protein (AHRD V3.3 *** K4BBV4_SOLLC)		InterPro:IPR003395,Pfam:PF02463
Solyc12g098880	Up	1.30207	3.41811e-05	4.44469	7.43124	13.5687	15.6157	ch12	67237046	67237513	Solyc12g098880.2.1	TRAM, LAG1 and CLN8 (TLC) lipid-sensing domain containing protein (AHRD V3.3 --* AT1G45010.4)
Solyc06g084095	Up	1.3001	0.00264732	2.36666	4.93435	9.46983	8.35771	ch06	49383114	49383555	Solyc06g084095.1.1	Histone H2A (AHRD V3.3 *-* D7MHG4_ARALL)
Solyc10g083440	Up	1.29898	1.12778e-08	13.4495	11.7116	35.6179	25.623	ch10	63368590	63369933	Solyc10g083440.1.1	Glycosyltransferase (AHRD V3.3 *** K4D3D1_SOLLC)		InterPro:IPR002213	GO:0008152,GO:0016758
Solyc04g018170	Up	1.29849	0.0269342	2.19349	2.1402	3.32151	7.47795	ch04	9785597	9785809	Solyc04g018170.1.1	LOW QUALITY:Acetyl-coenzyme A carboxylase carboxyl transferase subunit beta, chloroplastic (AHRD V3.3 --* ACCD_ATRBE)
Solyc05g005865	Up	1.29833	3.53641e-07	8.77394	11.9494	21.8371	29.0321	ch05	673196	681773	Solyc05g005865.1.1	Major latex-like protein (AHRD V3.3 *** D2D328_GOSHI)		InterPro:IPR000916,Pfam:PF00407	GO:0006952,GO:0009607
Solyc02g091690	Up	1.2949	0.000445839	2.53983	3.86425	7.1377	8.57765	ch02	53564454	53566163	Solyc02g091690.3.1	bHLH transcription factor 081
Solyc10g083450	Up	1.28755	1.35667e-08	13.7381	12.1872	36.5366	26.0629	ch10	63368590	63373425	Solyc10g083450.2.1	NAC domain protein (AHRD V3.3 *** A0JBY8_9ASPA)		InterPro:IPR003441	GO:0003677,GO:0006355
Solyc01g081640	Up	1.28595	0.0176694	1.03902	1.60515	3.32151	3.07916	ch01	80686077	80690362	Solyc01g081640.3.1	DUF936 family protein (AHRD V3.3 *** A2Q3C0_MEDTR)		InterPro:IPR010341,Pfam:PF06075
Solyc06g084450	Up	1.28284	0.0202884	1.21219	2.4969	3.88687	5.16859	ch06	49597222	49598840	Solyc06g084450.3.1	Rho GTPase-activating protein (AHRD V3.3 *** A0A0K9PZI3_ZOSMR)
Solyc04g082380	Up	1.28264	3.71405e-05	3.69429	5.4694	11.4486	10.6671	ch04	66147998	66150020	Solyc04g082380.3.1	BnaA03g07530D protein (AHRD V3.3 *** A0A078DI26_BRANA)
Solyc03g120380	Up	1.27505	0.00261425	2.19349	2.43745	6.50167	4.50877	ch03	70287015	70288910	Solyc03g120380.3.1	auxin-regulated IAA19		InterPro:IPR003311,Pfam:PF02309	GO:0005634,GO:0006355
Solyc02g089660	Up	1.27062	0.00476142	3.05933	5.05325	7.20838	12.4266	ch02	52050864	52052280	Solyc02g089660.2.1	Titin (AHRD V3.3 *** A0A0B0NSM2_GOSAR)
Solyc06g068615	Up	1.2699	3.95488e-08	8.71622	6.77729	18.5863	18.5849	ch06	42644747	42654981	Solyc06g068615.1.1	root meristem growth factor (AHRD V3.3 --* AT5G64770.1)
Solyc11g065970	Up	1.2694	0.0484825	1.7317	1.0701	2.47346	4.3988	ch11	51891704	51892579	Solyc11g065970.2.1	Laccase (AHRD V3.3 *-* K4CA83_SOLLC)
Solyc12g006380	Up	1.26743	0.000630783	4.09835	7.13399	15.8302	10.887	ch12	888481	890992	Solyc12g006380.2.1	2-oxoglutarate-dependent dioxygenase
Solyc05g052410	Up	1.26654	5.73004e-05	3.75201	5.40995	11.8019	10.0073	ch05	63483534	63488479	Solyc05g052410.2.1	Dehydration responsive element binding protein (AHRD V3.3 *** Q8GZF2_SOLLC)
Solyc07g007760	Up	1.26285	1.54885e-08	32.325	35.4916	66.0061	95.8938	ch07	2394864	2395702	Solyc07g007760.3.1	defensin-like protein		InterPro:IPR003614,Pfam:PF00304	GO:0006952
Solyc12g006140	Up	1.26124	3.56105e-07	34.9226	45.4198	76.324	115.139	ch12	693028	694539	Solyc12g006140.2.1	Cab-5 gene encoding chlorophyll a/b-binding protein		InterPro:IPR001344,Pfam:PF00504	GO:0009765,GO:0016020
Solyc06g043150	Up	1.26032	0.00365425	1.61625	2.55635	4.80558	5.16859	ch06	29769958	29772566	Solyc06g043150.3.1	cell cycle switch 52B		InterPro:IPR015943	GO:0005515
Solyc11g006300	Up	1.25408	1.62112e-05	4.04063	3.6859	9.39916	8.90756	ch11	1024634	1026908	Solyc11g006300.2.1	3-oxo-5-alpha-steroid 4-dehydrogenase family protein (AHRD V3.3 *** AT5G16010.1)
Solyc11g068895	Up	1.24882	0.0183589	1.55853	1.12955	3.46285	2.85922	ch11	53758119	53762184	Solyc11g068895.1.1	Late embryogenesis abundant (LEA) hydroxyproline-rich glycoprotein family (AHRD V3.3 *** AT2G27260.1)
Solyc01g080750	Up	1.24556	0.00778564	3.11706	7.55014	11.4486	13.7462	ch01	79832565	79833984	Solyc01g080750.3.1	ARM repeat superfamily protein (AHRD V3.3 *** A0A061ENA2_THECC)		InterPro:IPR016024,Pfam:PF12348	GO:0005488
Solyc02g092110	Up	1.24518	8.61611e-06	4.2138	5.05325	10.9539	10.887	ch02	53960693	53961812	Solyc02g092110.3.1	Phytosulfokines 3 family protein (AHRD V3.3 *** B9IBM1_POPTR)		InterPro:IPR009438,Pfam:PF06404	GO:0005576,GO:0008083,GO:0008283
Solyc09g059630	Up	1.2447	0.0159319	1.44308	1.189	3.32151	2.85922	ch09	55177453	55185243	Solyc09g059630.2.1	Ubiquitin-associated domain-containing family protein (AHRD V3.3 *** B9GQK2_POPTR)
Solyc12g088530	Up	1.24463	0.000117013	4.61786	8.14464	15.1941	14.8459	ch12	64834125	64836704	Solyc12g088530.2.1	cyclin A3.1
Solyc11g013740	Up	1.24431	0.00803529	2.77072	2.378	4.5229	7.80786	ch11	7060529	7062296	Solyc11g013740.2.1	Guanylate-binding family protein (AHRD V3.3 *-* AT5G46070.1)
Solyc11g066100	Up	1.24383	0.0249268	1.55853	1.24845	2.68547	4.06889	ch11	52067538	52069938	Solyc11g066100.2.1	heat shock protein 70 (AHRD V3.3 *** AT3G12580.1)		InterPro:IPR013126,Pfam:PF00012
Solyc05g054610	Up	1.23552	0.000828486	7.21541	15.9326	28.4095	25.733	ch05	65334915	65335226	Solyc05g054610.1.1	histone H4 (AHRD V3.3 *** AT2G28740.1)		InterPro:IPR001951,Pfam:PF15511	GO:0000786,GO:0003677,GO:0005634
Solyc01g100790	Up	1.2354	0.012659	1.32764	1.7835	3.39218	3.95892	ch01	90608555	90610792	Solyc01g100790.1.1	Pentatricopeptide repeat-containing protein (AHRD V3.3 *** A0A103Y873_CYNCS)
Solyc09g010400	Up	1.23371	2.10683e-06	32.96	54.5751	92.4368	112.169	ch09	3777986	3778764	Solyc09g010400.3.1	Histone H2A (AHRD V3.3 *** K4CR67_SOLLC)		InterPro:IPR002119,Pfam:PF00125	GO:0000786,GO:0003677,GO:0005634
Solyc09g059440	Up	1.23271	7.41204e-05	3.29023	4.10205	8.40977	8.90756	ch09	54669184	54670971	Solyc09g059440.1.1	LOW QUALITY:Cell division control protein 45-like protein (AHRD V3.3 *** W9RYN1_9ROSA)		InterPro:IPR003874,Pfam:PF02724	GO:0006270
Solyc01g007170	Up	1.22854	0.0493946	0.808126	1.4268	2.40279	2.85922	ch01	1732797	1735826	Solyc01g007170.3.1	C2 calcium/lipid-binding plant phosphoribosyltransferase family protein (AHRD V3.3 *** AT3G03680.1)
Solyc01g007190	Up	1.22727	0.00712343	1.90487	2.1402	3.95754	5.60847	ch01	1769140	1770223	Solyc01g007190.3.1	LOW QUALITY:UvrABC system protein A (AHRD V3.3 *** A0A1D1YSC2_9ARAE)
Solyc11g073250	Up	1.22537	1.46971e-07	53.7404	76.7499	131.942	171.223	ch11	56566267	56567131	Solyc11g073250.2.1	Histone H2A (AHRD V3.3 *** K4DB31_SOLLC)		InterPro:IPR002119,Pfam:PF00125	GO:0000786,GO:0003677,GO:0005634
Solyc02g083860	Up	1.22358	2.31595e-08	14.8349	11.9494	34.7698	27.1626	ch02	47677185	47679181	Solyc02g083860.3.1	flavanone 3-dioxygenase
Solyc01g056850	Up	1.22074	1.71493e-06	6.17639	6.95564	13.7807	16.8254	ch01	56980456	56987295	Solyc01g056850.3.1	CTP synthase (AHRD V3.3 *** W8SVJ8_TOBAC)		InterPro:IPR004468	GO:0003883,GO:0006221
Solyc01g086690	Up	1.22015	0.00321914	1.84715	2.4969	5.01759	5.05862	ch01	81520302	81526401	Solyc01g086690.2.1	LOW QUALITY:Sister chromatid cohesion 1 protein 3 (AHRD V3.3 *** W9R9I5_9ROSA)
Solyc02g082820	Up	1.20642	0.00137585	2.36666	2.9725	6.57234	5.60847	ch02	47024618	47029901	Solyc02g082820.3.1	cyclin B2
Solyc06g075960	Up	1.20549	2.9443e-05	38.386	58.2609	86.6418	134.823	ch06	47292724	47293035	Solyc06g075960.1.1	histone H4 (AHRD V3.3 *** AT2G28740.1)		InterPro:IPR001951,Pfam:PF15511	GO:0000786,GO:0003677,GO:0005634
Solyc05g010320	Up	1.20466	4.14264e-09	15.5276	19.2618	36.5366	43.3281	ch05	4466476	4468138	Solyc05g010320.3.1	Chalcone-flavonone isomerase family protein (AHRD V3.3 *** K4BXK5_SOLLC)		InterPro:IPR016087,Pfam:PF02431	GO:0016872
Solyc09g009010	Up	1.20424	0.00023513	4.15608	7.01509	12.7207	12.8665	ch09	2359119	2365062	Solyc09g009010.3.1	Cellulose synthase-like protein (AHRD V3.3 *** L0ASI8_POPTO)
Solyc04g008820	Up	1.20068	1.63291e-05	12.0064	19.024	30.2469	40.7988	ch04	2435404	2440370	Solyc04g008820.3.1	High mobility group protein (AHRD V3.3 *-* O49948_SOLTU)
Solyc04g011390	Up	1.19597	0.00206403	18.7601	44.8253	72.7905	72.0303	ch04	3865699	3866010	Solyc04g011390.1.1	histone H4 (AHRD V3.3 *** AT2G28740.1)		InterPro:IPR001951,Pfam:PF15511	GO:0000786,GO:0003677,GO:0005634
Solyc03g025470	Up	1.19155	0.00711813	1.84715	3.03195	5.86564	5.16859	ch03	2901848	2908438	Solyc03g025470.3.1	Kinesin-like protein (AHRD V3.3 *** E5GCU2_CUCME)
Solyc02g084240	Up	1.18777	0.000135884	8.02354	15.0408	26.148	26.0629	ch02	47952694	47953856	Solyc02g084240.3.1	H1 histone-like protein
Solyc11g005420	Up	1.18286	3.50636e-09	15.1812	16.7649	32.5084	39.8091	ch11	322921	326008	Solyc11g005420.2.1	NF-180 (AHRD V3.3 --* B6TUT1_MAIZE)
Solyc00g160780	Up	1.18241	0.00270879	2.30893	3.2103	5.7243	6.81813	ch00	16774424	16775550	Solyc00g160780.2.1	LOW QUALITY:BnaA03g08910D protein (AHRD V3.3 --* A0A078DNF4_BRANA)
Solyc02g070820	Up	1.18239	0.0307101	1.26991	2.2591	3.53352	4.50877	ch02	40991132	40991455	Solyc02g070820.1.1	LOW QUALITY:Avr9/Cf-9 rapidly elicited protein 180 (AHRD V3.3 *** Q9FQZ1_TOBAC)
Solyc01g097110	Up	1.18003	0.00435495	2.13576	3.4481	6.50167	6.04835	ch01	87929876	87950390	Solyc01g097110.2.1	fanconi anemia group D2 protein (AHRD V3.3 *** AT4G14970.3)		InterPro:IPR029448,Pfam:PF14631	GO:0006281
Solyc10g080350	Up	1.17951	8.9994e-10	100.669	128.471	238.371	277.234	ch10	61752091	61783145	Solyc10g080350.2.1	DNA-directed RNA polymerase subunit (AHRD V3.3 *** K4D2S5_SOLLC)		InterPro:IPR015699	GO:0003899,GO:0005634,GO:0006351,GO:0008270
Solyc01g079110	Up	1.17824	0.00326651	9.06256	21.5803	32.0137	36.9499	ch01	78030556	78030966	Solyc01g079110.3.1	Histone H3 (AHRD V3.3 *** A0A0V0H170_SOLCH)		InterPro:IPR000164,Pfam:PF00125	GO:0000786,GO:0003677
Solyc08g061270	Up	1.17802	2.38338e-09	11.4869	13.0195	26.7134	28.4822	ch08	48516630	48516980	Solyc08g061270.1.1	DUF1677 family protein (DUF1677) (AHRD V3.3 *** AT1G72510.2)		InterPro:IPR012876,Pfam:PF07911
Solyc12g042400	Up	1.1777	0.00892369	1.78942	2.31855	4.16955	5.16859	ch12	58599695	58601575	Solyc12g042400.1.1	Pentatricopeptide repeat-containing protein (AHRD V3.3 *** A0A199UJF3_ANACO)
Solyc08g080720	Up	1.17761	1.62102e-07	13.5073	16.646	29.5402	38.4895	ch08	64055232	64056151	Solyc08g080720.2.1	Selenoprotein H (AHRD V3.3 *-* A0A0B0P3H0_GOSAR)
Solyc04g007890	Up	1.17708	5.55437e-07	32.0942	38.3452	64.31	94.1343	ch04	1565571	1566593	Solyc04g007890.3.1	HMG-Y-related protein A (AHRD V3.3 *** HMGYA_ARATH)		InterPro:IPR031059	GO:0003677,GO:0005634
Solyc06g075830	Up	1.17518	2.44524e-06	56.5688	73.3018	116.394	174.962	ch06	47256351	47262980	Solyc06g075830.2.1	histone H4 (AHRD V3.3 *** AT2G28740.1)		InterPro:IPR001951,Pfam:PF15511	GO:0000786,GO:0003677,GO:0005634
Solyc06g075800	Up	1.17271	8.90101e-09	28.5153	37.5129	68.4089	79.6182	ch06	47245163	47245603	Solyc06g075800.1.1	Histone H2B (AHRD V3.3 *** K4C9U5_SOLLC)		InterPro:IPR000558,Pfam:PF00125	GO:0000786,GO:0003677
Solyc08g067330	Up	1.1706	0.000272332	10.7943	15.0408	21.4131	36.62	ch08	56451916	56452212	Solyc08g067330.1.1	Chlorophyll a-b binding protein, chloroplastic (AHRD V3.3 *** K4CLV9_SOLLC)		InterPro:IPR001344	GO:0009765,GO:0016020
Solyc11g005410	Up	1.16885	1.54885e-08	10.7365	11.1171	23.0385	25.9529	ch11	320887	323793	Solyc11g005410.2.1	WAT1-related protein (AHRD V3.3 *** K4D4F4_SOLLC)		InterPro:IPR030184	GO:0016021,GO:0022857
Solyc09g066100	Up	1.16838	2.40066e-06	34.5763	50.4136	80.7055	109.2	ch09	64712779	64714142	Solyc09g066100.3.1	Histone H1 (AHRD V3.3 *** H1_SOLLC)
Solyc06g074780	Up	1.16296	1.66453e-08	18.6446	21.0453	38.6567	49.9263	ch06	46462214	46462645	Solyc06g074780.1.1	Histone H2B (AHRD V3.3 *** K4C9J5_SOLLC)		InterPro:IPR000558,Pfam:PF00125	GO:0000786,GO:0003677
Solyc01g074000	Up	1.15959	0.00611963	11.7756	30.1411	45.3704	47.7269	ch01	81214802	81215442	Solyc01g074000.3.1	Histone H3 (AHRD V3.3 *** A0A0E0P928_ORYRU)		InterPro:IPR000164,Pfam:PF00125	GO:0000786,GO:0003677
Solyc12g009260	Up	1.15522	0.00104718	3.40567	4.8749	8.12709	10.3372	ch12	2538359	2545262	Solyc12g009260.2.1	3-oxoacyl-[acyl-carrier-protein] synthase (AHRD V3.3 *** K4DC14_SOLLC)		InterPro:IPR016039,Pfam:PF00109	GO:0003824,GO:0008152
Solyc07g065410	Up	1.1495	0.0137564	3.98291	8.26354	10.5299	16.6055	ch07	67309826	67310131	Solyc07g065410.1.1	LOW QUALITY:Melanin-concentrating hormone receptor 1 (AHRD V3.3 *** A0A1D1ZFH6_9ARAE)
Solyc10g008320	Up	1.1472	1.66489e-05	10.0439	15.8731	26.148	31.0115	ch10	2453675	2454301	Solyc10g008320.1.1	LOW QUALITY:phosphatidic acid phosphatase 1 (AHRD V3.3 --* AT2G01180.6)
Solyc11g066670	Up	1.14642	4.99014e-05	6.75363	10.4632	17.5262	20.4544	ch11	52737927	52739330	Solyc11g066670.1.1	Glycosyltransferase (AHRD V3.3 *** K4D9S4_SOLLC)		InterPro:IPR002213	GO:0008152,GO:0016758
Solyc03g115050	Up	1.14603	4.55392e-06	10.3325	15.7542	27.2081	30.2417	ch03	66368886	66372359	Solyc03g115050.3.1	Replication A 70 kDa DNA-binding subunit (AHRD V3.3 *** A0A0B0N129_GOSAR)		InterPro:IPR004591	GO:0003677,GO:0005634,GO:0006260,GO:0006281,GO:0006310
Solyc02g090890	Up	1.14395	5.53768e-10	71.346	79.3657	148.196	182.77	ch02	53006909	53012686	Solyc02g090890.3.1	zeaxanthin epoxidase		InterPro:IPR017079	GO:0009507,GO:0009540,GO:0009688,GO:0016020,GO:0055114
Solyc08g082210	Up	1.14382	1.96557e-07	8.25443	9.45254	20.2117	18.5849	ch08	65176293	65177021	Solyc08g082210.3.1	AP2/EREBP transcription factor
Solyc03g116170	Up	1.14349	6.8022e-11	31.6324	33.3514	67.1368	75.6593	ch03	67140252	67146185	Solyc03g116170.3.1	Nucleosome assembly protein family (AHRD V3.3 *** A9RDJ7_PHYPA)		InterPro:IPR002164,Pfam:PF00956	GO:0005634,GO:0006334
Solyc12g008665	Up	1.14229	0.0136297	1.7317	2.9725	5.15894	5.16859	ch12	2048862	2060215	Solyc12g008665.1.1	Meiotic nuclear division protein 1 homolog (AHRD V3.3 *** M0ZHL5_SOLTU)		InterPro:IPR005647,Pfam:PF03962
Solyc03g110987	Up	1.14202	0.00953051	1.78942	2.1402	4.5229	4.06889	ch03	63169255	63172013	Solyc03g110987.1.1	Transducin/WD40 repeat-like superfamily protein (AHRD V3.3 --* AT4G11270.2)
Solyc03g096670	Up	1.14089	0.0149615	2.25121	2.19965	3.88687	6.04835	ch03	60423937	60425889	Solyc03g096670.3.1	Protein phosphatase 2C (AHRD V3.3 *** Q8RVG0_TOBAC)		InterPro:IPR001932,Pfam:PF00481	GO:0003824
Solyc08g065430	Up	1.13951	3.91564e-10	18.2406	17.5377	37.4553	41.0188	ch08	53501858	53507696	Solyc08g065430.3.1	Pollen specific protein sf21, putative (AHRD V3.3 *** B9RRU1_RICCO)		InterPro:IPR004142,Pfam:PF03096
Solyc08g006160	Up	1.138	9.92209e-07	50.1038	75.0258	125.864	147.8	ch08	880426	883682	Solyc08g006160.3.1	Plastid-lipid associated protein PAP / fibrillin family protein (AHRD V3.3 *** AT5G19940.1)		InterPro:IPR006843,Pfam:PF04755
Solyc03g117730	Up	1.13658	0.032247	1.32764	1.60515	3.32151	3.07916	ch03	68263736	68267351	Solyc03g117730.3.1	Tubby protein, putative (AHRD V3.3 *** B9RGP8_RICCO)		InterPro:IPR000007,Pfam:PF01167
Solyc02g080150	Up	1.13555	6.09044e-05	5.36827	6.42059	14.3461	11.2169	ch02	45013639	45014617	Solyc02g080150.2.1	CAI-1 autoinducer sensor kinase/phosphatase cqsS isoform 1 (AHRD V3.3 *-* A0A061DL35_THECC)
Solyc11g069540	Up	1.13495	0.0299595	1.84715	2.43745	5.79497	3.40907	ch11	54453483	54457620	Solyc11g069540.2.1	Nucleotide/sugar transporter family protein (AHRD V3.3 *** AT2G28315.1)		InterPro:IPR004853,Pfam:PF03151
Solyc10g006900	Up	1.13275	0.0016619	85.1996	174.307	237.664	327.49	ch10	1328487	1332266	Solyc10g006900.3.1	light dependent NADH:protochlorophyllide oxidoreductase 3 s2		InterPro:IPR005979	GO:0016630,GO:0055114
Solyc06g084310	Up	1.13196	1.59491e-05	12.93	15.6948	25.0173	37.6097	ch06	49527139	49528774	Solyc06g084310.3.1	Small nuclear ribonucleoprotein Sm D1 (AHRD V3.3 *-* A0A199VU58_ANACO)		InterPro:IPR027141	GO:0006396
Solyc02g014330	Up	1.13122	0.042962	1.15447	1.96185	3.1095	3.73898	ch02	16248113	16248616	Solyc02g014330.1.1	LOW QUALITY:PIF1-like helicase (AHRD V3.3 *-* A0A072V4M5_MEDTR)		InterPro:IPR010285,Pfam:PF05970	GO:0000723,GO:0003678,GO:0006281
Solyc02g014340	Up	1.13122	0.042962	1.15447	1.96185	3.1095	3.73898	ch02	16252876	16255791	Solyc02g014340.1.1	Nucleic acid-binding, OB-fold (AHRD V3.3 *-* A0A118JUD2_CYNCS)
Solyc02g014325	Up	1.13122	0.042962	1.15447	1.96185	3.1095	3.73898	ch02	16254654	16258324	Solyc02g014325.1.1	Nucleic acid-binding, OB-fold (AHRD V3.3 *-* A0A103XXH6_CYNCS)
Solyc07g038190	Up	1.13049	0.0271688	1.50081	1.84295	3.1095	4.28883	ch07	45659287	45663294	Solyc07g038190.3.1	WAS/WASL-interacting family protein (AHRD V3.3 *** AT1G55160.2)
Solyc01g080600	Up	1.12799	0.00473776	4.90648	10.2254	18.3743	14.4061	ch01	79693479	79693889	Solyc01g080600.3.1	Histone H3 (AHRD V3.3 *** A0A068VC55_COFCA)		InterPro:IPR000164,Pfam:PF00125	GO:0000786,GO:0003677
Solyc05g056120	Up	1.12234	1.62012e-08	17.0861	21.937	43.7449	40.5789	ch05	66360248	66362822	Solyc05g056120.3.1	GATA transcription factor (AHRD V3.3 *** K4C2T6_SOLLC)		InterPro:IPR016679	GO:0003677,GO:0005634,GO:0045893
Solyc08g078210	Up	1.11801	1.13574e-09	15.1812	16.3487	33.4271	34.6405	ch08	62163379	62166863	Solyc08g078210.3.1	Nudix hydrolase (AHRD V3.3 *** A0A061G4C5_THECC)
Solyc12g099000	Up	1.11429	6.73204e-11	92.9922	79.3657	178.231	192.447	ch12	67298171	67300163	Solyc12g099000.2.1	S-adenosylmethionine synthase (AHRD V3.3 *** M1A0F3_SOLTU)		InterPro:IPR002133	GO:0004478,GO:0005524,GO:0006556
Solyc06g084020	Up	1.11376	5.20787e-07	28.1112	40.1882	68.5502	78.4086	ch06	49330532	49331460	Solyc06g084020.3.1	histone H1
Solyc11g008530	Up	1.11373	0.0304685	3.11706	7.19344	9.18714	13.0864	ch11	2699692	2706758	Solyc11g008530.2.1	Dicer-like 2d
Solyc09g059170	Up	1.11295	0.000316936	9.06256	7.19344	21.2718	13.4163	ch09	53805561	53806970	Solyc09g059170.2.1	Glycosyltransferase (AHRD V3.3 *** M1C989_SOLTU)		InterPro:IPR002213	GO:0008152,GO:0016758
Solyc04g076340	Up	1.11119	4.22271e-09	13.565	13.8518	28.9042	30.0218	ch04	61341252	61345445	Solyc04g076340.3.1	Ribosomal RNA small subunit methyltransferase A (AHRD V3.3 *** A0A0B0NTG7_GOSAR)
Solyc06g072430	Up	1.10982	0.00665811	3.34795	3.98315	6.14832	9.78732	ch06	44824865	44826012	Solyc06g072430.2.1	BAG family molecular chaperone regulator 5 (AHRD V3.3 *-* W9QTU5_9ROSA)
Solyc10g007010	Up	1.10924	0.000892023	3.4634	3.6859	6.99636	8.46768	ch10	1405879	1406118	Solyc10g007010.1.1	Cytochrome c oxidase copper chaperone, putative (AHRD V3.3 *** B9T0E6_RICCO)		InterPro:IPR007745,Pfam:PF05051	GO:0005507,GO:0005758,GO:0006825,GO:0016531
Solyc11g066840	Up	1.1057	7.99991e-09	108.866	114.62	207.629	270.086	ch11	52942624	52944868	Solyc11g066840.2.1	Histone deacetylase-like protein-like (AHRD V3.3 *** Q2XTD2_SOLTU)
Solyc04g016390	Up	1.09981	0.00203083	10.0439	12.4845	16.6782	31.5614	ch04	7191591	7194015	Solyc04g016390.2.1	50S ribosomal protein L33 (AHRD V3.3 *** J7FNN0_OLEEU)		InterPro:IPR001705,Pfam:PF00471	GO:0003735,GO:0005622,GO:0005840,GO:0006412
Solyc03g120390	Up	1.09596	1.10214e-05	8.83166	9.21474	16.6075	21.994	ch03	70294586	70296135	Solyc03g120390.3.1	Auxin responsive protein IPR003311 AUX_IAA protein
Solyc10g083670	Up	1.09318	1.00483e-06	8.19671	8.73914	17.3142	18.6949	ch10	63569413	63572196	Solyc10g083670.2.1	Cellulose synthase-like protein (AHRD V3.3 *** L0ASI8_POPTO)
Solyc02g080160	Up	1.09047	0.00140592	7.21541	7.19344	19.2223	10.997	ch02	45015804	45018010	Solyc02g080160.3.1	Xyloglucan endotransglucosylase/hydrolase (AHRD V3.3 *** K4B9N7_SOLLC)		InterPro:IPR000757,Pfam:PF00722	GO:0004553,GO:0005975
Solyc06g082850	Up	1.08937	0.0322122	2.42438	2.8536	4.09888	7.25801	ch06	48552576	48554508	Solyc06g082850.3.1	High mobility group B 6-like protein (AHRD V3.3 *-* A0A0B0N3I4_GOSAR)
Solyc11g072280	Up	1.08803	0.00235421	2.82844	3.38865	6.92569	6.15832	ch11	55770055	55776216	Solyc11g072280.2.1	65-kDa microtubule-associated-like protein (AHRD V3.3 *** G7KNR9_MEDTR)		InterPro:IPR007145,Pfam:PF03999	GO:0000226,GO:0000910,GO:0008017
Solyc02g086250	Up	1.0876	0.00975271	2.07804	2.6158	5.15894	4.72871	ch02	49605009	49611496	Solyc02g086250.3.1	titan9 (AHRD V3.3 *** AT3G20070.4)
Solyc10g085870	Up	1.0875	9.3461e-07	22.4544	18.1322	37.2433	48.7167	ch10	65037326	65038786	Solyc10g085870.1.1	Glycosyltransferase (AHRD V3.3 *** M1BFM3_SOLTU)		InterPro:IPR002213	GO:0008152,GO:0016758
Solyc06g075220	Up	1.08701	0.00971717	2.19349	3.15085	5.86564	5.38853	ch06	46819394	46820143	Solyc06g075220.1.1	Fasciclin-like arabinogalactan protein (AHRD V3.3 *** G7L2R9_MEDTR)		InterPro:IPR000782,Pfam:PF02469
Solyc07g048010	Up	1.08568	0.000359791	5.1951	6.48004	10.7419	14.0761	ch07	59335411	59339537	Solyc07g048010.3.1	Thymidylate kinase (AHRD V3.3 *** ZEUS1_ARATH)		InterPro:IPR018094,Pfam:PF02223	GO:0004798,GO:0005524,GO:0006233
Solyc07g053700	Up	1.08558	0.0242569	1.61625	2.67525	4.73491	4.28883	ch07	62259138	62262684	Solyc07g053700.3.1	Reticulon-like protein (AHRD V3.3 *** K4CFR5_SOLLC)
Solyc05g008620	Up	1.0849	0.0257492	1.67398	2.0213	4.31089	3.40907	ch05	2927972	2931474	Solyc05g008620.3.1	DNA replication complex GINS protein psf3 (AHRD V3.3 *** A0A061FM87_THECC)
Solyc04g078940	Up	1.08468	0.00121327	5.54144	10.047	16.4662	16.3855	ch04	63675909	63679377	Solyc04g078940.3.1	Protein CYPRO4 (AHRD V3.3 *** A0A0B0NUW9_GOSAR)		InterPro:IPR013863,Pfam:PF08553
Solyc06g074790	Up	1.08363	0.000604458	17.3747	33.1731	49.1159	57.4043	ch06	46464537	46464965	Solyc06g074790.1.1	Histone H2B (AHRD V3.3 *** M1AAN4_SOLTU)		InterPro:IPR000558,Pfam:PF00125	GO:0000786,GO:0003677
Solyc11g066160	Up	1.08227	0.00374297	4.90648	7.96629	11.0952	16.1656	ch11	52150546	52150857	Solyc11g066160.1.1	histone H4 (AHRD V3.3 *** AT2G28740.1)		InterPro:IPR001951,Pfam:PF15511	GO:0000786,GO:0003677,GO:0005634
Solyc03g098650	Up	1.081	0.011141	2.42438	4.22095	7.1377	6.81813	ch03	62383788	62385201	Solyc03g098650.3.1	Heavy metal transport/detoxification superfamily protein, putative (AHRD V3.3 *** A0A061EMU1_THECC)
Solyc07g053140	Up	1.0796	0.0145029	2.25121	2.8536	4.59357	6.26829	ch07	61719979	61721279	Solyc07g053140.3.1	Zinc finger, B-box (AHRD V3.3 *** A0A103Y7X2_CYNCS)
Solyc08g075540	Up	1.07657	6.94626e-05	7.61948	8.44189	14.3461	19.5746	ch08	59832312	59834002	Solyc08g075540.4.1	alternative oxidase 1au
Solyc12g042650	Up	1.07638	4.31906e-06	122.085	150.23	233.212	336.948	ch12	58935945	58938257	Solyc12g042650.2.1	40S ribosomal protein S12 (AHRD V3.3 *** M1CSI4_SOLTU)		InterPro:IPR000530,Pfam:PF01248	GO:0003735,GO:0005622,GO:0005840,GO:0006412
Solyc12g013510	Up	1.07228	0.0201001	1.96259	3.26975	5.15894	5.82841	ch12	4379823	4380242	Solyc12g013510.1.1	Histone H2B (AHRD V3.3 *** K4DCN6_SOLLC)		InterPro:IPR000558,Pfam:PF00125	GO:0000786,GO:0003677
Solyc07g065460	Up	1.07191	0.0106639	3.57884	2.2591	6.07765	6.15832	ch07	67335703	67336047	Solyc07g065460.1.1	LOW QUALITY:transmembrane protein (AHRD V3.3 *-* AT4G16400.1)
Solyc04g082430	Up	1.07108	0.032247	2.4821	4.93435	6.57234	9.01753	ch04	66171883	66175432	Solyc04g082430.3.1	cyclinB2_4
Solyc02g094170	Up	1.06563	1.26305e-05	40.3486	59.0338	90.3167	116.458	ch02	55418234	55423544	Solyc02g094170.3.1	Zinc finger protein (AHRD V3.3 *** A0A0B0N9T8_GOSAR)
Solyc02g071710	Up	1.06457	0.011104	2.65527	2.0213	5.08826	4.61874	ch02	41650824	41654045	Solyc02g071710.2.1	Lipase, GDSL (AHRD V3.3 *** A0A124S9Z4_CYNCS)		InterPro:IPR001087,Pfam:PF00657	GO:0016788
Solyc10g006560	Up	1.06323	1.02262e-06	20.2032	27.9415	47.0664	53.0055	ch10	1112151	1113245	Solyc10g006560.3.1	Histone H2A (AHRD V3.3 *** A0A0V0H7M3_SOLCH)		InterPro:IPR002119	GO:0000786,GO:0003677,GO:0005634
Solyc10g083310	Up	1.05906	0.00539269	3.69429	6.42059	9.89385	11.107	ch10	63268081	63276901	Solyc10g083310.2.1	Kinesin-related protein (AHRD V3.3 *** A0A0B0NF68_GOSAR)
Solyc12g036380	Up	1.05617	0.00247962	3.05933	3.98315	7.20838	7.36798	ch12	46393994	46394242	Solyc12g036380.1.1	WRKY DNA-binding protein 31 (AHRD V3.3 --* AT4G22070.4)
Solyc04g005770	Up	1.0553	0.0360532	1.90487	1.5457	3.53352	3.62901	ch04	492122	494510	Solyc04g005770.2.1	Pentatricopeptide repeat (PPR) superfamily protein, putative (AHRD V3.3 *** A0A061EAL4_THECC)
Solyc10g018810	Up	1.05329	0.0155873	2.59755	1.96185	4.5229	4.94865	ch10	10202592	10202825	Solyc10g018810.1.1	60S ribosomal protein L7A-like protein (AHRD V3.3 *-* Q2XPW4_SOLTU)
Solyc03g007550	Up	1.0509	0.0181391	2.25121	3.9237	6.14832	6.5982	ch03	2115848	2119989	Solyc03g007550.3.1	LIM domain-containing protein A, putative isoform 1 (AHRD V3.3 *** A0A061G8M8_THECC)		InterPro:IPR026153	GO:0005634,GO:0006260,GO:0010212,GO:0033314
Solyc01g091840	Up	1.04836	0.0240125	2.13576	1.6646	3.88687	3.95892	ch01	85266973	85270592	Solyc01g091840.3.1	UDP-galactose transporter (AHRD V3.3 *** M4QC22_PRUPE)		InterPro:IPR013657,Pfam:PF08449	GO:0055085
Solyc03g005780	Up	1.04826	0.00238757	240.071	410.383	507.837	826.974	ch03	543039	544367	Solyc03g005780.3.1	chlorophyll a/b-binding protein Cab-3C
Solyc10g085660	Up	1.04634	2.48431e-05	8.02354	6.89619	14.4874	16.2755	ch10	64891031	64895235	Solyc10g085660.2.1	F-box family protein (AHRD V3.3 *** AT1G08710.1)
Solyc01g099410	Up	1.04446	0.00295531	39.425	83.6461	132.507	119.867	ch01	89554995	89555629	Solyc01g099410.3.1	Histone H2A (AHRD V3.3 *** G8IIJ5_SOLLC)		InterPro:IPR002119,Pfam:PF00125	GO:0000786,GO:0003677,GO:0005634
Solyc03g095600	Up	1.04355	1.78508e-06	9.12028	9.92814	18.5863	20.5644	ch03	58205376	58207028	Solyc03g095600.1.1	Kinase interacting (KIP1-like) family protein (AHRD V3.3 *** G7K0U4_MEDTR)
Solyc02g070580	Up	1.04183	5.44941e-05	6.75363	8.85804	15.4061	16.6055	ch02	40875907	40877412	Solyc02g070580.1.1	sterol 22-desaturase		InterPro:IPR001128,Pfam:PF00067	GO:0005506,GO:0016705,GO:0020037,GO:0055114
Solyc07g056440	Up	1.04113	0.0175913	18.7601	12.1278	19.8584	43.4381	ch07	64418349	64419952	Solyc07g056440.3.1	Glutathione S-transferase-like protein (AHRD V1 **** Q8GVD1_SOLLC)
Solyc11g012020	Up	1.04071	0.000125039	5.54144	6.95564	12.5087	13.0864	ch11	4963892	4968863	Solyc11g012020.2.1	EH domain-containing protein 1 (AHRD V3.3 *** A0A1D1YR31_9ARAE)
Solyc01g104230	Up	1.03583	0.0394846	1.7317	1.5457	3.39218	3.2991	ch01	92569764	92572917	Solyc01g104230.3.1	F-box protein (AHRD V3.3 *** A0A0B2RMW5_GLYSO)
Solyc07g008440	Up	1.03349	0.0149615	2.59755	2.67525	6.00698	4.61874	ch07	3314951	3318245	Solyc07g008440.3.1	Purine permease-like protein (AHRD V3.3 *** G7J4H5_MEDTR)		InterPro:IPR030182,Pfam:PF16913	GO:0005215,GO:0016021
Solyc03g019790	Up	1.03297	4.45873e-05	9.00483	13.1979	22.1905	22.9837	ch03	62835529	62841335	Solyc03g019790.3.1	alpha-galactosidase		InterPro:IPR002241,Pfam:PF16499	GO:0004553,GO:0005975
Solyc04g080750	Up	1.03221	0.000147773	5.59916	6.18279	11.3073	12.7565	ch04	64937499	64939820	Solyc04g080750.3.1	TRAM, LAG1 and CLN8 (TLC) lipid-sensing domain containing protein (AHRD V3.3 *** AT1G35180.1)		InterPro:IPR006634,Pfam:PF03798	GO:0016021
Solyc07g039310	Up	1.03066	0.0348015	3.11706	2.1402	4.45223	6.37826	ch07	47055302	47056843	Solyc07g039310.1.1	Polyamine oxidase 5 (AHRD V3.3 *** A0A1C8M5K2_MALDO)		InterPro:IPR002937,Pfam:PF01593	GO:0016491,GO:0055114
Solyc01g099030	Up	1.03024	8.55019e-05	7.38858	10.047	19.081	16.1656	ch01	89249249	89278818	Solyc01g099030.3.1	GDSL esterase/lipase (AHRD V3.3 *** A0A0B2PL43_GLYSO)
Solyc06g007220	Up	1.03004	6.24184e-08	94.7239	83.1705	160.422	200.475	ch06	1284814	1285338	Solyc06g007220.3.1	60S ribosomal protein L41 (AHRD V3.3 -** RL41_ARATH)		InterPro:IPR007836,Pfam:PF05162	GO:0003735,GO:0005840,GO:0006412
Solyc08g082070	Up	1.02926	0.00111495	6.06095	10.1065	15.6888	17.1553	ch08	65091563	65094689	Solyc08g082070.3.1	High mobility group family protein (AHRD V3.3 *** B9GL80_POPTR)
Solyc02g077480	Up	1.02855	0.00101014	30.247	57.4287	82.543	95.2339	ch02	42975290	42975700	Solyc02g077480.1.1	Histone H3 (AHRD V3.3 *** A0A068VC55_COFCA)		InterPro:IPR000164,Pfam:PF00125	GO:0000786,GO:0003677
Solyc12g005270	Up	1.01974	1.31865e-07	36.1925	40.961	70.1757	85.4466	ch12	167635	168278	Solyc12g005270.2.1	Histone H2A (AHRD V3.3 *** K4DB65_SOLLC)		InterPro:IPR002119,Pfam:PF00125	GO:0000786,GO:0003677,GO:0005634
Solyc05g007250	Up	1.01779	1.63258e-06	193.315	223.889	355.26	483.428	ch05	1920319	1922948	Solyc05g007250.3.1	40S ribosomal protein S9, putative (AHRD V3.3 *** Q60CZ2_SOLDE)		InterPro:IPR005710	GO:0003735,GO:0006412,GO:0015935
Solyc08g068050	Up	1.01724	0.0145814	2.42438	2.9725	5.93631	4.83868	ch08	57206620	57214342	Solyc08g068050.3.1	Remodeling and spacing factor 1 (AHRD V3.3 *** A0A151SQU5_CAJCA)
Solyc09g091880	Up	1.01722	0.00137598	4.73331	3.8048	8.90446	8.24774	ch09	71569727	71581484	Solyc09g091880.3.1	Myb family transcription factor APL (AHRD V3.3 *** A0A0B0NIP7_GOSAR)
Solyc09g089650	Up	1.01583	0.0386271	2.02032	1.72405	3.53352	4.06889	ch09	69891337	69891687	Solyc09g089650.1.1	UMP-CMP kinase (AHRD V3.3 --* A0A0D2U7F1_GOSRA)
Solyc10g079730	Up	1.01291	0.0161084	3.63657	6.89619	9.75251	11.4369	ch10	61352596	61365491	Solyc10g079730.2.1	Condensin complex subunit 1 (AHRD V3.3 *** K4D2L4_SOLLC)		InterPro:IPR007673	GO:0005634,GO:0007067,GO:0030261
Solyc02g081980	Up	1.01176	0.0046227	4.84876	8.32299	14.4168	11.8768	ch02	46285678	46289991	Solyc02g081980.3.1	Apyrase (AHRD V3.3 *** APY_SOLTU)		InterPro:IPR000407,Pfam:PF01150	GO:0016787
Solyc02g070780	Up	1.00724	4.36097e-07	28.4576	36.6806	62.5433	67.6315	ch02	40955075	40961681	Solyc02g070780.3.1	DNA helicase (AHRD V3.3 *** K4B859_SOLLC)
Solyc01g086820	Up	1.00668	0.0104311	6.52273	13.9113	20.7771	20.0145	ch01	81639844	81640254	Solyc01g086820.3.1	Histone H3 (AHRD V3.3 *** A0A068VC55_COFCA)		InterPro:IPR000164,Pfam:PF00125	GO:0000786,GO:0003677
Solyc03g007770	Up	1.00586	6.71175e-09	27.0145	26.8714	54.2748	53.2254	ch03	2317035	2321125	Solyc03g007770.3.1	S-type anion channel (AHRD V3.3 *** A0A098GMQ9_9ROSI)		InterPro:IPR030183	GO:0006873,GO:0008308,GO:0016021
Solyc03g005770	Up	1.00559	4.36778e-05	2000.98	2494.88	3617.26	5338.38	ch03	540879	541787	Solyc03g005770.3.1	chlorophyll a/b-binding protein
Solyc05g055880	Up	1.00513	1.2483e-05	9.87068	12.7223	22.1198	22.9837	ch05	66188405	66195367	Solyc05g055880.3.1	NOP56-like pre RNA processing ribonucleoprotein (AHRD V3.3 *** AT5G27120.1)
Solyc11g012610	Up	1.00248	0.00618476	3.63657	5.88554	9.89385	9.01753	ch11	5392469	5396513	Solyc11g012610.2.1	structural maintenance of chromosomes protein (AHRD V3.3 *** AT4G17240.1)
Solyc06g069890	Up	1.00201	7.22728e-07	48.7762	53.505	87.9139	115.798	ch06	43629608	43635255	Solyc06g069890.3.1	Nucleosome assembly protein family (AHRD V3.3 *** A9RDJ7_PHYPA)		InterPro:IPR002164,Pfam:PF00956	GO:0005634,GO:0006334
Solyc03g093535	Down	-1.00091	0.000568766	12.4682	10.2254	5.65363	5.60847	ch03	56335300	56335521	Solyc03g093535.1.1	Protein kinase superfamily protein (AHRD V3.3 --* AT5G03640.2)
Solyc10g050510	Down	-1.00097	0.0130259	6.40729	8.50134	4.38156	2.85922	ch10	49829448	49829618	Solyc10g050510.1.1	LOW QUALITY:transcription initiation factor TFIID subunit 1b-like protein (AHRD V3.3 -** AT3G19030.1)
Solyc03g112010	Down	-1.00129	0.000120576	20.7804	15.5759	9.39916	8.57765	ch03	64045520	64056169	Solyc03g112010.3.1	Cytochrome P450 (AHRD V3.3 *** A0A103XWG4_CYNCS)		InterPro:IPR001128,Pfam:PF00067	GO:0005506,GO:0016705,GO:0020037,GO:0055114
Solyc08g078190	Down	-1.00494	0.0372886	4.04063	4.0426	2.26145	1.64955	ch08	62147117	62148085	Solyc08g078190.1.1	ethylene-responsive transcription factor
Solyc01g088660	Down	-1.005	0.000550957	18.0674	16.646	10.6006	6.26829	ch01	83297043	83298138	Solyc01g088660.3.1	senescence-associated family protein (DUF581) (AHRD V3.3 *** AT2G44670.1)
Solyc07g017610	Down	-1.0057	0.00222877	9.29345	7.78794	4.5229	3.84895	ch07	7658117	7671210	Solyc07g017610.3.1	Lysine-ketoglutarate reductase/saccharopine dehydrogenase (AHRD V3.3 *** G7JS28_MEDTR)
Solyc10g055800	Down	-1.00674	0.000333613	30.247	49.5218	21.2011	18.145	ch10	57355938	57358464	Solyc10g055800.2.1	Chitinase (AHRD V3.3 *** B9VRK7_CAPAN)		InterPro:IPR000726,Pfam:PF00182	GO:0004568,GO:0006032,GO:0016998
Solyc04g074740	Down	-1.00797	3.27704e-07	28.169	30.0817	15.1235	13.5263	ch04	60750422	60758339	Solyc04g074740.3.1	Blue copper protein, putative (AHRD V3.3 *** B9RJR1_RICCO)		InterPro:IPR003245	GO:0009055
Solyc10g083360	Down	-1.00856	5.93854e-05	43.0616	33.827	22.6852	14.9559	ch10	63325533	63330360	Solyc10g083360.2.1	Calmodulin binding protein, putative (AHRD V3.3 *** B9T5N0_RICCO)
Solyc05g008940	Down	-1.0091	0.00890724	7.04224	6.12334	3.8162	2.52931	ch05	3149136	3152199	Solyc05g008940.3.1	Kinase family protein (AHRD V3.3 *** D7KAJ2_ARALL)
Solyc04g058110	Down	-1.01053	0.00545792	8.19671	6.48004	3.95754	3.18913	ch04	55165166	55168818	Solyc04g058110.3.1	Serine/threonine-protein kinase (AHRD V3.3 *** M1CVM1_SOLTU)		InterPro:IPR024171	GO:0004674
Solyc01g091490	Down	-1.01083	0.0258545	4.04063	4.5182	2.12011	2.08943	ch01	84995182	84996727	Solyc01g091490.3.1	Class III homeobox-leucine zipper protein (AHRD V3.3 --* I0IUI3_9ASPA)
Solyc11g069460	Down	-1.01245	0.000976395	21.0113	17.3594	11.8726	6.70817	ch11	54341162	54347847	Solyc11g069460.2.1	Double-stranded RNA binding protein, putative (AHRD V3.3 *** B9SVC8_RICCO)
Solyc12g042470	Down	-1.01372	1.06552e-05	94.493	68.5458	45.441	34.5306	ch12	58699956	58703651	Solyc12g042470.2.1	NAD(P)H-dependent oxidoreductase (AHRD V3.3 *** B6SZK3_MAIZE)		InterPro:IPR020471,Pfam:PF00248	GO:0016491,GO:0055114
Solyc06g074030	Down	-1.01518	9.20027e-05	13.5073	13.4357	6.28966	7.03807	ch06	45908247	45909041	Solyc06g074030.1.1	Polynucleotidyl transferase, ribonuclease H-like superfamily protein (AHRD V3.3 *** AT3G44260.1)		InterPro:IPR012337	GO:0003676
Solyc02g071920	Down	-1.01545	0.0223309	5.48371	4.5182	2.82681	1.97946	ch02	41847347	41851356	Solyc02g071920.3.1	NOD26-like intrinsic protein 1.2		InterPro:IPR000425,Pfam:PF00230	GO:0005215,GO:0006810,GO:0016020
Solyc05g013630	Down	-1.02014	0.00101466	257.388	224.542	155.828	80.278	ch05	6934581	6935027	Solyc05g013630.1.1	LOW QUALITY:CP-interacting protein-L (AHRD V3.3 *** A0A0K0PWY1_CAPAN)
Solyc03g083730	Down	-1.02015	0.00209238	9.35117	11.3549	4.45223	5.82841	ch03	55098269	55098874	Solyc03g083730.1.1	Plant invertase/pectin methylesterase inhibitor superfamily protein (AHRD V3.3 *** AT5G62360.1)		InterPro:IPR006501,Pfam:PF04043	GO:0004857
Solyc04g008455	Down	-1.02175	0.0352193	5.13737	3.86425	2.54413	1.75952	ch04	2072311	2076811	Solyc04g008455.1.1	Potassium transporter (AHRD V3.3 *** K4BP01_SOLLC)		InterPro:IPR003855,Pfam:PF02705	GO:0015079,GO:0016020,GO:0071805
Solyc08g066260	Down	-1.02397	0.0491899	3.92518	3.98315	1.55475	2.41934	ch08	54826167	54829120	Solyc08g066260.3.1	Histidine decarboxylase (AHRD V3.3 *** DCHS_SOLLC)		InterPro:IPR002129,Pfam:PF00282	GO:0016831,GO:0019752,GO:0030170
Solyc08g079860	Down	-1.02507	0.00183214	17.3747	11.4144	7.77374	6.15832	ch08	63414981	63417192	Solyc08g079860.2.1	P69C protein
Solyc05g051560	Down	-1.02672	0.0264685	6.17639	6.36114	4.02821	1.86949	ch05	62782675	62787067	Solyc05g051560.3.1	Mitochondrial substrate carrier family protein (AHRD V3.3 *** AT5G64970.1)
Solyc03g005090	Down	-1.02673	5.70429e-08	36.5388	35.4322	18.9397	15.9456	ch03	64401	68498	Solyc03g005090.3.1	Ankyrin repeat-containing protein, putative (AHRD V3.3 *** B9RBN5_RICCO)
Solyc01g106395	Down	-1.02728	0.00361143	14.4885	10.9982	7.77374	4.3988	ch01	94203392	94204110	Solyc01g106395.1.1	Protein kinase superfamily protein (AHRD V3.3 --* AT3G24190.1)
Solyc02g092533	Down	-1.02808	2.46412e-06	37.0006	28.6549	17.1022	14.736	ch02	54236473	54237708	Solyc02g092533.1.1	Major Facilitator Superfamily with SPX (SYG1/Pho81/XPR1) domain-containing protein (AHRD V3.3 --* AT1G63010.7)
Solyc09g007480	Down	-1.02959	0.000536295	9.75524	9.74979	5.01759	4.3988	ch09	1040354	1042720	Solyc09g007480.3.1	Fructose-bisphosphate aldolase, cytoplasmic isozyme (AHRD V3.3 --* ALF_MAIZE)
Solyc07g063610	Down	-1.03135	2.5082e-05	83.5833	61.4118	41.2715	28.9221	ch07	66172733	66174036	Solyc07g063610.3.1	Dynein light chain family protein (AHRD V3.3 *** B9N570_POPTR)		InterPro:IPR001372,Pfam:PF01221	GO:0007017,GO:0030286
Solyc01g087770	Down	-1.03297	0.0248308	5.13737	4.0426	2.33212	2.08943	ch01	82555501	82556650	Solyc01g087770.3.1	Subtilisin-like protease (AHRD V3.3 *** A0A0B2SDI9_GLYSO)
Solyc06g054090	Down	-1.03419	0.047299	4.09835	3.2103	1.69609	1.86949	ch06	37018114	37018695	Solyc06g054090.1.1	LOW QUALITY:Acetyltransferase (GNAT) domain protein (AHRD V3.3 *** A0A072VQW9_MEDTR)		InterPro:IPR000182,Pfam:PF13302	GO:0008080
Solyc03g116247	Down	-1.03495	0.000554525	15.1812	11.7711	7.49106	5.38853	ch03	67230047	67237208	Solyc03g116247.1.1	Alpha 1,4-glycosyltransferase family protein (AHRD V3.3 *-* Q2MGS1_MEDTR)		InterPro:IPR007652,Pfam:PF04572
Solyc03g116067	Down	-1.03738	0.000168669	15.7585	21.402	10.1059	7.69789	ch03	67055208	67058370	Solyc03g116067.1.1	Gibberellin-regulated protein (AHRD V3.3 *** B4UW77_ARAHY)		InterPro:IPR003854,Pfam:PF02704
Solyc02g064940	Down	-1.03797	3.41902e-08	173.285	163.963	92.5075	70.3807	ch02	36614187	36615581	Solyc02g064940.1.1	Leucine-rich repeat receptor-like protein kinase family (AHRD V3.3 *** A0A0K9PL83_ZOSMR)
Solyc05g053480	Down	-1.03843	0.00201221	7.33086	7.49069	3.46285	3.73898	ch05	64415053	64417211	Solyc05g053480.3.1	hydroxyethylthiazole kinase family protein (AHRD V3.3 *** AT3G24030.1)		InterPro:IPR000417,Pfam:PF02110	GO:0004417,GO:0009228
Solyc03g112700	Down	-1.04084	0.0417531	3.57884	3.74535	2.19078	1.20967	ch03	64546475	64547467	Solyc03g112700.1.1	calmodulin-binding protein (DUF1645) (AHRD V3.3 *** AT2G15760.1)		InterPro:IPR012442,Pfam:PF07816
Solyc01g095580	Down	-1.04088	3.46354e-09	67.9403	62.0063	32.5084	30.1318	ch01	86668329	86672465	Solyc01g095580.3.1	Auxin-responsive GH3 family protein (AHRD V3.3 *** AT2G46370.4)		InterPro:IPR031110,Pfam:PF03321	GO:0009611,GO:0009694,GO:0009864,GO:0080123
Solyc01g017170	Down	-1.04251	0.0410237	3.29023	4.33985	1.97877	1.64955	ch01	23804164	23805191	Solyc01g017170.1.1	NAD(P)H-quinone oxidoreductase subunit 2, chloroplastic (AHRD V3.3 *-* A0A161V440_9MAGN)
Solyc03g005330	Down	-1.04497	0.0364533	5.54144	3.74535	2.26145	2.1994	ch03	194234	195520	Solyc03g005330.1.1	Non-specific serine/threonine protein kinase (AHRD V3.3 *** K4BDV7_SOLLC)		InterPro:IPR000719,Pfam:PF00069	GO:0004672,GO:0005524,GO:0006468
Solyc06g010060	Down	-1.04501	0.0284575	5.07965	4.6371	2.96815	1.53958	ch06	4873861	4874199	Solyc06g010060.1.1	Protein transport protein Sec61 subunit beta, putative (AHRD V3.3 *** B9SK56_RICCO)		InterPro:IPR030671	GO:0005784,GO:0006886
Solyc05g052570	Down	-1.04736	1.20174e-06	106.384	79.9602	40.1408	49.5964	ch05	63631501	63633392	Solyc05g052570.3.1	Zinc finger transcription factor 39
Solyc03g097600	Down	-1.04778	4.79939e-08	33.3641	37.0373	17.9503	15.7257	ch03	61370681	61372502	Solyc03g097600.3.1	Bidirectional sugar transporter SWEET (AHRD V3.3 *** K4BJH7_SOLLC)
Solyc07g007350	Down	-1.05158	5.65515e-07	32.4982	31.5679	17.5262	12.8665	ch07	2091209	2091976	Solyc07g007350.1.1	LOW QUALITY:sterile alpha motif (SAM) domain protein (AHRD V3.3 *** AT2G12462.1)
Solyc02g077080	Down	-1.05345	5.19172e-07	42.5998	36.9779	21.6251	16.1656	ch02	42702965	42707474	Solyc02g077080.3.1	Trichome birefringence-like protein (AHRD V3.3 *** G7IKB9_MEDTR)		InterPro:IPR026057,Pfam:PF13839
Solyc06g066210	Down	-1.05723	0.0307885	3.69429	4.5182	2.19078	1.64955	ch06	41638006	41638347	Solyc06g066210.1.1	LOW QUALITY:ARF-GAP domain 15 (AHRD V3.3 --* AT3G17660.3)
Solyc01g066430	Down	-1.05743	1.0696e-05	15.2967	16.8838	7.84441	7.47795	ch01	74130134	74131036	Solyc01g066430.3.1	RING/U-box superfamily protein (AHRD V3.3 *** AT2G47560.1)
Solyc03g114070	Down	-1.05775	6.68189e-08	38.2128	40.0098	20.7771	16.2755	ch03	65594598	65602594	Solyc03g114070.3.1	Rac-like small GTP-binding protein (AHRD V3.3 *** B5U2V7_SCODU)		InterPro:IPR001806,Pfam:PF00071	GO:0005525,GO:0007264
Solyc01g111980	Down	-1.05781	8.82166e-09	53.5095	54.04	27.9855	23.0937	ch01	98029399	98033033	Solyc01g111980.3.1	Amino acid transporter, putative (AHRD V3.3 *** B9SQZ7_RICCO)		InterPro:IPR013057,Pfam:PF01490
Solyc02g080610	Down	-1.05854	0.000135086	20.6072	17.5972	11.0952	6.81813	ch02	45346925	45348244	Solyc02g080610.3.1	CDP-diacylglycerol--glycerol-3-phosphate 3-phosphatidyltransferase, putative (AHRD V3.3 -** A0A061FTS5_THECC)
Solyc03g082690	Down	-1.05861	0.00142098	7.85037	7.31234	3.60419	3.62901	ch03	54040138	54044963	Solyc03g082690.3.1	U-box domain-containing protein 43 (AHRD V3.3 *** W9S1U9_9ROSA)
Solyc01g007770	Down	-1.06144	0.024928	4.84876	3.74535	2.26145	1.75952	ch01	1862635	1863361	Solyc01g007770.2.1	LOW QUALITY:COPII coat assembly protein SEC16, putative (AHRD V3.3 *** A0A061EUC6_THECC)
Solyc05g056540	Down	-1.06166	7.00146e-06	17.317	16.9432	8.97513	7.14804	ch05	66654253	66656969	Solyc05g056540.3.1	Alcohol dehydrogenase (AHRD V3.3 *** M8AF04_TRIUA)		InterPro:IPR013149,Pfam:PF00107	GO:0055114
Solyc07g007170	Down	-1.0637	6.33676e-06	20.8958	24.0178	12.0846	9.01753	ch07	1927233	1928934	Solyc07g007170.3.1	RING/U-box superfamily protein (AHRD V3.3 *** A0A061GN77_THECC)
Solyc10g005210	Down	-1.06407	0.000162061	17.2015	15.457	9.39916	5.82841	ch10	166971	169800	Solyc10g005210.3.1	DNA-3-methyladenine glycosylase, putative (AHRD V3.3 *** B9SVU2_RICCO)
Solyc04g076780	Down	-1.0642	5.90842e-07	38.9055	35.2538	20.2824	14.626	ch04	61740371	61746611	Solyc04g076780.3.1	Oligopeptide transporter, putative (AHRD V3.3 *** B9SMX8_RICCO)		InterPro:IPR004648,Pfam:PF03169	GO:0055085
Solyc04g080010	Down	-1.06944	3.53641e-07	44.4469	40.7827	23.3919	16.6055	ch04	64394239	64396376	Solyc04g080010.3.1	Glycosyltransferase (AHRD V3.3 *** K4BV80_SOLLC)		InterPro:IPR002213	GO:0008152,GO:0016758
Solyc02g089930	Down	-1.06988	5.82493e-05	34.5185	25.3257	16.8195	11.2169	ch02	52236797	52244999	Solyc02g089930.3.1	Protein DA1-related 1 (AHRD V3.3 *** A0A199UXH9_ANACO)
Solyc09g092605	Down	-1.07063	0.0065686	8.88939	6.36114	3.32151	3.95892	ch09	72119112	72121977	Solyc09g092605.1.1	Cytochrome P450, putative (AHRD V3.3 *-* A0A061FE03_THECC)		InterPro:IPR001128,Pfam:PF00067	GO:0005506,GO:0016705,GO:0020037,GO:0055114
Solyc05g009660	Down	-1.07132	0.0111926	10.0439	7.84739	5.58296	2.63928	ch05	3852020	3858274	Solyc05g009660.3.1	Transcription factor PERIANTHIA-like protein (AHRD V3.3 *** A0A0B0NQX8_GOSAR)
Solyc08g075430	Down	-1.07312	0.000110122	19.7414	15.0408	9.39916	6.81813	ch08	59684043	59688808	Solyc08g075430.3.1	ABC transporter family protein (AHRD V3.3 *** U5GKR9_POPTR)
Solyc01g079580	Down	-1.07564	9.00077e-05	13.1032	14.8625	5.86564	7.47795	ch01	78535393	78538096	Solyc01g079580.3.1	DNAJ heat shock N-terminal domain-containing family protein (AHRD V3.3 *** B9GSH4_POPTR)
Solyc07g056170	Down	-1.07601	3.40561e-06	17.8365	16.2893	8.40977	7.58792	ch07	64153597	64187148	Solyc07g056170.3.1	Subtilisin-like protease family protein (AHRD V3.3 *** B9IAW9_POPTR)
Solyc01g109500	Down	-1.07659	0.00855828	87.4508	65.93	51.1653	20.8943	ch01	96340925	96342459	Solyc01g109500.3.1	Dehydration-responsive protein RD22, putative (AHRD V3.3 *** B9RBD8_RICCO)		InterPro:IPR004873,Pfam:PF03181
Solyc12g008500	Down	-1.07676	0.0279082	3.4634	3.98315	1.9081	1.53958	ch12	1915182	1918511	Solyc12g008500.2.1	Receptor-like protein kinase (AHRD V3.3 *** A0A0K9PZN1_ZOSMR)
Solyc05g018060	Down	-1.07735	0.000775301	9.06256	8.44189	3.8162	4.50877	ch05	19904536	19904754	Solyc05g018060.1.1	LOW QUALITY:Transducin/WD40 repeat-like superfamily protein (AHRD V3.3 --* AT3G06880.2)
Solyc11g013130	Down	-1.07891	0.0155646	10.7943	9.51199	6.64301	2.63928	ch11	5994156	5996381	Solyc11g013130.2.1	cysteine-rich/transmembrane domain protein A (AHRD V3.3 --* AT2G33520.1)
Solyc07g053540	Down	-1.07923	3.64937e-05	63.4956	63.0764	37.5966	21.5541	ch07	62088569	62089312	Solyc07g053540.1.1	Fasciclin-like arabinogalactan protein (AHRD V3.3 *** A0A072VC68_MEDTR)		InterPro:IPR000782,Pfam:PF02469
Solyc12g008510	Down	-1.08043	7.40005e-06	14.9503	15.457	7.49106	6.70817	ch12	1919097	1924154	Solyc12g008510.2.1	Phosphotransferase (AHRD V3.3 *** K4DBT9_SOLLC)		InterPro:IPR001312	GO:0001678,GO:0004396,GO:0005524,GO:0005536,GO:0005975,GO:0046835
Solyc08g067370	Down	-1.08318	0.000929963	74.2322	74.788	47.2785	22.3239	ch08	56478064	56479362	Solyc08g067370.1.1	Isoflavone reductase family protein (AHRD V3.3 *-* B9H4C4_POPTR)
Solyc00g044350	Down	-1.08371	0.00441132	8.94711	9.74979	5.65363	2.85922	ch00	12411307	12412047	Solyc00g044350.3.1	EPIDERMAL PATTERNING FACTOR-like protein (AHRD V3.3 *** AT5G10310.2),Pfam:PF17181
Solyc01g110920	Down	-1.08514	0.000322701	9.4089	8.85804	4.5229	3.95892	ch01	97313378	97313638	Solyc01g110920.3.1	Small auxin up-regulated RNA26		InterPro:IPR003676,Pfam:PF02519	GO:0009733
Solyc06g060590	Down	-1.0858	8.14121e-07	21.1267	19.8563	10.2472	8.79759	ch06	38697481	38701853	Solyc06g060590.3.1	Bidirectional sugar transporter SWEET (AHRD V3.3 *** K4C6N9_SOLLC)
Solyc05g009010	Down	-1.08663	0.000372595	11.3138	9.21474	4.94692	4.61874	ch05	3184298	3185206	Solyc05g009010.1.1	Protein kinase family protein (AHRD V3.3 *-* AT5G38210.1)		InterPro:IPR000719,Pfam:PF00069	GO:0004672,GO:0005524,GO:0006468
Solyc02g092550	Down	-1.08791	9.20027e-05	38.9632	32.2813	21.0598	11.8768	ch02	54241992	54243212	Solyc02g092550.3.1	LOB domain-containing protein, putative (AHRD V3.3 *** B9SGY6_RICCO)
Solyc09g065630	Down	-1.08831	0.00206196	7.27314	6.36114	3.18017	3.18913	ch09	64028285	64034795	Solyc09g065630.3.1	BIG SEEDS 2 (AHRD V3.3 *** K4CUI9_SOLLC)
Solyc03g112200	Down	-1.08904	0.000388918	49.2957	42.2095	28.1975	14.1861	ch03	64170634	64171389	Solyc03g112200.1.1	LOW QUALITY:Insulinase (Peptidase family M16) family protein isoform 3 (AHRD V3.3 --* A0A061GZ00_THECC)
Solyc07g054430	Down	-1.09043	0.0280674	3.75201	3.38865	1.83743	1.42961	ch07	62872656	62875402	Solyc07g054430.3.1	Glutamate formiminotransferase 1 (AHRD V3.3 *** B4F7V5_MAIZE)		InterPro:IPR012886,Pfam:PF07837	GO:0005542,GO:0008152,GO:0016740
Solyc06g073920	Down	-1.09085	0.000613195	19.1064	15.6948	10.3179	5.60847	ch06	45790127	45800587	Solyc06g073920.3.1	CRABS CLAW-like protein 2a		InterPro:IPR006780,Pfam:PF04690	GO:0007275
Solyc02g063030	Down	-1.09289	0.0019403	9.81296	7.31234	3.74553	4.28883	ch02	35595007	35597192	Solyc02g063030.3.1	LuxR family transcriptional regulator, putative (AHRD V3.3 *** A0A072U7J6_MEDTR)
Solyc04g080500	Down	-1.0941	0.0138518	6.29184	4.6371	2.89748	2.08943	ch04	64744651	64747719	Solyc04g080500.3.1	Myb family transcription factor family protein (AHRD V3.3 *** B9H0R6_POPTR)		InterPro:IPR009057	GO:0003677
Solyc06g069400	Down	-1.09427	0.00820763	5.77233	7.37179	3.74553	2.1994	ch06	43277799	43280723	Solyc06g069400.3.1	Isoaspartyl peptidase/L-asparaginase (AHRD V3.3 *** ASPG_LUPLU)		InterPro:IPR000246,Pfam:PF01112	GO:0016787
Solyc09g018250	Down	-1.09596	0.0481335	3.69429	3.15085	2.04944	0.989729	ch09	13907080	13907496	Solyc09g018250.2.1	LOW QUALITY:RNA polymerase II degradation factor-like protein (DUF1296) (AHRD V3.3 *-* AT1G29370.2)
Solyc03g098730	Down	-1.10055	0.0397518	3.00161	3.0914	1.55475	1.20967	ch03	62441486	62442226	Solyc03g098730.1.1	Kunitz trypsin inhibitor (AHRD V3.3 *** B8Y888_TOBAC)		InterPro:IPR002160,Pfam:PF00197	GO:0004866
Solyc09g005020	Down	-1.10219	0.032247	3.4634	3.3292	1.83743	1.20967	ch09	15848	16600	Solyc09g005020.1.1	LOW QUALITY:DUF688 family protein (AHRD V3.3 *** G7KSD3_MEDTR)		InterPro:IPR007789,Pfam:PF05097
Solyc05g046120	Down	-1.10287	0.00593333	5.1951	5.64775	2.40279	2.63928	ch05	59106724	59113453	Solyc05g046120.3.1	Formin-like protein (AHRD V3.3 *** K4C0U5_SOLLC)
Solyc03g044740	Down	-1.10351	7.61532e-07	31.5746	26.0985	14.9821	11.4369	ch03	10469522	10474229	Solyc03g044740.3.1	Methyl esterase 10, putative (AHRD V3.3 *** A0A061DG36_THECC)
Solyc07g051840	Down	-1.10414	0.0295169	3.34795	3.62645	1.9081	1.20967	ch07	60489376	60492365	Solyc07g051840.3.1	WRKY transcription factor 17
Solyc03g078640	Down	-1.10466	0.000856068	54.7794	60.4606	36.1125	16.8254	ch03	52687368	52688822	Solyc03g078640.1.1	LOW QUALITY:Mediator of RNA polymerase II transcription subunit 26, putative (AHRD V3.3 *** A0A061DI33_THECC)
Solyc02g067580	Down	-1.1054	0.0095094	8.94711	7.43124	5.01759	2.30937	ch02	38306368	38308626	Solyc02g067580.3.1	B12D (AHRD V3.3 *** D2XQY6_WOLAR)		InterPro:IPR010530,Pfam:PF06522
Solyc02g078500	Down	-1.10754	0.0301078	4.15608	3.3292	1.69609	1.75952	ch02	43733333	43735828	Solyc02g078500.2.1	Stem-specific protein TSJT1, putative (AHRD V3.3 *** B9RZ68_RICCO)		InterPro:IPR024286,Pfam:PF12481
Solyc07g062710	Down	-1.1086	0.000771207	10.1016	12.0683	4.24022	6.15832	ch07	65525633	65527444	Solyc07g062710.3.1	BZIP family transcription factor (AHRD V3.3 *** G8A005_MEDTR)
Solyc12g096670	Down	-1.10907	1.01843e-07	34.4608	35.1944	18.445	13.3064	ch12	66481418	66485355	Solyc12g096670.2.1	Ankyrin repeat family protein (AHRD V3.3 *** AT2G31820.1)
Solyc06g051260	Down	-1.1093	0.000671687	10.1016	9.74979	5.51229	3.40907	ch06	34579532	34580771	Solyc06g051260.3.1	bHLH transcription factor 043
Solyc03g094000	Down	-1.10972	0.04089	3.63657	3.15085	1.9081	1.0997	ch03	57142040	57143610	Solyc03g094000.3.1	Light induced like protein (AHRD V3.3 *** C1E3F8_MICCC)
Solyc04g077230	Down	-1.11126	0.000931517	15.8739	10.2254	5.86564	6.15832	ch04	62259792	62260016	Solyc04g077230.1.1	Indole-3-acetaldehyde oxidase (AHRD V3.3 --* ALDO1_MAIZE)
Solyc03g097230	Down	-1.11453	0.00261437	9.06256	6.65839	4.02821	3.07916	ch03	60971289	60971873	Solyc03g097230.1.1	AIG2-like (avirulence induced gene) family protein (AHRD V3.3 *** AT3G02910.1)		InterPro:IPR009288,Pfam:PF06094
Solyc01g105390	Down	-1.11485	0.0171889	13.1032	9.39309	7.20838	2.85922	ch01	93462787	93464138	Solyc01g105390.3.1	Phospho-2-dehydro-3-deoxyheptonate aldolase (AHRD V3.3 *** K4B2A9_SOLLC)		InterPro:IPR002480,Pfam:PF01474	GO:0003849,GO:0009073
Solyc09g083060	Down	-1.1172	4.22085e-08	46.4673	36.5023	19.8584	18.0351	ch09	69158028	69164671	Solyc09g083060.3.1	U-box domain-containing protein 44 (AHRD V3.3 *** A0A151R6I4_CAJCA)
Solyc05g047600	Down	-1.11814	0.0037546	5.71461	5.52885	2.68547	2.41934	ch05	59953155	59957962	Solyc05g047600.3.1	Non-specific serine/threonine protein kinase (AHRD V3.3 *** A0A0V0I757_SOLCH)		InterPro:IPR000719,Pfam:PF00069	GO:0004672,GO:0005524,GO:0006468
Solyc09g098110	Down	-1.11816	2.75749e-05	19.9723	16.646	9.89385	6.5982	ch09	72504398	72512396	Solyc09g098110.3.1	bHLH transcription factor 092
Solyc03g097940	Down	-1.12059	0.0129245	7.21541	5.52885	2.33212	3.62901	ch03	61755771	61766590	Solyc03g097940.3.1	Potassium channel (AHRD V3.3 *** H2DPY4_9ROSA)
Solyc07g052203	Down	-1.12066	0.000125039	11.891	14.0896	6.92569	4.72871	ch07	60837441	60839885	Solyc07g052203.1.1	Unknown protein (AHRD V3.3 )
Solyc07g055470	Down	-1.12292	4.69192e-07	32.3828	24.9095	12.862	13.3064	ch07	63616069	63619038	Solyc07g055470.3.1	Cytochrome P450 (AHRD V3.3 *** A0A124SAX2_CYNCS)		InterPro:IPR001128,Pfam:PF00067	GO:0005506,GO:0016705,GO:0020037,GO:0055114
Solyc08g077020	Down	-1.12353	0.0422286	2.88616	3.6859	1.62542	1.31964	ch08	61088095	61088466	Solyc08g077020.1.1	Auxin responsive SAUR protein (AHRD V3.3 *** A0A118K7G8_CYNCS)		InterPro:IPR003676,Pfam:PF02519	GO:0009733
Solyc02g077920	Down	-1.12706	0.00370247	5.71461	5.7072	2.89748	2.1994	ch02	43311182	43313396	Solyc02g077920.3.1	Colorless non-ripening		InterPro:IPR004333	GO:0003677,GO:0005634
Solyc09g074450	Down	-1.1292	0.00144721	29.1503	28.7738	18.1623	7.80786	ch09	66680406	66680804	Solyc09g074450.1.1	LOW QUALITY:Hydroxyproline-rich glycoprotein (AHRD V3.3 *** B9I9X0_POPTR)
Solyc11g006020	Down	-1.13265	5.27506e-08	196.721	175.14	99.1505	69.0611	ch11	822773	824468	Solyc11g006020.2.1	NADH dehydrogenase-like complex O (AHRD V3.3 *** A0A0F7GYD5_9ROSI)
Solyc11g065940	Down	-1.13304	0.00934259	6.6959	4.8749	3.03882	2.08943	ch11	51853126	51856704	Solyc11g065940.2.1	ENTH/VHS family protein (AHRD V3.3 *** A0A061GXX0_THECC)
Solyc03g083400	Down	-1.13313	2.18157e-11	79.1964	76.6904	37.0313	33.4309	ch03	54699814	54703766	Solyc03g083400.3.1	CCT motif family protein (AHRD V3.3 *** A0A061G1S7_THECC)
Solyc02g032650	Down	-1.13579	0.0155873	4.50242	4.3993	2.54413	1.31964	ch02	29384219	29392028	Solyc02g032650.3.1	Disease resistance protein (TIR-NBS-LRR class) (AHRD V3.3 *** A0A072U6S8_MEDTR)
Solyc06g050833	Down	-1.13718	0.00127069	7.79265	8.02574	4.31089	2.63928	ch06	33733537	33738737	Solyc06g050833.1.1	alpha-1,2-Mannosidase (AHRD V3.3 --* M7ZA92_TRIUA)
Solyc04g077980	Down	-1.1401	0.000160974	9.12028	10.2848	4.5229	4.17886	ch04	62935909	62936691	Solyc04g077980.1.1	C2H2-type zinc finger protein
Solyc02g067060	Down	-1.14199	1.10858e-11	120.353	105.108	51.3067	50.1463	ch02	37860143	37867961	Solyc02g067060.3.1	Hexosyltransferase (AHRD V3.3 *** K4B738_SOLLC)		InterPro:IPR002495,Pfam:PF01501	GO:0016757
Solyc02g082120	Down	-1.14413	4.60747e-08	25.6291	29.3683	13.4274	11.107	ch02	46397065	46399786	Solyc02g082120.3.1	DNA-3-methyladenine glycosylase, putative (AHRD V3.3 *** B9SVU2_RICCO)
Solyc10g083300	Down	-1.1447	2.75769e-09	70.3647	70.3887	35.9712	26.9426	ch10	63247250	63251647	Solyc10g083300.2.1	cell-wall invertase
Solyc02g068080	Down	-1.14609	5.68043e-11	107.943	90.4828	46.0771	42.8883	ch02	38693397	38697509	Solyc02g068080.3.1	Chloride channel protein (AHRD V3.3 *** M1A9T9_SOLTU)		InterPro:IPR001807,Pfam:PF00654	GO:0005247,GO:0006821,GO:0016020,GO:0055085
Solyc11g073020	Down	-1.14613	0.00024761	16.9129	16.646	9.68184	5.05862	ch11	56445802	56446975	Solyc11g073020.2.1	Chloroplast-targeted copper chaperone protein, putative (AHRD V3.3 *** A0A061GXQ1_THECC)
Solyc04g079420	Down	-1.14631	4.02242e-07	17.2593	17.3594	7.91508	7.58792	ch04	64013980	64017547	Solyc04g079420.3.1	Disease resistance protein (CC-NBS-LRR class) family protein (AHRD V3.3 *** G7I4I5_MEDTR)
Solyc01g005470	Down	-1.14666	2.45907e-07	18.1828	19.1429	8.83379	7.80786	ch01	322539	324960	Solyc01g005470.3.1	PLANT CADMIUM RESISTANCE 2 (AHRD V3.3 *** AT1G14870.1)		InterPro:IPR006461,Pfam:PF04749
Solyc01g007220	Down	-1.14687	0.00019093	14.9503	13.3762	7.91508	4.50877	ch01	1799709	1800344	Solyc01g007220.3.1	Late embryogenesis abundant (LEA) hydroxyproline-rich glycoprotein family (AHRD V3.3 *** AT3G52470.1)
Solyc06g051980	Down	-1.14848	3.27232e-10	59.1664	51.0675	25.6533	23.6435	ch06	35729155	35747056	Solyc06g051980.3.1	E3 ubiquitin-protein ligase (AHRD V3.3 *** K4C5Y4_SOLLC)
Solyc03g117340	Down	-1.15022	0.0247169	3.34795	4.22095	1.55475	1.86949	ch03	67974712	67975257	Solyc03g117340.1.1	LOW QUALITY:Sterile alpha motif (SAM) domain-containing protein (AHRD V3.3 *** AT1G80520.1)
Solyc06g071280	Down	-1.15272	2.28905e-09	34.2876	30.6167	15.3355	13.5263	ch06	43994203	43997133	Solyc06g071280.3.1	protein EDS1
Solyc10g076740	Down	-1.15298	0.000393493	16.6243	10.8793	6.78435	5.38853	ch10	59781574	59784899	Solyc10g076740.2.1	GDSL esterase/lipase family (AHRD V3.3 *** A0A151RQI9_CAJCA)		InterPro:IPR001087,Pfam:PF00657	GO:0016788
Solyc12g096710	Down	-1.15432	0.0411705	2.82844	2.79415	1.2014	1.31964	ch12	66499421	66503591	Solyc12g096710.2.1	Receptor-like kinase (AHRD V3.3 *** D4QD70_DIACA)
Solyc11g021130	Down	-1.15502	0.000239406	84.6801	79.1279	49.0452	23.7535	ch11	13389928	13391456	Solyc11g021130.1.1	30S ribosomal protein S7, chloroplastic (AHRD V3.3 *** RR7_TOBAC)		InterPro:IPR000235,Pfam:PF00177	GO:0006412
Solyc07g051820	Down	-1.15796	2.98274e-09	89.702	80.5547	43.4623	32.0012	ch07	60435521	60448524	Solyc07g051820.3.1	Cellulose synthase family protein (AHRD V3.3 *** B9GTW0_POPTR)
Solyc01g098520	Down	-1.15847	3.4037e-06	101.073	67.2379	42.8969	31.7813	ch01	88883868	88895939	Solyc01g098520.3.1	DNA mismatch repair protein mutL (AHRD V3.3 *-* A0A151THR9_CAJCA)
Solyc11g071550	Down	-1.15906	2.55011e-06	17.3747	18.4295	9.18714	6.48823	ch11	55274825	55279218	Solyc11g071550.2.1	Amidase family protein (AHRD V3.3 *** Q94GC8_SOLDE)		InterPro:IPR023631,Pfam:PF01425
Solyc06g069060	Down	-1.16151	0.00472702	9.4089	6.00444	3.25084	3.62901	ch06	42967538	42967690	Solyc06g069060.1.1	LOW QUALITY:P-loop containing nucleoside triphosphate hydrolases superfamily protein (AHRD V3.3 --* AT5G67630.1)
Solyc01g109460	Down	-1.16427	1.65897e-08	85.1996	62.8386	34.4871	31.0115	ch01	96321032	96324236	Solyc01g109460.3.1	Polyol monosaccharide transporter 4		InterPro:IPR003663,Pfam:PF00083	GO:0016020,GO:0022891,GO:0055085
Solyc09g059430	Down	-1.16496	0.0195075	4.61786	4.10205	1.55475	2.41934	ch09	54664410	54667594	Solyc09g059430.3.1	RPM1-interacting protein 4 (AHRD V3.3 *** B9GQK9_POPTR)
Solyc07g014690	Down	-1.16498	0.0103797	4.73331	4.3993	2.47346	1.42961	ch07	5104255	5107239	Solyc07g014690.3.1	Potassium transporter		InterPro:IPR003445,Pfam:PF02386	GO:0006812,GO:0008324,GO:0055085
Solyc12g055860	Down	-1.16568	0.0159474	4.90648	4.6371	2.82681	1.20967	ch12	62817587	62817658	Solyc12g055860.2.1	LOW QUALITY:Unknown protein (AHRD V3.3 )
Solyc05g052560	Down	-1.16806	1.25281e-05	26.0332	18.0728	10.6712	8.68762	ch05	63631217	63631384	Solyc05g052560.1.1	LOW QUALITY:Pectinacetylesterase family protein (AHRD V3.3 --* AT2G46930.1)
Solyc09g065620	Down	-1.16809	5.77587e-05	12.3528	16.3487	7.1377	5.38853	ch09	64016822	64019091	Solyc09g065620.3.1	Chlorophyllase (AHRD V3.3 *** W6EIP8_WHEAT)		InterPro:IPR017395,Pfam:PF12740	GO:0015996,GO:0047746
Solyc04g054260	Down	-1.16953	1.26305e-05	13.565	13.6735	5.37095	6.81813	ch04	52160245	52162384	Solyc04g054260.3.1	Cytochrome P450 family protein (AHRD V3.3 *** B9HFW5_POPTR)		InterPro:IPR001128,Pfam:PF00067	GO:0005506,GO:0016705,GO:0020037,GO:0055114
Solyc02g092700	Down	-1.17111	6.63641e-12	231.817	202.784	102.684	88.8557	ch02	54330470	54334019	Solyc02g092700.3.1	DUF1230 family protein (DUF1230) (AHRD V3.3 *** AT5G67370.1)
Solyc01g081160	Down	-1.17254	0.000656181	10.9674	8.20409	3.8162	4.72871	ch01	80323100	80325475	Solyc01g081160.3.1	Beta-glucosidase, putative (AHRD V3.3 *-* B9SAQ1_RICCO)		InterPro:IPR001360	GO:0004553,GO:0005975
Solyc05g009150	Down	-1.17317	1.0961e-12	121.681	114.441	55.1229	48.7167	ch05	3276394	3286955	Solyc05g009150.3.1	zinc finger protein-like protein (AHRD V3.3 *** AT3G18290.1)
Solyc03g114720	Down	-1.17552	3.69361e-07	17.4902	16.2298	7.27905	7.58792	ch03	66108773	66115562	Solyc03g114720.3.1	bHLH transcription factor 023
Solyc04g074050	Down	-1.17936	9.63486e-05	10.6788	9.15529	4.31089	4.3988	ch04	60156451	60159891	Solyc04g074050.3.1	Receptor protein kinase, putative (AHRD V3.3 *** A0A061FG24_THECC)
Solyc10g085030	Down	-1.17952	4.69819e-05	11.4869	10.701	4.45223	5.38853	ch10	64482904	64483503	Solyc10g085030.1.1	SOUL heme-binding family protein (AHRD V3.3 *** AT2G37970.1)		InterPro:IPR006917,Pfam:PF04832
Solyc11g011440	Down	-1.18019	0.000118943	12.0642	9.39309	4.94692	4.3988	ch11	4499632	4500930	Solyc11g011440.1.1	LOW QUALITY:Eukaryotic aspartyl protease family protein (AHRD V3.3 *** AT1G66180.1)		InterPro:IPR001461	GO:0004190,GO:0006508
Solyc05g053510	Down	-1.1803	0.00216917	15.239	14.6247	9.0458	3.73898	ch05	64429325	64432370	Solyc05g053510.2.1	DNA-directed RNA polymerase II (AHRD V3.3 *** G7K102_MEDTR)		InterPro:IPR005571	GO:0003677,GO:0003899,GO:0005634,GO:0006351
Solyc01g087820	Down	-1.18044	0.000377803	10.6788	7.96629	4.09888	4.06889	ch01	82577802	82580412	Solyc01g087820.2.1	subtilisin-like protease 4B		InterPro:IPR000209,Pfam:PF00082	GO:0004252,GO:0006508
Solyc01g007890	Down	-1.18665	1.39833e-05	24.1861	19.4401	11.5899	7.14804	ch01	1994874	1998989	Solyc01g007890.2.1	Zinc finger protein, putative (AHRD V3.3 *-* B9S7A8_RICCO)
Solyc11g044450	Down	-1.19262	0.0151577	5.13737	4.57765	2.82681	1.20967	ch11	32949551	32951060	Solyc11g044450.2.1	DnaJ-like protein (AHRD V3.3 *** E9P1K1_MUSAC)
Solyc02g089250	Down	-1.194	0.00036927	32.7868	50.2947	23.3919	12.4266	ch02	51753568	51756198	Solyc02g089250.3.1	Pollen Ole e 1 allergen and extensin family protein (AHRD V3.3 *** A0A061EFL6_THECC)
Solyc04g080380	Down	-1.19695	1.6935e-07	62.9184	49.8785	28.7628	19.7946	ch04	64668104	64670097	Solyc04g080380.3.1	Leucine carboxyl methyltransferase (AHRD V3.3 *** A0A118K3W6_CYNCS)		InterPro:IPR007213,Pfam:PF04072	GO:0008168,GO:0032259
Solyc01g089880	Down	-1.20344	0.00144721	6.11867	7.01509	3.32151	2.1994	ch01	83474399	83475141	Solyc01g089880.3.1	LOW QUALITY:PRA1 family protein (AHRD V3.3 *** K4AYS9_SOLLC)		InterPro:IPR004895,Pfam:PF03208
Solyc08g076960	Down	-1.20611	5.24391e-05	11.5447	9.63089	4.94692	4.06889	ch08	61022667	61023362	Solyc08g076960.1.1	Abscisic acid receptor PYL1 (AHRD V3.3 *** M1BH64_SOLTU)		InterPro:IPR019587,Pfam:PF10604
Solyc11g068710	Down	-1.20635	1.17757e-09	35.4421	30.3789	15.1941	12.9765	ch11	53632471	53633538	Solyc11g068710.2.1	F-box family protein (AHRD V3.3 *** B9MYU0_POPTR)
Solyc05g008100	Down	-1.2112	0.000416129	16.3934	15.7542	9.18714	4.28883	ch05	2521502	2521900	Solyc05g008100.1.1	hydroxyproline-rich glycoprotein family protein (AHRD V3.3 *** AT1G70985.1)
Solyc08g044260	Down	-1.21173	0.00167008	14.4885	15.2786	8.83379	3.62901	ch08	22430419	22435281	Solyc08g044260.3.1	Fatty acid hydroxylase superfamily (AHRD V3.3 *** AT1G02205.2)
Solyc07g041830	Down	-1.21185	9.45119e-07	13.6227	13.614	5.93631	5.71844	ch07	54291243	54295633	Solyc07g041830.3.1	Damaged dna-binding 2, putative isoform 1 (AHRD V3.3 *** A0A061GM96_THECC)
Solyc12g099970	Down	-1.21241	0.000120828	7.96582	8.20409	3.67486	3.18913	ch12	67882160	67885600	Solyc12g099970.2.1	SNF1 kinase complex anchoring protein		InterPro:IPR030067	GO:0009744,GO:0043562
Solyc02g090990	Down	-1.21799	0.0171139	7.38858	4.0426	2.54413	2.30937	ch02	53078279	53079349	Solyc02g090990.1.1	MAP kinase kinase kinase 23		InterPro:IPR000719,Pfam:PF00069	GO:0004672,GO:0005524,GO:0006468
Solyc02g080310	Down	-1.22132	0.000135898	8.19671	7.84739	3.67486	3.07916	ch02	45118015	45122664	Solyc02g080310.2.1	Beta-glucosidase, putative (AHRD V3.3 *** B9RXP7_RICCO)		InterPro:IPR001360,Pfam:PF00232	GO:0004553,GO:0005975
Solyc08g061630	Down	-1.22249	0.000410782	91.2605	91.8502	54.2042	23.5336	ch08	49335542	49339841	Solyc08g061630.3.1	YGGT family protein (AHRD V3.3 *** B9HD03_POPTR)
Solyc10g006700	Down	-1.22316	0.000429819	9.12028	8.73914	4.73491	2.63928	ch10	1165573	1165941	Solyc10g006700.1.1	Calcium-binding family protein (AHRD V3.3 *** B9I910_POPTR)
Solyc11g045520	Down	-1.22357	1.72261e-05	10.6211	10.1659	4.5229	4.28883	ch11	30596687	30599475	Solyc11g045520.2.1	1-AMINOCYCLOPROPANE-1-CARBOXYLATE OXIDASE-like protein
Solyc04g040210	Down	-1.22382	5.44232e-05	13.9113	14.2085	7.49106	4.17886	ch04	11943436	11945462	Solyc04g040210.3.1	cysteine-rich TM module stress tolerance protein (AHRD V3.3 *** AT5G04080.1)		InterPro:IPR028144,Pfam:PF12734
Solyc10g052880	Down	-1.22396	2.17404e-05	33.0754	41.0205	20.2824	10.887	ch10	54038626	54040062	Solyc10g052880.1.1	LOW QUALITY:Leucine-rich repeat receptor-like protein kinase family protein (AHRD V3.3 *** A0A061DFG6_THECC)
Solyc01g005755	Down	-1.22484	0.0156987	4.2138	3.50755	2.04944	1.0997	ch01	496501	499119	Solyc01g005755.1.1	Leucine-rich repeat receptor-like protein kinase family protein (AHRD V3.3 *-* AT2G33170.2)
Solyc03g119300	Down	-1.22514	0.00601881	5.59916	4.10205	2.12011	1.97946	ch03	69427187	69430212	Solyc03g119300.3.1	Zinc finger protein, putative (AHRD V3.3 *-* B9SLY6_RICCO)		InterPro:IPR012312,Pfam:PF01814
Solyc02g063230	Down	-1.22643	0.00368613	4.44469	5.05325	2.12011	1.86949	ch02	35837957	35838733	Solyc02g063230.1.1	LOW QUALITY:membrane-associated kinase regulator (AHRD V3.3 *** AT1G67050.1)
Solyc01g005060	Down	-1.2271	0.040893	3.00161	2.378	1.41341	0.769789	ch01	58677	61589	Solyc01g005060.3.1	Zinc finger family protein (AHRD V3.3 *** B9HJL4_POPTR)
Solyc05g052030	Down	-1.22869	8.99499e-11	30.5356	29.9628	12.7913	12.8665	ch05	63220209	63220814	Solyc05g052030.1.1	ethylene response factor 4
Solyc12g009920	Down	-1.23078	0.0163439	3.29023	3.6859	1.83743	0.989729	ch12	3091835	3092461	Solyc12g009920.1.1	Glycosyltransferase (AHRD V3.3 *** A0A0V0I412_SOLCH)		InterPro:IPR002213,Pfam:PF00201	GO:0008152,GO:0016758
Solyc10g086570	Down	-1.23262	3.15743e-10	60.0322	47.6194	22.0491	23.5336	ch10	65482767	65483435	Solyc10g086570.3.1	Chaperone DnaJ (AHRD V3.3 *** A0A0B0NPS3_GOSAR)
Solyc01g006560	Down	-1.23301	1.63258e-06	24.1861	17.2999	8.83379	8.68762	ch01	1128398	1132896	Solyc01g006560.3.1	Lipoxygenase (AHRD V3.3 *** C0KKU8_SOLLC)		InterPro:IPR000907,Pfam:PF00305	GO:0016702,GO:0046872,GO:0055114
Solyc06g054100	Down	-1.23485	0.00731745	4.61786	3.6859	1.9081	1.53958	ch06	37018150	37021617	Solyc06g054100.2.1	Major facilitator superfamily protein (AHRD V3.3 *-* AT2G32040.1)		InterPro:IPR004324,Pfam:PF03092	GO:0006810,GO:0016021
Solyc11g010390	Down	-1.23542	0.011358	5.42599	4.57765	2.82681	1.20967	ch11	3466388	3466807	Solyc11g010390.1.1	LOW QUALITY:Arabinogalactan-protein (AHRD V3.3 -** Q40380_NICAL)
Solyc05g055130	Down	-1.23549	0.00912338	3.52112	4.22095	1.69609	1.53958	ch05	65765453	65765743	Solyc05g055130.1.1	nuclear pore complex protein (AHRD V3.3 *-* AT3G10650.2)
Solyc10g079233	Down	-1.23857	0.0313275	3.00161	2.79415	1.06006	1.42961	ch10	60934001	60935332	Solyc10g079233.1.1	Leucine-rich repeat protein kinase family protein (AHRD V3.3 --* AT1G51805.2)
Solyc01g006565	Down	-1.24259	0.00894377	6.40729	4.10205	2.12011	2.30937	ch01	1134913	1139192	Solyc01g006565.1.1	Lipoxygenase (AHRD V3.3 *-* C0KKU8_SOLLC)		InterPro:IPR000907	GO:0016702,GO:0046872,GO:0055114
Solyc04g077860	Down	-1.24264	0.00334165	5.88778	9.45254	2.96815	3.51904	ch04	62827873	62830497	Solyc04g077860.3.1	Sigma factor sigb regulation protein rsbq, putative (AHRD V3.3 *** B9R708_RICCO)		InterPro:IPR031143,Pfam:PF12697	GO:0010223,GO:1901601
Solyc09g092710	Down	-1.25164	3.99581e-14	82.9484	81.3275	35.5472	32.881	ch09	72139167	72140011	Solyc09g092710.3.1	Glycine-rich protein (AHRD V3.3 *** D2K2T8_TOBAC)		InterPro:IPR010800,Pfam:PF07172
Solyc10g079230	Down	-1.25327	0.0308468	3.00161	2.8536	1.06006	1.42961	ch10	60933962	60935626	Solyc10g079230.3.1	Unknown function
Solyc04g051247	Down	-1.25572	0.000228283	7.90809	6.71784	3.18017	2.85922	ch04	50126261	50129771	Solyc04g051247.1.1	Cytochrome P450 (AHRD V3.3 *** Q0PNH1_CAPCH)		InterPro:IPR001128,Pfam:PF00067	GO:0005506,GO:0016705,GO:0020037,GO:0055114
Solyc01g098500	Down	-1.25608	6.35633e-07	96.3979	62.5413	37.526	28.3722	ch01	88883754	88888047	Solyc01g098500.3.1	Sugar facilitator protein 5		InterPro:IPR003663,Pfam:PF00083	GO:0016020,GO:0022891,GO:0055085
Solyc12g088250	Down	-1.25716	5.36717e-05	20.6649	15.2192	9.25782	5.38853	ch12	64691666	64695563	Solyc12g088250.2.1	Serine carboxypeptidase, putative (AHRD V3.3 *** B9R6Y4_RICCO)		InterPro:IPR001563,Pfam:PF00450	GO:0004185,GO:0006508
Solyc03g098780	Down	-1.25752	4.67842e-06	15.8739	16.2893	8.12709	4.94865	ch03	62495312	62496219	Solyc03g098780.2.1	Cathepsin D Inhibitor
Solyc08g078030	Down	-1.25764	0.00070504	6.29184	5.7072	2.54413	2.41934	ch08	62023613	62026465	Solyc08g078030.3.1	Transferase, putative (AHRD V3.3 *** B9T0L5_RICCO)
Solyc05g018050	Down	-1.25782	0.00976056	3.40567	4.1615	1.83743	1.20967	ch05	19894973	19895254	Solyc05g018050.1.1	LOW QUALITY:RING/U-box superfamily protein (AHRD V3.3 *-* AT3G60080.1)
Solyc08g007130	Down	-1.26035	1.95231e-08	75.4443	52.5538	28.6215	24.3034	ch08	1700734	1704382	Solyc08g007130.3.1	Beta-amylase (AHRD V3.3 *** K4CIK0_SOLLC)		InterPro:IPR001554,Pfam:PF01373	GO:0000272,GO:0016161
Solyc08g082120	Down	-1.26431	0.000546788	135.65	119.494	74.2745	31.1215	ch08	65126705	65128309	Solyc08g082120.2.1	Methanol inducible protein (AHRD V3.3 *** D1MAX5_NICBE)
Solyc09g097800	Down	-1.26572	5.90778e-07	15.5853	13.4357	5.86564	6.15832	ch09	72304057	72305292	Solyc09g097800.2.1	LOW QUALITY:glucose-6-phosphate/phosphate translocator 2 (AHRD V3.3 --* AT1G61800.2)
Solyc09g097805	Down	-1.26572	5.90778e-07	15.5853	13.4357	5.86564	6.15832	ch09	72304061	72305314	Solyc09g097805.1.1	Glycine rich protein (AHRD V3.3 *** Q94CG1_TOBAC)		InterPro:IPR010800,Pfam:PF07172
Solyc09g010000	Down	-1.27114	4.90873e-10	30.882	26.2174	12.2966	11.107	ch09	3447715	3450286	Solyc09g010000.3.1	2-oxoglutarate (2OG) and Fe(II)-dependent oxygenase superfamily protein (AHRD V3.3 *** AT1G06620.1)
Solyc03g005800	Down	-1.27774	2.27298e-06	34.3454	52.6132	15.2648	20.5644	ch03	548096	550931	Solyc03g005800.3.1	UDP-N-acetylglucosamine transferase subunit ALG14 (AHRD V3.3 *** A0A0B0PIX5_GOSAR)		InterPro:IPR013969,Pfam:PF08660
Solyc01g103780	Down	-1.281	3.44755e-05	43.0039	33.7676	20.7064	10.3372	ch01	92182291	92184156	Solyc01g103780.3.1	TCP transcription factor 11
Solyc05g055845	Down	-1.28136	0.0164417	4.50242	3.26975	2.04944	0.989729	ch05	66172761	66174746	Solyc05g055845.1.1	Glycosyltransferase (AHRD V3.3 *-* B6EWY8_LYCBA)		InterPro:IPR002213	GO:0008152,GO:0016758
Solyc02g036370	Down	-1.28189	4.85786e-05	13.2764	9.51199	4.59357	4.72871	ch02	31082538	31085374	Solyc02g036370.3.1	Myb family transcription factor
Solyc01g109810	Down	-1.28287	0.0417628	3.34795	2.43745	0.989385	1.42961	ch01	96583393	96584444	Solyc01g109810.2.1	LOW QUALITY:Transmembrane protein, putative (AHRD V3.3 *** G7JHE9_MEDTR)
Solyc05g053500	Down	-1.28791	0.000899229	18.991	17.835	10.6006	4.06889	ch05	64427599	64430164	Solyc05g053500.3.1	GATA transcription factor, putative (AHRD V3.3 *** B9RWP4_RICCO)
Solyc01g104950	Down	-1.28967	1.41617e-13	331.332	328.639	150.104	117.888	ch01	93164619	93168894	Solyc01g104950.3.1	LEXYL2
Solyc02g081690	Down	-1.29084	0.00184245	4.50242	5.2316	2.04944	1.86949	ch02	46106945	46108390	Solyc02g081690.1.1	Glycosyltransferase (AHRD V3.3 *** V4UHR4_9ROSI)		InterPro:IPR002213	GO:0008152,GO:0016758
Solyc04g081290	Down	-1.29159	0.00836402	3.57884	3.50755	1.76676	0.989729	ch04	65417827	65421013	Solyc04g081290.3.1	Cytokinin riboside 5'-monophosphate phosphoribohydrolase (AHRD V3.3 *** K4BVK8_SOLLC)		InterPro:IPR031100,Pfam:PF03641
Solyc01g095170	Down	-1.29677	0.0141807	3.75201	3.15085	1.2014	1.64955	ch01	86405419	86406340	Solyc01g095170.2.1	LOW QUALITY:cell wall protein SlTFR88
Solyc08g023660	Down	-1.29707	0.00207417	28.6308	12.9601	7.42039	9.45741	ch08	26772438	26773696	Solyc08g023660.3.1	Major latex-like protein (AHRD V3.3 *** B5THI3_PANGI)		InterPro:IPR000916,Pfam:PF00407	GO:0006952,GO:0009607
Solyc11g071600	Down	-1.30096	0.000927152	5.42599	5.17215	2.33212	1.86949	ch11	55310853	55318009	Solyc11g071600.2.1	aldehyde oxidase
Solyc07g062490	Down	-1.30143	1.47283e-10	38.7901	31.8057	15.4061	12.8665	ch07	65339014	65339907	Solyc07g062490.1.1	Serine/threonine-protein kinase (AHRD V3.3 *-* A0A067JEE7_JATCU)
Solyc10g077120	Down	-1.30341	3.68012e-05	1165.84	1113.08	619.85	299.228	ch10	60094160	60094744	Solyc10g077120.2.1	Photosystem II core complex proteins psbY (AHRD V3.3 *** A0A061EES6_THECC)
Solyc06g059870	Down	-1.30396	1.51236e-09	52.4128	47.3222	23.8159	15.9456	ch06	37886733	37886933	Solyc06g059870.1.1	subunit of exocyst complex 8 (AHRD V3.3 --* AT3G10380.2)
Solyc06g072620	Down	-1.30415	5.74756e-07	15.8739	17.1216	7.84441	5.16859	ch06	44927427	44941214	Solyc06g072620.3.1	Bidirectional sugar transporter SWEET (AHRD V3.3 *-* K4C8Y2_SOLLC)
Solyc01g087790	Down	-1.30462	8.3908e-07	41.0413	39.2964	20.7064	11.2169	ch01	82563724	82566379	Solyc01g087790.2.1	LOW QUALITY:subtilisin-like serine protease family protein		InterPro:IPR000209,Pfam:PF00082	GO:0004252,GO:0006508
Solyc06g065190	Down	-1.30738	1.99272e-06	15.0081	15.2192	7.34972	4.50877	ch06	40763928	40764905	Solyc06g065190.1.1	TCP transcription factor 13
Solyc02g078320	Down	-1.30743	0.046763	2.88616	1.96185	1.2014	0.65982	ch02	43617374	43619621	Solyc02g078320.2.1	RING/U-box superfamily protein (AHRD V3.3 *-* AT1G19310.1)
Solyc04g063245	Down	-1.30871	4.59162e-08	26.3218	21.3425	10.9539	7.91783	ch04	55403565	55405112	Solyc04g063245.1.1	Cytochrome P450 (AHRD V3.3 *** Q9M7M3_CAPAN)		InterPro:IPR001128,Pfam:PF00067	GO:0005506,GO:0016705,GO:0020037,GO:0055114
Solyc01g109250	Down	-1.3121	0.00479416	4.44469	4.1615	2.19078	1.0997	ch01	96163270	96164145	Solyc01g109250.2.1	LOW QUALITY:DUF4228 domain protein (AHRD V3.3 *** I3SPG4_MEDTR)		InterPro:IPR025322,Pfam:PF14009
Solyc03g119320	Down	-1.31335	0.0297099	4.09835	4.3993	2.54413	0.65982	ch03	69447636	69448337	Solyc03g119320.1.1	LOW QUALITY:membrane-associated kinase regulator (AHRD V3.3 *** AT1G67050.1)
Solyc06g049050	Down	-1.31459	1.73405e-09	48.0835	37.2157	19.293	14.516	ch06	32415687	32417447	Solyc06g049050.3.1	expansin 2
Solyc12g009520	Down	-1.31598	0.00841191	3.17478	4.10205	1.62542	1.20967	ch12	2776615	2779506	Solyc12g009520.2.1	Leucine-rich-repeat receptor-like protein (AHRD V3.3 *** A0A0D4WVW2_GOSBA)
Solyc09g075590	Down	-1.31751	6.84119e-10	30.5356	28.3576	13.498	9.67735	ch09	67702213	67702683	Solyc09g075590.1.1	LOW QUALITY:BnaA01g17710D protein (AHRD V3.3 *** A0A078H5Y0_BRANA)
Solyc08g082135	Down	-1.31897	0.0191813	4.79103	3.50755	2.26145	0.879759	ch08	65130648	65140595	Solyc08g082135.1.1	alpha/beta-Hydrolases superfamily protein (AHRD V3.3 *** AT5G41850.1)		InterPro:IPR002925,Pfam:PF01738	GO:0016787
Solyc08g082130	Down	-1.31898	0.0191813	4.79103	3.50755	2.26145	0.879759	ch08	65130648	65140595	Solyc08g082130.3.1	DNA-directed RNA polymerase subunit beta' (AHRD V3.3 --* RPOC1_CUCSA)
Solyc03g096460	Down	-1.32252	1.79719e-05	10.6211	14.5652	5.58296	4.28883	ch03	59989078	59989923	Solyc03g096460.3.1	wound/stress protein AY568721		InterPro:IPR001024,Pfam:PF01477	GO:0005515
Solyc09g011330	Down	-1.32282	2.87816e-06	15.8162	17.181	5.22961	8.13777	ch09	4671324	4673735	Solyc09g011330.2.1	Serine/threonine-protein kinase (AHRD V3.3 *** M1C8X1_SOLTU)		InterPro:IPR024171	GO:0004674
Solyc06g049020	Down	-1.32746	6.36648e-13	105.46	82.576	38.798	35.5203	ch06	32352674	32353333	Solyc06g049020.1.1	Sorghum bicolor protein targeted either to mitochondria or chloroplast proteins T50848 (AHRD V3.3 *** C7IVU8_9POAL)
Solyc07g008590	Down	-1.33415	0.00357966	5.71461	4.22095	1.76676	2.1994	ch07	3549739	3552876	Solyc07g008590.1.1	LOW QUALITY:Leucine-rich receptor-like kinase family protein (AHRD V3.3 *** G7K7L1_MEDTR)
Solyc09g075920	Down	-1.33762	0.0200881	3.05933	2.43745	1.06006	1.0997	ch09	67972978	67975338	Solyc09g075920.1.1	Serine/threonine-protein kinase (AHRD V3.3 *** K4CVG9_SOLLC)		InterPro:IPR024171	GO:0004674
Solyc06g084760	Down	-1.34703	0.0268054	2.82844	2.19965	1.13073	0.769789	ch06	35667219	35670757	Solyc06g084760.2.1	Cytochrome P450 (AHRD V3.3 *** A9ZT56_COPJA)		InterPro:IPR001128,Pfam:PF00067	GO:0005506,GO:0016705,GO:0020037,GO:0055114
Solyc12g088930	Down	-1.34882	0.00356315	5.1951	8.79859	3.25084	2.08943	ch12	65103981	65104805	Solyc12g088930.1.1	MIZU-KUSSEI-like protein (Protein of unknown function, DUF617) (AHRD V3.3 *** AT5G42680.2)		InterPro:IPR006460,Pfam:PF04759
Solyc01g101120	Down	-1.35021	0.00035969	8.13898	7.07454	3.74553	1.97946	ch01	90848467	90851108	Solyc01g101120.3.1	Glucan endo-1,3-beta-glucosidase (AHRD V3.3 *** A0A0B0PV84_GOSAR)
Solyc08g078950	Down	-1.35169	1.64885e-15	165.724	141.372	63.1793	56.1946	ch08	62731417	62735945	Solyc08g078950.3.1	NIT1		InterPro:IPR000109,Pfam:PF00854	GO:0005215,GO:0006810,GO:0016020
Solyc09g018960	Down	-1.35199	0.00011227	9.92841	7.60959	4.02821	2.63928	ch09	17765061	17768013	Solyc09g018960.3.1	Chaperone DnaJ-domain superfamily protein (AHRD V3.3 *-* AT4G12770.2)
Solyc02g022880	Down	-1.35408	0.0102952	3.34795	4.33985	1.2014	1.86949	ch02	24830945	24831244	Solyc02g022880.1.1	purple acid phosphatase 25 (AHRD V3.3 --* AT4G36350.1)
Solyc05g008990	Down	-1.35658	1.31373e-05	13.3918	9.69034	4.80558	4.06889	ch05	3177721	3180913	Solyc05g008990.3.1	Kinase family protein (AHRD V3.3 *** D7KAJ2_ARALL)
Solyc05g013530	Down	-1.35887	5.37118e-08	31.3438	27.4659	14.0634	8.35771	ch05	6766777	6767981	Solyc05g013530.3.1	Octicosapeptide/Phox/Bem1p domain-containing protein kinase (AHRD V3.3 *** A0A0K9NT10_ZOSMR)
Solyc01g109700	Down	-1.36101	1.36715e-12	108.347	92.4447	44.2396	33.1009	ch01	96509269	96512434	Solyc01g109700.3.1	bHLH transcription factor 010
Solyc00g049520	Down	-1.36113	4.01718e-07	28.7462	26.158	13.498	7.36798	ch00	12667386	12668662	Solyc00g049520.2.1	LOW QUALITY:NAC domain protein 13 (AHRD V3.3 --* AT1G32870.2)
Solyc01g087850	Down	-1.36728	5.50356e-07	32.3828	29.5466	15.3355	8.13777	ch01	82594921	82598028	Solyc01g087850.2.1	serine protease SBT3		InterPro:IPR000209,Pfam:PF00082	GO:0004252,GO:0006508
Solyc12g044940	Down	-1.37062	7.72159e-06	14.1999	11.89	6.14832	3.62901	ch12	61228639	61230005	Solyc12g044940.2.1	NAD(P)-binding Rossmann-fold superfamily protein (AHRD V3.3 *** AT3G55310.1)		InterPro:IPR002347,Pfam:PF00106
Solyc05g050340	Down	-1.37129	0.0248308	3.00161	2.1402	1.06006	0.879759	ch05	61303460	61305866	Solyc05g050340.3.1	WRKY transcription factor 58
Solyc10g049970	Down	-1.37175	7.72159e-06	14.7194	17.181	7.77374	4.17886	ch10	47206486	47208385	Solyc10g049970.2.1	Kynurenine formamidase (AHRD V3.3 *** A0A151RRB2_CAJCA)		InterPro:IPR007325,Pfam:PF04199	GO:0004061,GO:0019441
Solyc03g006860	Down	-1.37195	0.00527957	13.969	8.26354	6.00698	2.30937	ch03	1373093	1377446	Solyc03g006860.3.1	fructokinase		InterPro:IPR011611,Pfam:PF00294	symbol=frk1
Solyc12g009000	Down	-1.37591	0.0409673	1.78942	2.67525	0.989385	0.65982	ch12	2301110	2302564	Solyc12g009000.1.1	LOW QUALITY:Harbinger transposase-derived nuclease (AHRD V3.3 *** A0A103Y2W0_CYNCS)
Solyc08g008087	Down	-1.37596	0.000225709	14.7194	8.97694	5.30028	3.62901	ch08	2580335	2582110	Solyc08g008087.1.1	1-aminocyclopropane-1-carboxylate synthase (AHRD V3.3 *** P93235_SOLLC)		InterPro:IPR004839,Pfam:PF00155	GO:0009058,GO:0030170
Solyc06g076090	Down	-1.38102	0.00611963	3.92518	3.567	1.83743	0.879759	ch06	47380650	47383315	Solyc06g076090.3.1	Actin (AHRD V3.3 *** ACT1_TOBAC)		InterPro:IPR004000,Pfam:PF00022
Solyc01g007810	Down	-1.38144	0.0055054	3.2325	3.50755	1.41341	1.0997	ch01	1906576	1907472	Solyc01g007810.1.1	LOW QUALITY:ovate family protein 3
Solyc05g051900	Down	-1.38225	5.398e-05	8.08126	8.02574	3.74553	2.1994	ch05	63145519	63148548	Solyc05g051900.3.1	Major facilitator superfamily transporter (AHRD V3.3 *** A0A0K0KFR2_CARHR)		InterPro:IPR011701,Pfam:PF07690	GO:0016021,GO:0055085
Solyc04g009660	Down	-1.3832	0.0375967	2.19349	2.0213	1.06006	0.43988	ch04	3029134	3032096	Solyc04g009660.2.1	LOW QUALITY:Nbs-lrr resistance protein (AHRD V3.3 *** A0A061FZT5_THECC)
Solyc08g067310	Down	-1.38442	3.71973e-05	14.3731	10.5821	5.86564	3.40907	ch08	56448861	56450222	Solyc08g067310.1.1	Non-specific serine/threonine protein kinase (AHRD V3.3 *** K4CLV7_SOLLC)		InterPro:IPR000719,Pfam:PF00069	GO:0004672,GO:0005524,GO:0006468
Solyc05g013435	Down	-1.3888	0.00407916	5.83005	5.82609	3.1095	1.0997	ch05	6504493	6504972	Solyc05g013435.1.1	LOW QUALITY:LINE-1 reverse transcriptase (AHRD V3.3 --* A0A1D1ZAL7_9ARAE)
Solyc01g100200	Down	-1.39136	1.02653e-09	19.7991	17.2999	7.27905	6.70817	ch01	90137052	90139052	Solyc01g100200.3.1	gras4		InterPro:IPR005202,Pfam:PF03514	symbol=gras4
Solyc12g087950	Down	-1.39332	0.00015377	9.81296	6.83674	3.46285	2.74925	ch12	64432737	64433537	Solyc12g087950.1.1	AT hook motif DNA-binding family protein (AHRD V3.3 *** G7J554_MEDTR)
Solyc07g053640	Down	-1.39348	0.000135086	55.3566	51.2459	28.6922	11.3269	ch07	62219894	62221357	Solyc07g053640.1.1	LOW QUALITY:Arabinogalactan-protein (AHRD V3.3 *-* Q41256_NICAL)
Solyc11g056340	Down	-1.39634	6.76388e-05	13.2186	8.62024	4.5229	3.62901	ch11	45625653	45625844	Solyc11g056340.1.1	LOW QUALITY:Photosystem II protein D1 (AHRD V3.3 *-* PSBA_SOLNI)		InterPro:IPR000484,Pfam:PF00124	GO:0009772,GO:0019684,GO:0045156
Solyc04g007470	Down	-1.39767	2.80293e-12	45.0819	38.048	17.4556	13.6363	ch04	1145206	1149475	Solyc04g007470.3.1	Drought responsive Zinc finger protein
Solyc04g007200	Down	-1.39863	0.00723646	4.38697	8.97694	2.68547	2.30937	ch04	896737	898412	Solyc04g007200.3.1	methylketone synthase IIb
Solyc02g089360	Down	-1.40242	3.10044e-18	195.855	171.691	70.105	67.9614	ch02	51836957	51845635	Solyc02g089360.3.1	SMAD/FHA domain-containing protein (AHRD V3.3 *** A0A061ENF0_THECC)
Solyc03g093410	Down	-1.4089	1.86979e-08	14.1999	13.4951	5.01759	5.38853	ch03	56129568	56131534	Solyc03g093410.3.1	Sugar transporter protein 16		InterPro:IPR003663,Pfam:PF00083	GO:0016020,GO:0022891,GO:0055085
Solyc05g007510	Down	-1.40908	7.72159e-06	25.2828	15.2192	8.62178	6.37826	ch05	2062291	2071245	Solyc05g007510.3.1	RNA-directed RNA polymerase		InterPro:IPR007855,Pfam:PF05183	GO:0003968
Solyc11g008200	Down	-1.41079	4.09288e-06	10.3325	10.2254	4.5229	2.96919	ch11	2442774	2444588	Solyc11g008200.1.1	LOW QUALITY:Major facilitator superfamily protein (AHRD V3.3 *** AT2G39210.1)
Solyc10g079350	Down	-1.41172	0.000581811	6.46501	4.8749	2.04944	2.1994	ch10	61030261	61038440	Solyc10g079350.2.1	Glycosyltransferase (AHRD V3.3 *** K4D2H6_SOLLC)		InterPro:IPR002213	GO:0008152,GO:0016758
Solyc10g055810	Down	-1.41274	1.62112e-05	11.7756	19.3807	5.79497	5.82841	ch10	57363714	57364923	Solyc10g055810.2.1	chitinase Z15140		InterPro:IPR000726,Pfam:PF00182	GO:0004568,GO:0006032,GO:0016998
Solyc08g067260	Down	-1.41474	8.35641e-19	90.5101	87.5103	34.1338	32.1112	ch08	56374235	56378328	Solyc08g067260.3.1	3-ketoacyl-CoA synthase (AHRD V3.3 *** A0A0V0IHH6_SOLCH)		InterPro:IPR012392,Pfam:PF08392	GO:0006633,GO:0016020,GO:0016747
Solyc06g063180	Down	-1.41554	9.93253e-06	12.1796	9.03639	4.38156	3.40907	ch06	40022660	40026335	Solyc06g063180.2.1	glutamate receptor-like 2.2
Solyc07g065900	Down	-1.41809	7.51714e-12	706.88	548.545	268.053	198.606	ch07	67623199	67625968	Solyc07g065900.3.1	fructose-bisphosphate aldolase, cytoplasmic isozyme 1		InterPro:IPR000741,Pfam:PF00274	GO:0004332,GO:0006096
Solyc06g005450	Down	-1.42287	0.00636708	3.52112	2.9725	1.27207	1.0997	ch06	442448	443035	Solyc06g005450.1.1	Glutamate dehydrogenase, NAD-specific (AHRD V3.3 *** A0A124SCU6_CYNCS)
Solyc04g079210	Down	-1.42872	0.00626962	6.06095	4.0426	2.47346	1.0997	ch04	63838153	63839934	Solyc04g079210.3.1	Patatin (AHRD V3.3 *** A0A0V0I1U4_SOLCH)		InterPro:IPR016035	GO:0008152
Solyc01g104432	Down	-1.43089	3.4037e-06	8.83166	10.4632	3.32151	3.84895	ch01	92712167	92724301	Solyc01g104432.1.1	Thioredoxin reductase (AHRD V3.3 --* C5XZX5_SORBI)
Solyc04g014857	Down	-1.43396	0.0198475	2.4821	2.19965	0.918714	0.769789	ch04	5089248	5090606	Solyc04g014857.1.1	Myb/SANT-like domain-containing protein (AHRD V3.3 *** A0A103XYT3_CYNCS)
Solyc08g076050	Down	-1.43936	0.0293432	1.78942	2.43745	0.848044	0.65982	ch08	60228487	60232264	Solyc08g076050.3.1	Serine/Threonine kinase family protein (AHRD V3.3 *** G7L990_MEDTR)
Solyc04g011670	Down	-1.44794	1.5802e-05	13.0455	9.21474	4.66424	3.2991	ch04	4149532	4155300	Solyc04g011670.3.1	bZIP transcription factor family protein (AHRD V3.3 *** AT5G65210.7)
Solyc08g079420	Down	-1.44801	1.09045e-06	9.23573	10.9388	3.95754	3.2991	ch08	63073151	63075192	Solyc08g079420.3.1	Cytochrome P450 (AHRD V3.3 *-* A0A118JTP4_CYNCS)		InterPro:IPR001128,Pfam:PF00067	GO:0005506,GO:0016705,GO:0020037,GO:0055114
Solyc05g047440	Down	-1.44953	9.18915e-07	10.3902	9.92814	4.16955	3.07916	ch05	59743133	59743396	Solyc05g047440.1.1	LOW QUALITY:Ycf1 protein (AHRD V3.3 *-* ATCG01130.1)		InterPro:IPR008896,Pfam:PF05758	GO:0016021
Solyc10g078440	Down	-1.45026	9.31511e-07	9.12028	9.33364	3.39218	3.2991	ch10	60399241	60399666	Solyc10g078440.1.1	LOW QUALITY:VQ motif family protein (AHRD V3.3 *-* B6TQH0_MAIZE)
Solyc01g081170	Down	-1.45027	0.0183476	3.17478	2.7347	1.55475	0.43988	ch01	80325643	80325980	Solyc01g081170.2.1	Beta-glucosidase, putative (AHRD V3.3 --* B9SAQ6_RICCO)
Solyc05g012850	Down	-1.45193	0.0164065	2.4821	2.2591	0.918714	0.769789	ch05	5997827	5998956	Solyc05g012850.2.1	transmembrane protein (AHRD V3.3 *** AT3G11810.1)
Solyc02g080560	Down	-1.45334	0.0131632	3.75201	4.9938	2.33212	0.65982	ch02	45309693	45309989	Solyc02g080560.1.1	LOW QUALITY:F-box family protein (AHRD V3.3 --* AT4G35930.4)
Solyc05g016060	Down	-1.45399	0.00151967	4.56014	6.30169	2.47346	1.31964	ch05	14390274	14391946	Solyc05g016060.3.1	cysteine-rich/transmembrane domain A-like protein (AHRD V3.3 *** AT2G32190.1)
Solyc09g007535	Down	-1.46381	2.5082e-05	8.65849	7.07454	3.32151	2.1994	ch09	1113485	1120733	Solyc09g007535.1.1	chromatin remodeling 38 (AHRD V3.3 --* AT3G42670.4)
Solyc06g053710	Down	-1.46508	0.00487013	3.4634	5.52885	1.41341	1.86949	ch06	36644373	36647976	Solyc06g053710.3.1	ethylene receptor homolog (ETR4)		InterPro:IPR014525	GO:0000155,GO:0004673,GO:0005789,GO:0010105,GO:0038199,GO:0050896,GO:0051740
Solyc01g109800	Down	-1.46961	0.0164862	2.42438	2.4969	1.2014	0.43988	ch01	96577045	96578239	Solyc01g109800.2.1	LOW QUALITY:Transmembrane protein, putative (AHRD V3.3 *-* G7J762_MEDTR)
Solyc03g113430	Down	-1.47386	1.00778e-07	16.2202	15.5164	6.99636	4.06889	ch03	65058346	65061097	Solyc03g113430.3.1	Nitrate transporter NRT1-2 (AHRD V3.3 *** Q9FRU5_SOYBN)		InterPro:IPR000109,Pfam:PF00854	GO:0005215,GO:0006810,GO:0016020
Solyc10g050110	Down	-1.47625	0.00173195	3.98291	4.5182	1.9081	0.989729	ch10	47732683	47734011	Solyc10g050110.1.1	Leucine-rich repeat receptor-like protein kinase family (AHRD V3.3 *** A0A0K9PL83_ZOSMR)
Solyc02g077710	Down	-1.47689	5.66946e-07	150.427	122.229	64.522	32.5511	ch02	43162005	43163033	Solyc02g077710.1.1	LOW QUALITY:ROX1 homologue (AHRD V3.3 *** I7GSE9_TOBAC)
Solyc06g075690	Down	-1.47707	0.00853036	2.4821	3.0914	0.989385	0.989729	ch06	47178727	47182139	Solyc06g075690.3.1	auxin-regulated protein AF416289		InterPro:IPR010369,Pfam:PF06136	symbol=AF416289
Solyc03g031980	Down	-1.47708	5.83009e-10	31.6901	22.7099	10.1059	9.23747	ch03	4493956	4497034	Solyc03g031980.3.1	Clade XVI lectin receptor kinase (AHRD V3.3 *** K4BFG9_SOLLC)
Solyc01g086925	Down	-1.47857	0.00150193	92.8191	102.73	53.3561	16.2755	ch01	81703005	81703591	Solyc01g086925.1.1	40S ribosomal protein S16 (AHRD V3.3 --* RS16_LUPPO)
Solyc06g005435	Down	-1.47893	7.39303e-05	6.00322	5.76664	2.26145	1.86949	ch06	441133	443555	Solyc06g005435.1.1	heat shock protein 70 (AHRD V3.3 *** AT3G12580.1)		InterPro:IPR013126,Pfam:PF00012
Solyc05g007830	Down	-1.4799	8.07699e-10	337.508	254.267	128.125	82.4774	ch05	2280714	2283011	Solyc05g007830.3.1	expansin12
Solyc06g051960	Down	-1.48037	1.64397e-16	49.642	42.9823	16.9609	15.9456	ch06	35729326	35732751	Solyc06g051960.3.1	Pectinesterase (AHRD V3.3 *** K4C5Y2_SOLLC)
Solyc02g032950	Down	-1.48353	0.000872075	8.08126	6.06389	3.39218	1.42961	ch02	29971480	29973794	Solyc02g032950.3.1	WRKY transcription factor 16
Solyc07g056400	Down	-1.49454	0.0128905	6.11867	3.98315	2.6148	0.769789	ch07	64396226	64397677	Solyc07g056400.1.1	Protein kinase superfamily protein (AHRD V3.3 *** AT3G14370.1)		InterPro:IPR000719,Pfam:PF00069	GO:0004672,GO:0005524,GO:0006468
Solyc05g052050	Down	-1.49504	4.26382e-09	20.9536	15.9326	6.14832	6.9281	ch05	63247063	63247767	Solyc05g052050.1.1	DNA-binding protein Pti4
Solyc06g054270	Down	-1.49977	0.00053711	6.98452	5.17215	2.68547	1.42961	ch06	37195327	37197553	Solyc06g054270.3.1	Sugar transporter protein 11		InterPro:IPR003663,Pfam:PF00083	GO:0016020,GO:0022891,GO:0055085
Solyc06g053260	Down	-1.50367	0.00128698	10.7365	7.31234	4.45223	1.64955	ch06	36074430	36074819	Solyc06g053260.1.1	SAUR-like auxin-responsive family protein (AHRD V3.3 *** G7J880_MEDTR)
Solyc01g080870	Down	-1.51148	0.00529738	7.04224	4.2804	2.68547	1.0997	ch01	80039492	80043712	Solyc01g080870.3.1	Peptide transporter, putative (AHRD V3.3 *** B9SKJ1_RICCO)		InterPro:IPR000109,Pfam:PF00854	GO:0005215,GO:0006810,GO:0016020
Solyc03g005810	Down	-1.51335	2.45907e-07	30.0738	47.8572	10.9539	16.3855	ch03	551381	552971	Solyc03g005810.3.1	Purine permease family protein (AHRD V3.3 *** D7MCV2_ARALL)		InterPro:IPR030182,Pfam:PF16913	GO:0005215,GO:0016021
Solyc12g042480	Down	-1.51387	0.000332075	4.56014	4.9938	1.9081	1.31964	ch12	58716082	58717698	Solyc12g042480.2.1	Cytochrome P450 family protein (AHRD V3.3 *** B9HFW5_POPTR)		InterPro:IPR001128,Pfam:PF00067	GO:0005506,GO:0016705,GO:0020037,GO:0055114
Solyc07g025140	Down	-1.51469	0.0118829	6.98452	3.4481	2.40279	1.0997	ch07	25361985	25363645	Solyc07g025140.3.1	Transducin/WD40 repeat-like superfamily protein (AHRD V3.3 *** AT2G26490.1)		InterPro:IPR015943	GO:0005515
Solyc00g207960	Down	-1.5185	0.0340542	4.38697	3.38865	2.19078	0.32991	ch00	18092782	18093761	Solyc00g207960.1.1	LOW QUALITY:ZF-HD homeobox protein (AHRD V3.3 --* A0A0B2PG51_GLYSO)
Solyc05g050380	Down	-1.52276	1.7921e-06	17.7788	11.236	5.15894	4.83868	ch05	61337580	61343288	Solyc05g050380.3.1	Cyclic nucleotide-gated channel (AHRD V3.3 *** A0A0K9PRG4_ZOSMR)
Solyc03g005570	Down	-1.52617	3.00944e-11	27.2454	22.6504	9.82318	7.14804	ch03	419011	421370	Solyc03g005570.3.1	MYB family protein (AHRD V3.3 *** A0A067KW19_JATCU)
Solyc04g017720	Down	-1.52811	3.74302e-18	172.304	156.77	63.462	49.5964	ch04	7793995	7795271	Solyc04g017720.3.1	Gibberellin-regulated family protein (AHRD V3.3 *** A0A061EVH9_THECC)		InterPro:IPR003854,Pfam:PF02704
Solyc02g067050	Down	-1.52852	2.0399e-20	110.771	96.844	37.1726	34.2006	ch02	37859656	37861522	Solyc02g067050.3.1	UPF0301 protein (AHRD V3.3 *** A0A0B2NUC1_GLYSO)		InterPro:IPR003774,Pfam:PF02622
Solyc03g120160	Down	-1.52869	0.0147977	2.88616	4.2804	1.76676	0.54985	ch03	70117331	70117576	Solyc03g120160.1.1	serine-rich protein-like protein (AHRD V3.3 --* AT5G55980.1)
Solyc10g076410	Down	-1.52969	0.000130637	6.23412	5.05325	1.9081	1.97946	ch10	59487729	59488340	Solyc10g076410.1.1	Abscisic acid receptor (AHRD V3.3 *** G7KT83_MEDTR)		InterPro:IPR019587,Pfam:PF10604
Solyc09g065480	Down	-1.53527	4.42251e-09	17.2015	15.2786	4.73491	6.5982	ch09	63822652	63827362	Solyc09g065480.2.1	Type I inositol-1,4,5-trisphosphate 5-phosphatase CVP2 (AHRD V3.3 *** A0A151RLD8_CAJCA)		InterPro:IPR000300,Pfam:PF03372	GO:0046856
Solyc01g009680	Down	-1.53534	0.0169779	1.96259	2.6158	0.706703	0.879759	ch01	3901629	3909063	Solyc01g009680.3.1	Lipoxygenase (AHRD V3.3 *** K4ATG3_SOLLC)
Solyc12g096770	Down	-1.53945	0.000135086	5.88778	7.37179	2.82681	1.53958	ch12	66528917	66530242	Solyc12g096770.1.1	LOW QUALITY:HXXXD-type acyl-transferase family protein, putative (AHRD V3.3 *** A0A061E8Z9_THECC)		InterPro:IPR003480,Pfam:PF02458	GO:0016747
Solyc07g014620	Down	-1.54186	0.0349049	1.84715	1.72405	0.565363	0.65982	ch07	4983396	4983848	Solyc07g014620.1.1	Small auxin up-regulated RNA63		InterPro:IPR003676,Pfam:PF02519	GO:0009733
Solyc09g092110	Down	-1.54494	2.45836e-07	11.6601	16.5271	5.30028	4.17886	ch09	71737272	71738000	Solyc09g092110.3.1	Light-regulated (AHRD V3.3 *** A0A0B0P5I2_GOSAR)		InterPro:IPR009856,Pfam:PF07207
Solyc08g068780	Down	-1.54916	0.00158156	4.27152	3.3292	1.34274	1.20967	ch08	57965820	57966840	Solyc08g068780.2.1	N-hydroxycinnamoyl-CoA:tyramine N-hydroxycinnamoyl transferase THT7-8		InterPro:IPR000182	GO:0008080
Solyc11g071290	Down	-1.55683	0.0115959	3.2325	2.2591	1.2014	0.54985	ch11	55114017	55121017	Solyc11g071290.2.1	Alcohol dehydrogenase (AHRD V3.3 *** I6N8Z5_OLEEU)
Solyc04g010250	Down	-1.56977	1.40787e-13	162.837	142.383	61.3419	40.4689	ch04	3577749	3582061	Solyc04g010250.3.1	alpha/beta-Hydrolases superfamily protein (AHRD V3.3 *** AT2G39420.1)		InterPro:IPR022742,Pfam:PF12146
Solyc03g119770	Down	-1.57341	0.0104612	2.77072	2.1402	0.848044	0.769789	ch03	69811697	69814258	Solyc03g119770.3.1	branched1a		InterPro:IPR005333,Pfam:PF03634	symbol=SlTCP9
Solyc01g087580	Down	-1.57427	0.0300623	1.78942	2.1402	0.565363	0.769789	ch01	82404066	82404440	Solyc01g087580.3.1	LOW QUALITY:SNF2 domain-containing protein / helicase domain-containing protein / zinc finger protein-like protein (AHRD V3.3 --* AT1G50410.4)
Solyc04g025650	Down	-1.57734	4.51552e-13	23.7243	24.0178	9.0458	6.5982	ch04	21290588	21295307	Solyc04g025650.3.1	FAD/NAD(P)-binding oxidoreductase family protein (AHRD V3.3 *** A0A072UIU6_MEDTR)		InterPro:IPR002938,Pfam:PF01494	GO:0071949
Solyc08g068770	Down	-1.57983	9.2206e-08	68.5753	60.1633	28.6922	13.7462	ch08	57962612	57963926	Solyc08g068770.2.1	N-hydroxycinnamoyl-CoA:tyramine N-hydroxycinnamoyl transferase		InterPro:IPR000182	GO:0008080
Solyc04g039960	Down	-1.58392	1.84758e-06	7.04224	7.72849	2.54413	2.30937	ch04	12316085	12320440	Solyc04g039960.3.1	Calcium-binding EF-hand family protein (AHRD V3.3 *-* AT1G29020.2)
Solyc08g077730	Down	-1.58501	1.39257e-10	36.308	32.5191	14.2754	8.13777	ch08	61743289	61747728	Solyc08g077730.3.1	Phosphatidylinositol-4-phosphate 5-kinase 5-like protein (AHRD V3.3 *** A0A0B0PLQ6_GOSAR)
Solyc08g068600	Down	-1.58553	2.20633e-06	13.6804	18.6673	6.92569	3.51904	ch08	57794832	57796816	Solyc08g068600.3.1	Aromatic amino acid decarboxylase 1B (AHRD V3.3 *** Q1KSC5_SOLLC)
Solyc10g083290	Down	-1.58676	2.88525e-06	7.73492	6.89619	2.33212	2.52931	ch10	63234526	63240174	Solyc10g083290.4.1	symbol=Lin6		Note=cell wall acid invertase 6	interpro:IPR018053,interpro:IPR013148,PMID:19297549,NCBI reference sequence:NP_001233842.2,PMID:12586884,uniprotkb_viridiplantae:Q8LRN8 (Q8LRN8_SOLLC),interpro:IPR023296,interpro:IPR013189,PMID:9794080,GenBank:BAA33150.1,interpro:IPR001362,interpro:IPR013320
Solyc09g065780	Down	-1.59429	1.60718e-05	10.852	11.2955	2.47346	5.05862	ch09	64290874	64292412	Solyc09g065780.3.1	3-ketoacyl-CoA synthase (AHRD V3.3 *** K4CUK4_SOLLC)		InterPro:IPR012392,Pfam:PF08392	GO:0006633,GO:0016020,GO:0016747
Solyc05g009790	Down	-1.59545	9.30005e-17	29.5543	28.8927	10.1765	8.90756	ch05	3987216	3988403	Solyc05g009790.1.1	AP2/B3 transcription factor family protein (AHRD V3.3 *** AT1G25560.1)
Solyc02g077430	Down	-1.59557	0.0257492	1.90487	3.2103	0.636033	1.0997	ch02	42941909	42943255	Solyc02g077430.3.1	Phospholipase A1 (AHRD V3.3 *** A5YW95_CAPAN)		InterPro:IPR033556	GO:0008970
Solyc07g052960	Down	-1.59734	0.00591307	3.11706	2.43745	0.848044	0.989729	ch07	61493972	61504673	Solyc07g052960.2.1	GRAS family TF		InterPro:IPR005202,Pfam:PF03514	symbol=SCL32-like
Solyc05g013880	Down	-1.60816	2.87957e-18	42.4843	37.2751	13.5687	12.3166	ch05	7319712	7320989	Solyc05g013880.1.1	Transducin/WD40 repeat-like superfamily protein (AHRD V3.3 *** A0A061E701_THECC)		InterPro:IPR015943	GO:0005515
Solyc03g043855	Down	-1.60867	1.63258e-06	11.6024	10.3443	4.59357	2.30937	ch03	7544396	7545237	Solyc03g043855.1.1	NUDIX hydrolase (AHRD V3.3 *** A0A118K334_CYNCS)		InterPro:IPR000086,Pfam:PF00293	GO:0016787
Solyc08g068870	Down	-1.61069	0.000124388	8.65849	5.4694	2.54413	1.97946	ch08	58005683	58008288	Solyc08g068870.3.1	aspartate protease family protein		InterPro:IPR001461	GO:0004190,GO:0006508
Solyc01g079940	Down	-1.61376	0.00122259	3.80974	3.74535	0.989385	1.53958	ch01	78950261	78952701	Solyc01g079940.3.1	Eukaryotic aspartyl protease family protein (AHRD V3.3 *** AT1G03220.1)		InterPro:IPR001461	GO:0004190,GO:0006508
Solyc11g007130	Down	-1.62038	2.8857e-24	206.13	185.543	66.3595	60.0436	ch11	1581973	1588571	Solyc11g007130.2.1	Hippocampus abundant transcript-like protein 1 (AHRD V3.3 *** W9QGN7_9ROSA)		InterPro:IPR011701,Pfam:PF07690	GO:0016021,GO:0055085
Solyc03g113250	Down	-1.624	2.60383e-05	7.6772	5.76664	2.47346	1.75952	ch03	64929356	64933621	Solyc03g113250.3.1	nitrate transporter 1:2 (AHRD V3.3 *** AT1G69850.1)		InterPro:IPR000109,Pfam:PF00854	GO:0005215,GO:0006810,GO:0016020
Solyc03g097930	Down	-1.62866	4.30778e-14	51.951	41.4366	17.3849	12.3166	ch03	61743789	61756187	Solyc03g097930.3.1	transcription regulator (AHRD V3.3 --* AT1G02080.3)
Solyc08g068730	Down	-1.63495	0.00120963	3.2325	3.2103	1.13073	0.879759	ch08	57933378	57934073	Solyc08g068730.1.1	Tyramine n-hydroxycinnamoyl transferase (AHRD V3.3 *** Q5D8C0_CAPAN)		InterPro:IPR000182	GO:0008080
Solyc00g164680	Down	-1.63786	0.00547035	4.44469	4.3993	2.19078	0.43988	ch00	16889527	16892168	Solyc00g164680.2.1	ABC transporter G family member (AHRD V3.3 *-* A0A0K9NWI5_ZOSMR)		InterPro:IPR013525,Pfam:PF01061	GO:0016020
Solyc08g007080	Down	-1.63787	1.69253e-13	33.3641	25.504	10.1765	8.46768	ch08	1636652	1642794	Solyc08g007080.3.1	Type I inositol-1,4,5-trisphosphate 5-phosphatase (AHRD V3.3 *** G7JZV2_MEDTR)		InterPro:IPR000300,Pfam:PF03372	GO:0046856
Solyc06g068470	Down	-1.64054	2.76591e-17	46.2364	43.0418	16.2542	11.8768	ch06	42540142	42556576	Solyc06g068470.3.1	phospholipid N-methyltransferase (AHRD V3.3 *** AT1G80860.2)		InterPro:IPR024960	GO:0006644,GO:0008170
Solyc08g065320	Down	-1.64315	0.00774741	2.30893	2.4969	0.989385	0.43988	ch08	53292231	53295209	Solyc08g065320.3.1	green ripe-like 1
Solyc01g065700	Down	-1.64466	3.81651e-13	20.7804	18.4295	5.93631	6.5982	ch01	72100698	72104700	Solyc01g065700.3.1	Protein phosphatase 2C family protein (AHRD V3.3 *** AT5G27930.2)		InterPro:IPR001932,Pfam:PF00481	GO:0003824
Solyc03g043860	Down	-1.65387	7.00739e-07	12.1219	10.5226	4.59357	2.30937	ch03	7544186	7545267	Solyc03g043860.2.1	NUDIX hydrolase (AHRD V3.3 *** A0A118K334_CYNCS)		InterPro:IPR000086,Pfam:PF00293	GO:0016787
Solyc05g055750	Down	-1.65852	2.57798e-07	11.3138	10.4632	4.31089	2.30937	ch05	66112477	66115935	Solyc05g055750.3.1	WRKY transcription factor 34
Solyc05g009650	Down	-1.66046	8.9945e-05	8.4276	5.7072	2.75614	1.53958	ch05	3851949	3853705	Solyc05g009650.3.1	Plant regulator RWP-RK family protein (AHRD V3.3 --* A0A072W053_MEDTR)
Solyc02g063440	Down	-1.66248	0.0205233	3.29023	1.7835	1.06006	0.43988	ch02	36084641	36085369	Solyc02g063440.3.1	cysteine-rich/transmembrane domain A-like protein (AHRD V3.3 -** AT2G32210.1)		InterPro:IPR028144,Pfam:PF12734
Solyc03g093560	Down	-1.6633	5.36875e-14	20.8958	18.8456	6.28966	6.15832	ch03	56373569	56374303	Solyc03g093560.1.1	ethylene response factor C.6
Solyc04g072000	Down	-1.66363	4.75635e-05	4.73331	4.8749	1.55475	1.42961	ch04	59152255	59153998	Solyc04g072000.3.1	Chitinase (AHRD V3.3 *** A0A1B1HY32_9APIA)		InterPro:IPR000726,Pfam:PF00182	GO:0004568,GO:0006032,GO:0016998
Solyc01g079830	Down	-1.6671	0.00568552	2.25121	2.378	0.918714	0.43988	ch01	78813904	78815775	Solyc01g079830.3.1	Fatty acid hydroxylase superfamily (AHRD V3.3 --* AT1G02205.1)
Solyc02g082920	Down	-1.66804	0.0224219	1.44308	2.1402	0.636033	0.43988	ch02	47106241	47107335	Solyc02g082920.3.1	acidic extracellular 26 kD chitinase		InterPro:IPR000726,Pfam:PF00182	GO:0004568,GO:0006032,GO:0016998
Solyc09g005730	Down	-1.67516	0.000200774	4.79103	3.8048	1.34274	1.31964	ch09	503951	505539	Solyc09g005730.3.1	Plant protein 1589 of unknown function (AHRD V3.3 *** AT3G55240.1)
Solyc02g092580	Down	-1.68228	0.00366382	2.65527	4.33985	1.06006	1.0997	ch02	54264276	54266995	Solyc02g092580.3.1	Peroxidase (AHRD V3.3 *** K4BD54_SOLLC)		InterPro:IPR002016,Pfam:PF00141	GO:0004601,GO:0006979,GO:0020037,GO:0055114
Solyc11g068920	Down	-1.68647	0.0141945	1.78942	1.84295	0.636033	0.43988	ch11	53777310	53778524	Solyc11g068920.1.1	U-box domain-containing family protein (AHRD V3.3 *** B9P691_POPTR)		InterPro:IPR016024	GO:0005488
Solyc03g097920	Down	-1.68735	1.08006e-12	42.9461	34.5999	14.5581	9.01753	ch03	61744299	61745306	Solyc03g097920.1.1	MAP kinase kinase 4		InterPro:IPR000719,Pfam:PF00069	GO:0004672,GO:0005524,GO:0006468
Solyc01g010550	Down	-1.69041	0.000411877	4.61786	8.14464	1.76676	2.1994	ch01	5502248	5502932	Solyc01g010550.1.1	LOW QUALITY:S-adenosyl-L-methionine-dependent methyltransferases superfamily protein (AHRD V3.3 --* AT2G32170.2)
Solyc09g011490	Down	-1.69078	1.31865e-07	8.36988	7.96629	2.33212	2.74925	ch09	4810139	4811207	Solyc09g011490.3.1	Glutathione S-transferase-like protein (AHRD V3.3 *** K7VK72_SOLTU)
Solyc07g008140	Down	-1.697	0.0246961	2.19349	1.48625	0.565363	0.54985	ch07	2848115	2849703	Solyc07g008140.3.1	Blue copper protein (AHRD V3.3 *-* A0A151SLU0_CAJCA)
Solyc04g005660	Down	-1.6981	8.52788e-07	8.71622	8.79859	3.39218	1.75952	ch04	428629	430177	Solyc04g005660.3.1	Transcription factor protein (AHRD V3.3 *** A0A0B0MSC8_GOSAR)		InterPro:IPR011598	GO:0046983
Solyc03g116340	Down	-1.70484	1.14239e-21	45.7746	43.6957	14.5581	12.5366	ch03	67305883	67309101	Solyc03g116340.3.1	bHLH transcription factor 025
Solyc08g016015	Down	-1.70878	0.0197423	3.2325	2.1402	1.27207	0.21994	ch08	6576296	6576715	Solyc08g016015.1.1	Pentatricopeptide repeat (PPR) superfamily protein (AHRD V3.3 --* AT3G61520.1)
Solyc04g071085	Down	-1.70902	0.000477417	21.9926	21.1642	10.3179	2.52931	ch04	58101640	58102845	Solyc04g071085.1.1	Hydroxyproline-rich glycoprotein (AHRD V3.3 *** Q8H9E0_SOLTU)
Solyc08g068860	Down	-1.71282	0.00352152	3.05933	2.31855	0.918714	0.65982	ch08	57999215	58001792	Solyc08g068860.3.1	Eukaryotic aspartyl protease family protein (AHRD V3.3 *** A0A061GIP5_THECC)		InterPro:IPR001461	GO:0004190,GO:0006508
Solyc09g090130	Down	-1.71577	5.84416e-07	9.63979	8.14464	3.32151	1.86949	ch09	70150859	70153182	Solyc09g090130.3.1	R2R3MYB transcription factor 15
Solyc08g068610	Down	-1.71584	1.09114e-06	8.19671	12.3061	3.46285	2.63928	ch08	57803786	57805942	Solyc08g068610.3.1	Decarboxylase family protein IPR002129 Pyridoxal phosphate-dependent decarboxylase
Solyc05g055745	Down	-1.71645	5.89989e-11	16.3934	13.6735	5.08826	3.84895	ch05	66111856	66113763	Solyc05g055745.1.1	Seed linoleate 9S-lipoxygenase (AHRD V3.3 --* LOXX_SOYBN)
Solyc04g048900	Down	-1.71663	4.86336e-05	7.27314	5.05325	2.19078	1.42961	ch04	38504741	38508764	Solyc04g048900.3.1	Calreticulin (AHRD V3.3 *** G7KRL3_MEDTR)		InterPro:IPR001580,Pfam:PF00262	GO:0005509,GO:0005783,GO:0006457,GO:0051082
Solyc12g027540	Down	-1.71838	0.00337512	2.59755	2.7347	1.06006	0.43988	ch12	24038113	24053181	Solyc12g027540.2.1	Retrovirus-related Pol polyprotein from transposon TNT 1-94 (AHRD V3.3 *-* A0A151RVI7_CAJCA)
Solyc03g083470	Down	-1.73262	0.00024761	5.02193	3.567	1.41341	1.0997	ch03	54786042	54788243	Solyc03g083470.3.1	Receptor-like kinase (AHRD V3.3 *** A0A072VF58_MEDTR)
Solyc04g079480	Down	-1.73841	0.0128911	2.53983	1.72405	0.848044	0.32991	ch04	64036608	64038356	Solyc04g079480.2.1	Serpin-like protein (AHRD V3.3 *** Q8GT65_CITPA)		InterPro:IPR000215,Pfam:PF00079	GO:0005615
Solyc01g100010	Down	-1.73946	1.72845e-07	8.77394	10.1659	3.46285	1.97946	ch01	89964799	89968203	Solyc01g100010.3.1	F-box protein (AHRD V3.3 *** W9RMP6_9ROSA)		InterPro:IPR025886,Pfam:PF14299
Solyc06g066530	Down	-1.74451	0.000608717	4.73331	3.15085	1.13073	1.20967	ch06	41899219	41899794	Solyc06g066530.1.1	LOW QUALITY:DUF1677 family protein (AHRD V3.3 *** G7LFY6_MEDTR)
Solyc05g051750	Down	-1.74459	6.91752e-06	32.6137	28.7143	13.3567	4.50877	ch05	62980647	62985158	Solyc05g051750.3.1	TOMPRORNA prosystemin		InterPro:IPR009966,Pfam:PF07376	symbol=prosystemin
Solyc02g036480	Down	-1.76045	0.0471945	1.09674	1.5457	0.494692	0.21994	ch02	31317822	31318592	Solyc02g036480.1.1	LOW QUALITY:Late embryogenesis abundant (LEA) hydroxyproline-rich glycoprotein family (AHRD V3.3 *** AT1G65690.1)
Solyc01g007080	Down	-1.77157	0.0429771	1.15447	1.24845	0.353352	0.32991	ch01	1627511	1632919	Solyc01g007080.3.1	aluminum activated malate transporter family protein (AHRD V3.3 *** AT3G11680.2)		InterPro:IPR020966,Pfam:PF11744	GO:0015743
Solyc12g006590	Down	-1.77556	0.0106075	2.59755	4.2804	0.565363	1.53958	ch12	1077907	1080887	Solyc12g006590.2.1	Zinc finger protein-like protein (AHRD V3.3 *** Q3S345_GOSHI)
Solyc09g014940	Down	-1.7868	0.0220075	1.90487	1.7835	0.353352	0.769789	ch09	7254009	7254317	Solyc09g014940.2.1	Wound-induced protein 1 (AHRD V3.3 *** A0A0B2R5F9_GLYSO)		InterPro:IPR009798,Pfam:PF07107
Solyc12g094390	Down	-1.79665	0.00953668	2.30893	1.60515	0.636033	0.43988	ch12	65597348	65598076	Solyc12g094390.1.1	LOW QUALITY:Syringolide-induced protein 14-1-1 (AHRD V3.3 *** T2DNU1_PHAVU)
Solyc03g095780	Down	-1.79688	0.000172681	4.38697	3.62645	1.41341	0.769789	ch03	58463917	58464447	Solyc03g095780.2.1	Abscisic acid receptor (AHRD V3.3 *** G7JKP6_MEDTR)		InterPro:IPR019587,Pfam:PF10604
Solyc08g068700	Down	-1.79862	1.5699e-17	103.152	91.8502	33.6391	21.6641	ch08	57897000	57897740	Solyc08g068700.1.1	Tyramine n-hydroxycinnamoyl transferase (AHRD V3.3 *** Q5D8C0_CAPAN)		InterPro:IPR000182	GO:0008080
Solyc08g068620	Down	-1.80999	0.0112681	1.78942	1.9024	0.494692	0.54985	ch08	57811571	57813097	Solyc08g068620.2.1	Decarboxylase family protein IPR002129 Pyridoxal phosphate-dependent decarboxylase
Solyc03g079880	Down	-1.81174	0.0366008	1.21219	1.60515	0.282681	0.54985	ch03	53115021	53115694	Solyc03g079880.3.1	Protease inhibitor/seed storage/lipid transfer family protein (AHRD V3.3 *** B9HHI8_POPTR)		InterPro:IPR016140,Pfam:PF14368
Solyc03g116690	Down	-1.81389	0.00861974	1.67398	2.6158	0.636033	0.54985	ch03	67474610	67475483	Solyc03g116690.3.1	Blue copper protein, putative (AHRD V3.3 *** B9RV67_RICCO)		InterPro:IPR003245	GO:0009055
Solyc04g078110	Down	-1.81919	0.00408776	5.25282	2.43745	1.06006	1.0997	ch04	63032830	63035130	Solyc04g078110.1.1	serine protease SBT1		InterPro:IPR000209,Pfam:PF00082	GO:0004252,GO:0006508
Solyc03g006250	Down	-1.82266	1.54207e-05	10.4479	6.71784	3.1095	1.53958	ch03	864063	868790	Solyc03g006250.2.1	GDSL esterase/lipase (AHRD V3.3 *** A0A0B2QGL7_GLYSO)		InterPro:IPR001087,Pfam:PF00657	GO:0016788
Solyc03g093610	Down	-1.82286	2.73262e-15	26.7836	21.3425	7.42039	5.93838	ch03	56458291	56459019	Solyc03g093610.1.1	ethylene response factor A.2
Solyc12g094645	Down	-1.82633	8.16597e-09	11.3715	9.09584	2.6148	3.18913	ch12	65796384	65798285	Solyc12g094645.1.1	RNA-binding ASCH domain protein (AHRD V3.3 --* AT2G43465.6)
Solyc12g088390	Down	-1.83071	6.68189e-08	7.90809	7.31234	2.47346	1.64955	ch12	64778806	64779408	Solyc12g088390.1.1	Zinc-finger protein (AHRD V3.3 *** Q40899_PETHY)
Solyc07g055710	Down	-1.83665	0.00232955	2.36666	2.6158	0.706703	0.65982	ch07	63779403	63781040	Solyc07g055710.3.1	SolycHsfA4b
Solyc09g014990	Down	-1.83846	6.39931e-08	10.1016	10.5821	3.74553	1.75952	ch09	7395827	7398576	Solyc09g014990.3.1	WRKY transcription factor 33
Solyc03g113980	Down	-1.84833	0.00886914	2.77072	2.2591	1.13073	0.10997	ch03	65521211	65524582	Solyc03g113980.3.1	Calmodulin binding protein-like protein (AHRD V3.3 *** AT5G62570.2)		InterPro:IPR012416,Pfam:PF07887	GO:0005516,GO:0006950
Solyc12g100010	Down	-1.85227	1.021e-06	5.71461	6.42059	1.83743	1.42961	ch12	67899099	67903303	Solyc12g100010.1.1	Leucine-rich-repeat receptor-like protein (AHRD V3.3 *** A0A0D4WVW2_GOSBA)
Solyc01g091455	Down	-1.86011	0.0119198	3.11706	1.5457	0.777374	0.43988	ch01	84943107	84943526	Solyc01g091455.1.1	piezo-type mechanosensitive ion channel component (AHRD V3.3 --* AT2G48060.3)
Solyc01g067020	Down	-1.86517	0.00443004	1.90487	3.0914	0.848044	0.43988	ch01	75167847	75172116	Solyc01g067020.3.1	Atypical receptor-like kinase 1 (AHRD V3.3 *** C5H8K0_SOLLC)		InterPro:IPR000719	GO:0004672,GO:0005524,GO:0006468
Solyc03g111790	Down	-1.87246	2.17974e-05	6.29184	4.45875	1.55475	1.31964	ch03	63907110	63909677	Solyc03g111790.3.1	DNA-directed RNA polymerase 3B, chloroplastic (AHRD V3.3 --* RPO3B_TOBAC)
Solyc04g074000	Down	-1.87528	0.000835028	4.56014	2.7347	1.06006	0.879759	ch04	60110187	60113697	Solyc04g074000.3.1	Receptor protein kinase, putative (AHRD V3.3 *** A0A061FG24_THECC)
Solyc07g056200	Down	-1.87674	0.0145833	1.38536	1.84295	0.424022	0.43988	ch07	64177753	64178886	Solyc07g056200.3.1	Heavy metal transport/detoxification superfamily protein, putative (AHRD V3.3 *** A0A061DNE7_THECC)
Solyc12g007050	Down	-1.88257	0.0095094	1.78942	1.7835	0.424022	0.54985	ch12	1490127	1490701	Solyc12g007050.1.1	LOW QUALITY:Arabinogalactan peptide-like protein (AHRD V3.3 *** G7J699_MEDTR)		InterPro:IPR009424,Pfam:PF06376
Solyc08g028780	Down	-1.88921	0.00438439	1.90487	2.4969	0.848044	0.21994	ch08	40094251	40095270	Solyc08g028780.1.1	LOW QUALITY:DUF868 family protein (AHRD V3.3 *** G7J9W6_MEDTR)		InterPro:IPR008586,Pfam:PF05910
Solyc03g113995	Down	-1.8938	0.00668317	2.71299	2.19965	1.06006	0.10997	ch03	65522471	65524724	Solyc03g113995.1.1	purin-rich alpha 1 (AHRD V3.3 --* AT2G32080.2)
Solyc10g083940	Down	-1.9058	0.00197025	2.53983	2.43745	0.494692	0.879759	ch10	63766329	63768074	Solyc10g083940.1.1	Nodulin-like / Major Facilitator Superfamily protein (AHRD V3.3 *** A0A0K9NWX1_ZOSMR)
Solyc08g066790	Down	-1.90913	0.00737331	6.98452	2.378	1.34274	1.0997	ch08	55703399	55706930	Solyc08g066790.3.1	Phospholipase D (AHRD V3.3 *** M1AKN6_SOLTU)		InterPro:IPR011402	GO:0004630,GO:0005509,GO:0016020,GO:0046470
Solyc06g076080	Down	-1.93037	1.13768e-06	6.75363	6.12334	2.19078	0.989729	ch06	47376773	47379915	Solyc06g076080.2.1	Cell division cycle protein 48-related / CDC48-related isoform 1 (AHRD V3.3 --* A0A061ERQ8_THECC)
Solyc06g076070	Down	-1.93216	9.35758e-05	4.50242	3.567	1.41341	0.54985	ch06	47377028	47377261	Solyc06g076070.1.1	LOW QUALITY:RING/FYVE/PHD zinc finger superfamily protein (AHRD V3.3 --* AT5G63780.2)
Solyc08g068680	Down	-1.93487	0.0200354	1.67398	4.1615	0.565363	0.989729	ch08	57876464	57878575	Solyc08g068680.3.1	aromatic amino acid decarboxylase 1A
Solyc05g014390	Down	-1.93527	7.03449e-28	138.709	124.667	38.5153	29.5819	ch05	8239341	8245699	Solyc05g014390.3.1	ABC subfamily C transporter (AHRD V3.3 *** A0A077RXF4_WHEAT)
Solyc04g011767	Down	-1.93599	0.0138382	1.38536	1.60515	0.494692	0.21994	ch04	4220570	4221255	Solyc04g011767.1.1	Pentatricopeptide repeat-containing protein At5g14770, mitochondrial (AHRD V3.3 --* PP381_ARATH)
Solyc12g088400	Down	-1.94221	0.00306394	4.32925	2.19965	1.06006	0.54985	ch12	64781265	64781555	Solyc12g088400.1.1	Zinc-finger protein (AHRD V3.3 *-* Q40899_PETHY)
Solyc08g078760	Down	-1.94291	0.00261437	5.02193	2.4969	0.777374	1.20967	ch08	62613735	62615945	Solyc08g078760.1.1	Plant/MNJ7-17 protein, putative (AHRD V3.3 *** G7JIX8_MEDTR)
Solyc08g078757	Down	-1.94291	0.00261437	5.02193	2.4969	0.777374	1.20967	ch08	62613509	62616058	Solyc08g078757.1.1	squamosa promoter binding protein-like 15 (AHRD V3.3 --* AT3G57920.1)
Solyc11g010670	Down	-1.95964	0.000239406	3.11706	3.50755	1.13073	0.43988	ch11	3714263	3714493	Solyc11g010670.1.1	LOW QUALITY:SGNH hydrolase-type esterase superfamily protein isoform 1 (AHRD V3.3 --* A0A061GDU5_THECC)
Solyc09g098510	Down	-1.97022	9.40408e-18	36.4811	36.205	11.4486	6.5982	ch09	72820384	72825406	Solyc09g098510.3.1	Extensin (Class I) (AHRD V3.3 *-* Q01945_SOLLC)
Solyc03g116700	Down	-1.98046	4.22271e-09	8.65849	11.5333	2.96815	1.97946	ch03	67477035	67477829	Solyc03g116700.3.1	Blue copper protein (AHRD V3.3 *-* A0A151SLU0_CAJCA)		InterPro:IPR003245	GO:0009055
Solyc03g083480	Down	-1.98095	0.0169492	1.26991	1.84295	0.424022	0.32991	ch03	54789573	54790840	Solyc03g083480.3.1	Membrane receptor-like protein 1 (AHRD V3.3 *** B3TJG2_CAPAN)
Solyc11g069020	Down	-1.98629	0.00428651	1.61625	2.19965	0.494692	0.43988	ch11	53874882	53877491	Solyc11g069020.2.1	Disease resistance protein (AHRD V3.3 *** A0A118JXS4_CYNCS)
Solyc08g068710	Down	-1.99798	0.000109629	3.00161	3.567	0.918714	0.65982	ch08	57905614	57906318	Solyc08g068710.1.1	Tyramine n-hydroxycinnamoyl transferase (AHRD V3.3 *** Q5D8C0_CAPAN)		InterPro:IPR000182	GO:0008080
Solyc11g044910	Down	-2.00675	6.04114e-14	22.2812	16.646	5.58296	3.84895	ch11	32265460	32274025	Solyc11g044910.2.1	Beta-D-xylosidase family protein (AHRD V3.3 *** B9HWX2_POPTR)
Solyc11g020670	Down	-2.03353	5.02884e-05	3.4634	3.26975	0.918714	0.65982	ch11	11841566	11842690	Solyc11g020670.1.1	TCP transcription factor 12
Solyc04g077220	Down	-2.03386	0.000176829	2.82844	2.8536	0.777374	0.54985	ch04	62234441	62236347	Solyc04g077220.3.1	Homeobox-leucine zipper protein family (AHRD V3.3 *** AT4G37790.1)
Solyc02g089350	Down	-2.03885	1.84029e-39	239.032	218.657	56.8896	53.6653	ch02	51836312	51837194	Solyc02g089350.3.1	Gibberellin-regulated family protein (AHRD V3.3 *** A0A061EVH9_THECC)		InterPro:IPR003854,Pfam:PF02704
Solyc03g098480	Down	-2.06821	0.0074884	1.38536	1.5457	0.424022	0.21994	ch03	62195672	62196649	Solyc03g098480.1.1	LOW QUALITY:cotton fiber (DUF761) (AHRD V3.3 --* AT1G61260.1)
Solyc10g049420	Down	-2.07287	0.0126646	1.38536	1.60515	0.282681	0.43988	ch10	45703587	45704279	Solyc10g049420.2.1	TRAF-like superfamily protein (AHRD V3.3 --* AT5G52330.4)
Solyc01g103030	Down	-2.08079	1.46335e-06	4.84876	6.89619	1.41341	1.31964	ch01	91573973	91578496	Solyc01g103030.3.1	Major facilitator superfamily protein (AHRD V3.3 *** AT1G59740.1)		InterPro:IPR000109,Pfam:PF00854	GO:0005215,GO:0006810,GO:0016020
Solyc01g044240	Down	-2.09261	0.0001751	5.36827	5.7072	2.04944	0.32991	ch01	42437881	42438193	Solyc01g044240.3.1	Soluble inorganic pyrophosphatase 1 (AHRD V3.3 --* IPYR1_ARATH)
Solyc06g068460	Down	-2.09568	9.54176e-21	42.8307	38.7614	11.6606	6.9281	ch06	42550570	42552589	Solyc06g068460.3.1	WRKY transcription factor 40
Solyc08g068490	Down	-2.11401	8.7687e-13	33.1909	19.2618	6.07765	5.93838	ch08	57697235	57700154	Solyc08g068490.3.1	Auxin-responsive GH3 family protein (AHRD V3.3 *** AT4G03400.2)		InterPro:IPR004993,Pfam:PF03321
Solyc01g091700	Down	-2.11913	0.00787863	2.02032	1.9024	0.212011	0.769789	ch01	85173585	85175504	Solyc01g091700.3.1	F-box family protein (AHRD V3.3 *** B9IC61_POPTR)
Solyc03g111793	Down	-2.1249	5.08909e-06	5.88778	4.1615	1.41341	0.769789	ch03	63907852	63909768	Solyc03g111793.1.1	Receptor-like protein kinase (AHRD V3.3 *** Q8LP72_TOBAC)
Solyc01g087800	Down	-2.14173	7.51714e-12	28.9194	23.8394	8.12709	3.40907	ch01	82566989	82569352	Solyc01g087800.2.1	LOW QUALITY:Subtilisin-like protease (AHRD V3.3 *** O82777_SOLLC)		InterPro:IPR000209,Pfam:PF00082	GO:0004252,GO:0006508
Solyc07g044910	Down	-2.15537	3.22915e-05	3.80974	6.83674	1.41341	0.879759	ch07	58096397	58096552	Solyc07g044910.1.1	LOW QUALITY:NAC domain containing protein 90 (AHRD V3.3 --* AT5G22380.1)
Solyc01g108900	Down	-2.1642	8.79437e-06	3.86746	5.5883	0.918714	1.20967	ch01	95947619	95950288	Solyc01g108900.3.1	pollen leucine rich repeat domain-extensin
Solyc03g116335	Down	-2.16572	1.60718e-05	3.40567	3.567	0.918714	0.54985	ch03	67304624	67305688	Solyc03g116335.1.1	Fructose-1,6-bisphosphatase, cytosolic (AHRD V3.3 --* F16P2_ORYSI)
Solyc10g047200	Down	-2.16655	0.00810315	1.55853	1.84295	0.636033	0	ch10	40136305	40136634	Solyc10g047200.1.1	LOW QUALITY:Lycopene beta/epsilon cyclase protein (AHRD V3.3 --* AT5G57030.1)
Solyc05g052280	Down	-2.16753	0.00135098	2.13576	1.7835	0.494692	0.32991	ch05	63410974	63414037	Solyc05g052280.3.1	Peroxidase (AHRD V3.3 *** K4C1Q9_SOLLC)		InterPro:IPR002016,Pfam:PF00141	GO:0004601,GO:0006979,GO:0020037,GO:0055114
Solyc09g015770	Down	-2.19325	2.16537e-08	13.969	7.90684	2.33212	2.41934	ch09	10988362	10990402	Solyc09g015770.3.1	WRKY transcription factor 81
Solyc07g052135	Down	-2.24248	0.00054039	1.96259	2.19965	0.424022	0.43988	ch07	60798751	60801511	Solyc07g052135.1.1	Sesquiterpene synthase (AHRD V3.3 *-* G8H5N2_SOLHA)		InterPro:IPR005630,Pfam:PF03936	GO:0000287,GO:0010333,GO:0016829
Solyc07g056670	Down	-2.24682	0.000771207	2.94389	2.1402	0.353352	0.769789	ch07	64601986	64603605	Solyc07g056670.3.1	gibberellin 2-oxidase 2
Solyc11g018777	Down	-2.2524	0.000585296	2.71299	6.65839	1.13073	0.769789	ch11	9488879	9498673	Solyc11g018777.1.1	Peroxidase (AHRD V3.3 *** K4D6T3_SOLLC)		InterPro:IPR002016,Pfam:PF00141	GO:0004601,GO:0006979,GO:0020037,GO:0055114
Solyc08g068690	Down	-2.25974	3.27482e-11	10.0439	7.78794	1.9081	1.75952	ch08	57884153	57884875	Solyc08g068690.1.1	Tyramine n-hydroxycinnamoyl transferase (AHRD V3.3 *** Q5D8C0_CAPAN)		InterPro:IPR000182	GO:0008080
Solyc12g045030	Down	-2.27113	4.47531e-18	14.4308	14.9219	3.46285	2.41934	ch12	61357135	61358515	Solyc12g045030.2.1	NAD(P)-binding Rossmann-fold superfamily protein (AHRD V3.3 *** AT3G55310.1)		InterPro:IPR002347,Pfam:PF00106
Solyc08g079870	Down	-2.31232	1.29974e-05	9.00483	4.93435	0.918714	1.97946	ch08	63421153	63423392	Solyc08g079870.3.1	subtilisin
Solyc11g018805	Down	-2.32563	0.000109827	3.00161	6.48004	1.06006	0.769789	ch11	9627579	9629024	Solyc11g018805.1.1	Peroxidase (AHRD V3.3 *** M1CN26_SOLTU)		InterPro:IPR002016,Pfam:PF00141	GO:0004601,GO:0006979,GO:0020037,GO:0055114
Solyc11g011180	Down	-2.33033	0.0091168	1.21219	1.01065	0.282681	0.10997	ch11	4245193	4249160	Solyc11g011180.2.1	Leucine-rich receptor-like kinase family protein, putative (AHRD V3.3 *** G7JP58_MEDTR)
Solyc02g093610	Down	-2.33142	2.61628e-09	7.44631	5.94499	1.55475	0.989729	ch02	55045080	55045907	Solyc02g093610.3.1	BAG family molecular chaperone regulator 2 (AHRD V3.3 *** A0A0B0PLU4_GOSAR)
Solyc05g052040	Down	-2.34542	8.0705e-31	80.4086	64.2059	16.1128	11.8768	ch05	63233780	63234877	Solyc05g052040.1.1	Ethylene-responsive transcription factor (AHRD V3.3 *** M4WYH8_GOSHI)
Solyc07g045260	Down	-2.38767	0.000199268	2.13576	3.38865	0.494692	0.54985	ch07	58509004	58512535	Solyc07g045260.2.1	Cytoplasmic dynein 2 light intermediate chain 1 (AHRD V3.3 *-* A0A0B0PF95_GOSAR)
Solyc08g007460	Down	-2.43932	0.00174567	1.7317	1.6646	0.212011	0.43988	ch08	2031880	2034537	Solyc08g007460.2.1	Lipid transfer protein (AHRD V3.3 *** I3SGW1_MEDTR)		InterPro:IPR016140,Pfam:PF14368
Solyc07g008620	Down	-2.45816	2.92553e-05	2.65527	2.67525	0.424022	0.54985	ch07	3569764	3572859	Solyc07g008620.1.1	EIX receptor 1
Solyc08g016720	Down	-2.46396	2.8771e-11	8.54305	6.77729	1.41341	1.31964	ch08	8729953	8731698	Solyc08g016720.1.1	9-cis-epoxycarotenoid dioxygenase2		InterPro:IPR004294,Pfam:PF03055	GO:0016702,GO:0055114
Solyc04g054690	Down	-2.46642	9.80281e-06	2.77072	3.98315	0.636033	0.54985	ch04	52991192	52993750	Solyc04g054690.3.1	ascorbate oxidase		InterPro:IPR017760	GO:0005507,GO:0005576
Solyc04g064530	Down	-2.47055	3.19732e-10	11.1406	8.32299	2.40279	0.879759	ch04	55697323	55698345	Solyc04g064530.1.1	LOW QUALITY:Transmembrane protein, putative (AHRD V3.3 *** A0A072V150_MEDTR)
Solyc01g066260	Down	-2.47866	0.0380865	0.750403	0.772849	0.141341	0.10997	ch01	73519719	73520260	Solyc01g066260.2.1	LOW QUALITY:dyggve-melchior-clausen syndrome protein (AHRD V3.3 --* AT1G04200.2)
Solyc09g075910	Down	-2.48578	0.000195294	2.02032	1.9024	0.424022	0.21994	ch09	67969822	67972179	Solyc09g075910.1.1	Serine/threonine-protein kinase (AHRD V3.3 *** K4CVG8_SOLLC)		InterPro:IPR024171	GO:0004674
Solyc08g080630	Down	-2.50571	0.0271688	0.577233	0.951199	0.212011	0	ch08	64000788	64002067	Solyc08g080630.3.1	Ethylene-responsive proteinase inhibitor 1 (AHRD V3.3 *** IER1_SOLLC)		InterPro:IPR000864,Pfam:PF00280	GO:0004867,GO:0009611
Solyc11g018775	Down	-2.52118	4.51383e-05	2.94389	6.53949	0.848044	0.769789	ch11	9474796	9476258	Solyc11g018775.1.1	Peroxidase (AHRD V3.3 *** M1CN26_SOLTU)		InterPro:IPR002016,Pfam:PF00141	GO:0004601,GO:0006979,GO:0020037,GO:0055114
Solyc08g068480	Down	-2.53369	3.30653e-10	7.27314	5.7072	1.27207	0.879759	ch08	57696185	57696421	Solyc08g068480.1.1	Indole-3-acetic acid-amido synthetase GH3.5 (AHRD V3.3 *-* A0A061E4T5_THECC)		InterPro:IPR004993,Pfam:PF03321
Solyc08g080670	Down	-2.53825	3.02218e-05	2.77072	4.57765	0.918714	0.21994	ch08	64011854	64012606	Solyc08g080670.1.1	Pathogenesis-related 5-like protein		InterPro:IPR001938,Pfam:PF00314	symbol=PR-5
Solyc01g005230	Down	-2.54209	0.00719138	1.67398	0.891749	0.282681	0.10997	ch01	181577	182840	Solyc01g005230.3.1	S-adenosyl-L-methionine-dependent methyltransferase superfamily protein (AHRD V3.3 *** AT5G37990.1)		InterPro:IPR005299,Pfam:PF03492	GO:0008168
Solyc07g062220	Down	-2.55451	5.39684e-08	5.13737	4.0426	0.848044	0.65982	ch07	65142966	65147806	Solyc07g062220.3.1	Trichome birefringence-like protein (AHRD V3.3 *** G7IKB9_MEDTR)		InterPro:IPR026057,Pfam:PF13839
Solyc04g016040	Down	-2.55599	0.00728129	1.09674	1.01065	0.212011	0.10997	ch04	6708556	6708708	Solyc04g016040.1.1	LOW QUALITY:lipid-binding serum glycoprotein family protein (AHRD V3.3 --* AT3G20270.3)
Solyc01g105070	Down	-2.55832	3.26806e-10	5.77233	6.36114	1.27207	0.65982	ch01	93248597	93250230	Solyc01g105070.3.1	LECEVI16G peroxidase precursor		InterPro:IPR002016,Pfam:PF00141	GO:0004601,GO:0006979,GO:0020037,GO:0055114
Solyc00g174340	Down	-2.56074	0.00339075	1.26991	1.9024	0.212011	0.32991	ch00	17166163	17168117	Solyc00g174340.2.1	Pathogenesis-related protein 1 (AHRD V3.3 *** Q75QH2_CAPCH)		InterPro:IPR014044,Pfam:PF00188
Solyc03g083420	Down	-2.56383	2.48931e-51	488.108	407.113	80.4935	69.7209	ch03	54718523	54725060	Solyc03g083420.3.1	OBP3-responsive protein 1 (AHRD V3.3 *** AT5G53450.1)
Solyc07g044900	Down	-2.61899	1.41739e-11	6.81135	9.74979	1.34274	1.31964	ch07	58091257	58091409	Solyc07g044900.1.1	LOW QUALITY:AP2/B3-like transcriptional factor family protein (AHRD V3.3 --* AT5G06250.5)
Solyc01g096510	Down	-2.63791	0.000244157	1.84715	2.0213	0.282681	0.32991	ch01	87471531	87472284	Solyc01g096510.2.1	LOW QUALITY:VQ motif-containing protein (AHRD V3.3 *** AT2G41180.1)
Solyc08g078400	Down	-2.67332	0.000440948	2.77072	2.55635	0.0706703	0.879759	ch08	62335387	62338756	Solyc08g078400.3.1	peroxisomal acyl-CoA oxidase 1A
Solyc02g014030	Down	-2.70966	0.00107083	1.55853	1.36735	0.212011	0.21994	ch02	15290983	15294372	Solyc02g014030.2.1	Kinase, putative (AHRD V3.3 *-* B9SYC3_RICCO)
Solyc03g121540	Down	-2.73639	9.82159e-40	161.048	113.014	21.6958	19.0248	ch03	71118541	71124280	Solyc03g121540.3.1	beta-galactosidase 3		InterPro:IPR001944	GO:0004553,GO:0005975
Solyc04g077650	Down	-2.77431	0.00842405	0.981296	0.891749	0.141341	0.10997	ch04	62674560	62679103	Solyc04g077650.3.1	Serine carboxypeptidase, putative (AHRD V3.3 *** B9R6Y4_RICCO)		InterPro:IPR001563,Pfam:PF00450	GO:0004185,GO:0006508
Solyc12g006770	Down	-2.81885	9.36089e-21	11.9487	13.9113	1.69609	1.97946	ch12	1197775	1198026	Solyc12g006770.1.1	glutathione S-transferase zeta 1 (AHRD V3.3 --* AT2G02390.2)
Solyc01g097240	Down	-2.82842	0.000122312	1.78942	1.96185	0.353352	0.10997	ch01	88037596	88038180	Solyc01g097240.3.1	Pathogenesis-related protein PR-4 (AHRD V3.3 *** PR4_PRUPE)		InterPro:IPR001153,Pfam:PF00967	GO:0042742,GO:0050832
Solyc03g095770	Down	-2.83035	6.70753e-11	18.0674	8.67969	2.12011	1.53958	ch03	58401678	58404280	Solyc03g095770.3.1	WRKY transcription factor 80
Solyc12g006760	Down	-2.85297	4.0768e-27	16.8552	17.2999	2.04944	2.74925	ch12	1195836	1196096	Solyc12g006760.1.1	glutathione S-transferase zeta 1 (AHRD V3.3 --* AT2G02390.2)
Solyc11g018800	Down	-2.87787	9.80492e-06	2.30893	3.38865	0.565363	0.10997	ch11	9609003	9610343	Solyc11g018800.2.1	Peroxidase (AHRD V3.3 *** K4D6T3_SOLLC)		InterPro:IPR002016,Pfam:PF00141	GO:0004601,GO:0006979,GO:0020037,GO:0055114
Solyc05g051200	Down	-2.89629	0.00138421	1.15447	2.08075	0.353352	0	ch05	62291782	62292456	Solyc05g051200.1.1	ethylene-responsive factor 1
Solyc11g018710	Down	-2.90335	0.00433102	0.981296	1.0701	0.141341	0.10997	ch11	9245468	9246061	Solyc11g018710.1.1	LOW QUALITY:DUF688 family protein (AHRD V3.3 *** A0A072VNH4_MEDTR)
Solyc12g062260	Down	-2.99508	0.0284416	0.404063	1.0701	0.141341	0	ch12	31654664	31656296	Solyc12g062260.2.1	5'-AMP-activated protein kinase subunit beta-2 (AHRD V3.3 *-* A0A1D1ZJL7_9ARAE)		InterPro:IPR030066	GO:0005983
Solyc07g045030	Down	-3.02406	0.00273152	0.865849	1.36735	0.141341	0.10997	ch07	58239403	58244760	Solyc07g045030.3.1	NAC domain-containing protein, putative (AHRD V3.3 *** B9RI29_RICCO)
Solyc03g033790	Down	-3.03145	0.0102516	1.50081	0.772849	0.0706703	0.21994	ch03	5429571	5441386	Solyc03g033790.3.1	P-loop containing nucleoside triphosphate hydrolases superfamily protein (AHRD V3.3 *** AT3G50940.1)
Solyc04g071780	Down	-3.2145	5.02128e-05	4.56014	1.7835	0.494692	0.10997	ch04	58862146	58863940	Solyc04g071780.3.1	Cytochrome P450 (AHRD V3.3 *** A0A0B0NSU6_GOSAR)		InterPro:IPR001128,Pfam:PF00067	GO:0005506,GO:0016705,GO:0020037,GO:0055114
Solyc02g067610	Down	-3.37545	5.44232e-05	2.25121	1.4268	0.282681	0	ch02	38316483	38316806	Solyc02g067610.1.1	LOW QUALITY:DNA helicase INO80-like protein (AHRD V3.3 --* AT3G57300.2)
Solyc04g040130	Down	-3.46546	0.0017941	0.69268	1.36735	0.141341	0	ch04	12036164	12037291	Solyc04g040130.1.1	Fatty acid desaturase (AHRD V3.3 *** I3RV99_9ERIC)		InterPro:IPR005804,Pfam:PF00487	GO:0006629
Solyc01g106630	Down	-3.70292	5.60021e-18	7.15769	9.69034	0.848044	0.32991	ch01	94321306	94324378	Solyc01g106630.2.1	CBL-interacting protein kinase 23 (AHRD V3.3 --* AT1G30270.3)
Solyc01g106620	Down	-3.70293	5.60021e-18	7.15769	9.69034	0.848044	0.32991	ch01	94321269	94322164	Solyc01g106620.2.1	Pathogenesis-related protein 1 (AHRD V3.3 *** E2GEV9_9ROSI)		InterPro:IPR014044,Pfam:PF00188
Solyc11g032220	Down	-3.72108	5.16552e-10	3.63657	3.4481	0.212011	0.32991	ch11	26134833	26137724	Solyc11g032220.2.1	12-oxophytodienoate reductase-like protein (AHRD V3.3 *** G7K3S4_MEDTR)		InterPro:IPR001155,Pfam:PF00724	GO:0010181,GO:0016491,GO:0055114
Solyc12g009780	Down	-3.78175	0.00578929	0.865849	0.53505	0.0706703	0	ch12	2989698	2995133	Solyc12g009780.1.1	LOW QUALITY:Leucine-rich-repeat receptor-like protein (AHRD V3.3 *** A0A0D4WVW2_GOSBA)
Solyc06g068130	Down	-3.81115	0.000244157	1.32764	2.67525	0	0.32991	ch06	42345696	42348541	Solyc06g068130.3.1	Tetratricopeptide repeat (TPR)-like superfamily protein (AHRD V3.3 *-* AT5G20190.1)
Solyc10g078220	Down	-4.04738	1.35305e-05	1.44308	1.6646	0.141341	0	ch10	60205498	60208109	Solyc10g078220.2.1	Cytochrome P450 (AHRD V3.3 *** A9ZT63_COPJA)		InterPro:IPR001128,Pfam:PF00067	GO:0005506,GO:0016705,GO:0020037,GO:0055114
Solyc12g044810	Down	-4.32098	0.000585196	0.981296	1.0701	0.0706703	0	ch12	61093787	61094353	Solyc12g044810.2.1	ABC transporter-like family-protein (AHRD V3.3 *-* A0A072TPI0_MEDTR)		InterPro:IPR003439,Pfam:PF00005	GO:0005524,GO:0016887
Solyc01g060020	Down	-4.38359	6.70722e-21	8.94711	16.4082	0.706703	0.43988	ch01	69340218	69345249	Solyc01g060020.3.1	beta-1,3-glucanase TOMB13GLUB		InterPro:IPR000490,Pfam:PF00332	GO:0004553,GO:0005975
Solyc01g059980	Down	-4.3975	1.52472e-20	8.94711	16.646	0.706703	0.43988	ch01	69321661	69323436	Solyc01g059980.3.1	Beta-1,3-glucanase (AHRD V3.3 *** G9G7S0_HEVBR)		InterPro:IPR000490,Pfam:PF00332	GO:0004553,GO:0005975
Solyc01g059965	Down	-4.4071	6.70722e-21	9.06256	16.7054	0.706703	0.43988	ch01	69321663	69323709	Solyc01g059965.1.1	Beta-1,3-glucanase (AHRD V3.3 *** G9G7S0_HEVBR)		InterPro:IPR000490,Pfam:PF00332	GO:0004553,GO:0005975
Solyc01g059990	Down	-4.41356	4.91823e-21	9.12028	16.7649	0.706703	0.43988	ch01	69330469	69346033	Solyc01g059990.3.1	Serine/threonine protein phosphatase 7 long form isogeny (AHRD V3.3 *-* A0A151SHP6_CAJCA)
Solyc11g032225	Down	-4.6965	6.37536e-05	1.32764	1.36735	0	0.10997	ch11	26137270	26137644	Solyc11g032225.1.1	12-oxophytodienoate reductase-like protein (AHRD V3.3 *-* G7K3S2_MEDTR)		InterPro:IPR001155,Pfam:PF00724	GO:0010181,GO:0016491,GO:0055114
Solyc07g062905	Down	-5.55656	1.63258e-06	3.52112	1.3079	0.0706703	0	ch07	65667849	65668721	Solyc07g062905.1.1	Protein yippee-like (AHRD V3.3 *-* A0A0V0H2B2_SOLCH)
Solyc07g043250	Down	-6.84233	0.000456375	1.26991	0.713399	0	0	ch07	57035478	57035960	Solyc07g043250.1.1	LOW QUALITY:VQ motif-containing protein, putative (AHRD V3.3 *-* A0A061DVP3_THECC)
Solyc06g024320	Down	-12.0636	0.000268996	0	74.5502	0	0	ch06	11383955	11384522	Solyc06g024320.1.1	aluminum activated malate transporter family protein (AHRD V3.3 --* AT1G25480.1)
Solyc06g024325	Down	-12.0636	0.000268996	0	74.5502	0	0	ch06	11386430	11387723	Solyc06g024325.1.1	Histone-lysine N-methyltransferase (AHRD V3.3 *-* A0A0K9PJE7_ZOSMR)

## Sheet: DEG_NC714
Gene ID	Type	Fold_change (log2)	FDR	NC714.CK1	NC714.CK2	NC714.IN1	NC714.IN2	Chr	Start	End	mRNA_ID	Des	IPR_Pfam	Go term
Solyc00g010760	Up	11.187	5.16308e-27	0	0	8.96611	13.8655	ch00	8954709	8955572	Solyc00g010760.1.1	LOW QUALITY:DNA helicase homolog, putative (AHRD V3.3 *-* Q1EPC6_MUSAC)
Solyc00g010780	Up	11.187	5.16308e-27	0	0	8.96611	13.8655	ch00	8974624	8974782	Solyc00g010780.1.1	LOW QUALITY:F-box and associated interaction domains-containing protein (AHRD V3.3 --* AT2G18780.1)
Solyc00g010755	Up	11.187	5.16308e-27	0	0	8.96611	13.8655	ch00	8971979	8974152	Solyc00g010755.1.1	D-alanine-D-alanine ligase (AHRD V3.3 *-* G7KW01_MEDTR)	InterPro:IPR013816	GO:0005524
Solyc08g078940	Up	10.4973	0.00846167	0	0	0.0356505	14.0828	ch08	62712200	62712613	Solyc08g078940.1.1	Bifunctional inhibitor/lipid-transfer protein/seed storage 2S albumin superfamily protein (AHRD V3.3 *** AT1G12100.1)	InterPro:IPR027923,Pfam:PF14547
Solyc04g055230	Up	8.06719	0.013957	0	0	2.33511	0.217328	ch04	53802146	53803546	Solyc04g055230.2.1	cystathionine beta-lyase (AHRD V3.3 *-* AT3G57050.5)
Solyc00g010530	Up	6.09977	1.99732e-16	0.123463	0	7.09445	5.04201	ch00	8854671	8854847	Solyc00g010530.1.1	protein FLOWERING locus D-like protein (AHRD V3.3 --* AT3G10390.4)
Solyc09g061700	Up	3.74604	0.000523113	0.555584	0.41437	1.94295	11.6488	ch09	60427869	60430425	Solyc09g061700.3.1	Tetratricopeptide repeat (TPR)-like superfamily protein (AHRD V3.3 *** AT5G48850.1)	InterPro:IPR011990	GO:0005515
Solyc11g012990	Up	3.67726	0.0292251	0.123463	0	0.570408	1.69516	ch11	5836908	5838333	Solyc11g012990.1.1	LOW QUALITY:Peroxisomal membrane 22 kDa (Mpv17/PMP22) family protein (AHRD V3.3 *** AT4G33905.1)	InterPro:IPR007248	GO:0016021
Solyc03g031620	Up	3.42526	5.1885e-24	3.58043	4.41995	32.1568	52.5499	ch03	4121749	4125007	Solyc03g031620.3.1	5'-adenylylsulfate reductase (AHRD V3.3 *** A0A072V4H5_MEDTR)	InterPro:IPR004508	GO:0016671,GO:0019419,GO:0055114
Solyc01g010550	Up	3.33347	1.87001e-05	0.80251	0	3.6007	6.5633	ch01	5502248	5502932	Solyc01g010550.1.1	LOW QUALITY:S-adenosyl-L-methionine-dependent methyltransferases superfamily protein (AHRD V3.3 --* AT2G32170.2)
Solyc10g086535	Up	3.22985	0.00768046	0.123463	0.138123	1.12299	1.3909	ch10	65447533	65447825	Solyc10g086535.1.1	Pyruvate, phosphate dikinase, chloroplastic (AHRD V3.3 --* PPDK_FLATR)
Solyc02g032860	Up	3.16983	9.35233e-27	6.97566	10.6355	69.6433	85.236	ch02	29913880	29916448	Solyc02g032860.3.1	5'-adenylylsulfate reductase (AHRD V3.3 *** A0A072V4H5_MEDTR)	InterPro:IPR004508	GO:0016671,GO:0019419,GO:0055114
Solyc02g070930	Up	3.04795	0.0176625	0.308658	0.552494	5.54366	1.1301	ch02	41069299	41069460	Solyc02g070930.1.1	Cytochrome b6-f complex subunit 4 (AHRD V3.3 --* PETD_SPIMX)
Solyc09g091600	Up	2.93103	3.80914e-21	3.21004	3.31496	22.8342	26.9052	ch09	71321575	71324159	Solyc09g091600.3.1	Tetratricopeptide repeat-like superfamily protein (AHRD V3.3 *** A0A061EKH3_THECC)	InterPro:IPR011990	GO:0005515
Solyc05g041750	Up	2.73247	0.00452992	0.370389	0	1.58645	1.69516	ch05	54499420	54499665	Solyc05g041750.1.1	LOW QUALITY:Proline-rich receptor-like protein kinase PERK10 (AHRD V3.3 --* PEK10_ARATH)
Solyc00g156980	Up	2.49348	0.0483635	0.925973	1.7956	2.15686	12.7789	ch00	16660247	16661243	Solyc00g156980.3.1	Glucose-methanol-choline (GMC) oxidoreductase family protein (AHRD V3.3 *-* AT1G72970.2)	InterPro:IPR000172,Pfam:PF00732	GO:0016614,GO:0050660,GO:0055114
Solyc04g051780	Up	2.42445	1.48894e-20	16.6058	13.5361	87.7716	75.4128	ch04	51010170	51016331	Solyc04g051780.3.1	Programmed cell death protein 2-like protein (AHRD V3.3 *** A0A0B0MYF6_GOSAR)
Solyc03g096770	Up	2.39835	7.79155e-05	0.987704	3.03871	8.11049	11.388	ch03	60549447	60549794	Solyc03g096770.1.1	Response to low sulfur protein, putative (AHRD V3.3 *** G7J9Q1_MEDTR)
Solyc03g096780	Up	2.38846	1.07283e-18	11.9142	15.8842	68.2173	75.5432	ch03	60555428	60555769	Solyc03g096780.1.1	Response to low sulfur protein, putative (AHRD V3.3 *** G7J9Q1_MEDTR)
Solyc02g080640	Up	2.36857	1.32115e-20	38.9526	30.1109	176.078	182.599	ch02	45383315	45386773	Solyc02g080640.3.1	adenylyl-sulfate reductase	InterPro:IPR004508	GO:0016671,GO:0019419,GO:0055114
Solyc10g085870	Up	2.29921	2.52261e-06	3.14831	5.38681	13.262	27.6876	ch10	65037326	65038786	Solyc10g085870.1.1	Glycosyltransferase (AHRD V3.3 *** M1BFM3_SOLTU)	InterPro:IPR002213	GO:0008152,GO:0016758
Solyc10g009010	Up	2.1955	0.0205326	0.740778	0.138123	1.80035	2.99912	ch10	3029900	3035898	Solyc10g009010.3.1	CBS domain-containing protein (AHRD V3.3 *** A0A061GEK1_THECC)
Solyc04g009135	Up	2.12445	0.0216821	0.679047	0.138123	2.40641	1.78209	ch04	2650483	2650863	Solyc04g009135.1.1	R2 late blight resistance protein (AHRD V3.3 *-* E0Y3W5_9SOLN)
Solyc08g074630	Up	2.08756	0.00467781	1.41982	3.03871	12.6916	5.25933	ch08	58876218	58877981	Solyc08g074630.2.1	polyphenol oxidase precursor
Solyc03g006240	Up	2.05322	0.041022	0.864241	0.552494	1.836	4.43349	ch03	859217	863701	Solyc03g006240.3.1	GDSL esterase/lipase (AHRD V3.3 *** A0A0B2QCD5_GLYSO)	InterPro:IPR001087,Pfam:PF00657	GO:0016788
Solyc12g011030	Up	2.03667	0.0440888	0.432121	0.41437	1.78253	1.73862	ch12	3892603	3894420	Solyc12g011030.2.1	xyloglucan endotransglucosylase-hydrolase 9	InterPro:IPR000757,Pfam:PF00722	GO:0004553,GO:0005975
Solyc06g072410	Up	1.97394	0.0167013	2.65446	3.45309	5.2228	18.6467	ch06	44817254	44820859	Solyc06g072410.2.1	DUF674 family protein (AHRD V3.3 *-* A0A072TP22_MEDTR)
Solyc02g070915	Up	1.91352	0.00468704	1.04944	2.62434	7.16575	5.56359	ch02	41066603	41069453	Solyc02g070915.1.1	basic helix-loop-helix (bHLH) DNA-binding superfamily protein (AHRD V3.3 --* AT1G22490.2)
Solyc08g074990	Up	1.90435	0.0290408	3.08658	2.90059	4.72369	17.9078	ch08	59249848	59261655	Solyc08g074990.2.1	Pectinacetylesterase family protein (AHRD V3.3 *** AT4G19420.2)
Solyc04g078460	Up	1.89507	1.19675e-05	2.71619	2.90059	8.80568	12.0834	ch04	63270557	63272244	Solyc04g078460.3.1	L-asparaginase (AHRD V3.3 *** Q84L89_SOYBN)	InterPro:IPR000246,Pfam:PF01112	GO:0016787
Solyc02g085750	Up	1.88229	0.0394947	2.3458	1.10499	3.3868	10.0405	ch02	49185814	49188193	Solyc02g085750.3.1	LuxR family transcriptional regulator, putative (AHRD V3.3 *** A0A072U7J6_MEDTR)
Solyc08g006150	Up	1.87758	0.0487396	13.334	17.5417	17.237	96.1024	ch08	874810	878200	Solyc08g006150.3.1	Gamma-glutamylcyclotransferase (AHRD V3.3 *** K4CIA4_SOLLC)	InterPro:IPR006840,Pfam:PF04752	GO:0003839,GO:0006751
Solyc03g044085	Up	1.87468	0.0473383	0.864241	1.24311	2.44206	5.12894	ch03	7939610	7941636	Solyc03g044085.1.1	Glucan endo-1,3-beta-glucosidase, putative (AHRD V3.3 *** B9SGZ4_RICCO)
Solyc02g038690	Up	1.86671	0.00180131	3.39523	2.20997	6.59535	14.561	ch02	31798713	31799117	Solyc02g038690.1.1	Histone H2B (AHRD V3.3 *** K4B5W3_SOLLC)	InterPro:IPR000558,Pfam:PF00125	GO:0000786,GO:0003677
Solyc12g008600	Up	1.85795	0.00956462	0.864241	1.65748	4.65239	3.82497	ch12	1996089	2000764	Solyc12g008600.2.1	DUF1005 family protein (DUF1005) (AHRD V3.3 *** AT4G29310.1)	InterPro:IPR010410,Pfam:PF06219
Solyc04g078450	Up	1.84881	0.000455685	1.79021	1.38123	5.2228	6.60677	ch04	63270155	63271346	Solyc04g078450.3.1	pollen-specific LRR extensin-like protein (AHRD V3.3 --* AT2G25920.1)
Solyc01g080410	Up	1.83668	0.0407797	1.48156	1.10499	2.72726	6.86756	ch01	79508888	79510024	Solyc01g080410.3.1	Methionine sulfoxide reductase, putative (AHRD V3.3 *** B9RX37_RICCO)	InterPro:IPR002579,Pfam:PF01641	GO:0033743,GO:0055114
Solyc11g069960	Up	1.82474	5.53644e-07	6.72874	12.293	36.1318	29.3827	ch11	54854747	54857717	Solyc11g069960.2.1	RLK-1
Solyc03g119990	Up	1.78154	0.0250895	3.08658	9.11614	11.7468	29.1654	ch03	69987582	69992272	Solyc03g119990.3.1	Alpha/beta hydrolase-like (AHRD V3.3 *** A0A0K9P0U5_ZOSMR)
Solyc05g052300	Up	1.73107	8.88537e-07	30.804	16.1604	84.6165	73.196	ch05	63423199	63425766	Solyc05g052300.3.1	Amino acid transporter family protein (AHRD V3.3 *** B9HYI5_POPTR)	InterPro:IPR013057,Pfam:PF01490
Solyc01g080600	Up	1.71216	0.000218221	11.6673	9.53052	21.1408	48.9422	ch01	79693479	79693889	Solyc01g080600.3.1	Histone H3 (AHRD V3.3 *** A0A068VC55_COFCA)	InterPro:IPR000164,Pfam:PF00125	GO:0000786,GO:0003677
Solyc09g091610	Up	1.66188	3.06217e-09	10.3709	10.083	30.0356	34.9029	ch09	71318334	71327310	Solyc09g091610.3.1	Vesicle-associated membrane protein, putative (AHRD V3.3 *** B9RWK6_RICCO)	InterPro:IPR011012	GO:0006810
Solyc05g008120	Up	1.64988	1.90353e-08	9.56839	12.1549	36.007	31.2083	ch05	2531609	2535997	Solyc05g008120.3.1	Chaperone DnaJ (AHRD V3.3 *** A0A0B0MDP3_GOSAR)
Solyc10g086530	Up	1.63026	0.0212886	1.11117	1.38123	3.56505	3.99883	ch10	65445232	65447517	Solyc10g086530.1.1	GRAS family transcription factor (AHRD V3.3 *** A0A072U0I2_MEDTR)
Solyc04g074310	Up	1.62845	0.000273159	3.08658	3.17684	8.34222	11.0837	ch04	60403088	60409496	Solyc04g074310.3.1	RNA-binding family protein, putative (AHRD V3.3 *-* A0A061G9K2_THECC)
Solyc02g070910	Up	1.60827	0.000210924	2.90138	3.31496	9.42956	9.30163	ch02	41064453	41068536	Solyc02g070910.3.1	Ontology_term=GO:0004675
Solyc10g051220	Up	1.59107	0.0201854	1.66675	0.82874	3.76113	4.34656	ch10	51711978	51716348	Solyc10g051220.2.1	Leucine-rich repeat receptor-like protein kinase family protein (AHRD V3.3 *-* AT4G08850.2)
Solyc07g032490	Up	1.5698	3.1774e-06	11.6055	6.76805	27.4509	28.5569	ch07	39531442	39534676	Solyc07g032490.3.1	Major facilitator superfamily protein (AHRD V3.3 *** AT2G26690.1)	InterPro:IPR000109,Pfam:PF00854	GO:0005215,GO:0006810,GO:0016020
Solyc04g077510	Up	1.55169	0.0216821	5.55584	7.87303	10.3743	28.7307	ch04	62555770	62559059	Solyc04g077510.3.1	Growth-regulating factor (AHRD V3.3 *** A0A072VEY4_MEDTR)	InterPro:IPR031137	GO:0005634,GO:0006351,GO:0032502
Solyc01g086800	Up	1.54009	0.00128567	9.25973	11.8786	19.18	42.0312	ch01	81624726	81625136	Solyc01g086800.3.1	Histone H3 (AHRD V3.3 *** H3_VOLCA)	InterPro:IPR000164,Pfam:PF00125	GO:0000786,GO:0003677
Solyc02g063030	Up	1.49789	0.00143234	4.07428	2.3481	9.05523	9.91015	ch02	35595007	35597192	Solyc02g063030.3.1	LuxR family transcriptional regulator, putative (AHRD V3.3 *** A0A072U7J6_MEDTR)
Solyc03g118260	Up	1.4846	5.8623e-05	5.00025	5.24869	15.5615	12.9527	ch03	68654875	68670755	Solyc03g118260.2.1	ADP-ribosylation factor GTPase-activating protein (AHRD V3.3 *** G5DWI4_SILLA)
Solyc05g051500	Up	1.47471	0.0258494	3.5187	3.17684	6.06059	12.8223	ch05	62719357	62721051	Solyc05g051500.3.1	WEB family protein, chloroplastic (AHRD V3.3 *-* A0A199V6Z9_ANACO)
Solyc01g086820	Up	1.46569	0.00188132	16.2971	12.9836	25.3119	56.201	ch01	81639844	81640254	Solyc01g086820.3.1	Histone H3 (AHRD V3.3 *** A0A068VC55_COFCA)	InterPro:IPR000164,Pfam:PF00125	GO:0000786,GO:0003677
Solyc10g074540	Up	1.42651	0.00286653	4.6916	9.66864	17.237	20.1246	ch10	58170355	58171389	Solyc10g074540.1.1	Phosphate-responsive 1 family protein (AHRD V3.3 *** D7L8T1_ARALL)	InterPro:IPR006766,Pfam:PF04674
Solyc10g086410	Up	1.41889	4.38464e-07	15.2477	17.1273	46.2031	39.8579	ch10	65359904	65363233	Solyc10g086410.3.1	LEHSC270 hsc-2heat shock protein cognate 70	InterPro:IPR013126,Pfam:PF00012	symbol=hsc70
Solyc02g091690	Up	1.41609	0.0478184	2.3458	4.00558	6.00711	10.4752	ch02	53564454	53566163	Solyc02g091690.3.1	bHLH transcription factor 081
Solyc06g076020	Up	1.40578	0.0217355	1.91368	1.93373	5.34758	4.82468	ch06	47333986	47337132	Solyc06g076020.3.1	heat shock protein 70 kD	InterPro:IPR013126,Pfam:PF00012	symbol=hsc1
Solyc09g092520	Up	1.3877	3.43233e-05	14.3217	15.7461	30.9268	47.6817	ch09	72053343	72055598	Solyc09g092520.3.1	xyloglucan endotransglycosylase	InterPro:IPR000757,Pfam:PF00722	GO:0004553,GO:0005975
Solyc11g066060	Up	1.38506	7.7572e-07	203.344	165.472	526.683	437.351	ch11	52034861	52037681	Solyc11g066060.2.1	heat shock protein 70 (AHRD V3.3 *** AT3G12580.1)	InterPro:IPR013126,Pfam:PF00012
Solyc12g010800	Up	1.38114	0.00302778	3.27177	4.1437	9.87519	9.04084	ch12	3715678	3717691	Solyc12g010800.2.1	BZIP family transcription factor (AHRD V3.3 *** G7ZUL8_MEDTR)
Solyc02g078040	Up	1.36184	0.0200688	2.90138	1.65748	6.25667	6.04171	ch02	43420458	43426490	Solyc02g078040.3.1	Pollen Ole e 1 allergen and extensin family protein (AHRD V3.3 *** AT2G34700.1)
Solyc11g066070	Up	1.35062	1.40695e-06	211.369	173.759	535.649	447.217	ch11	52034448	52038669	Solyc11g066070.2.1	Cysteine alpha-hairpin motif superfamily (AHRD V3.3 *** A0A103YFL5_CYNCS)
Solyc01g073970	Up	1.35056	0.00316564	17.2848	21.6854	32.4241	66.7197	ch01	81201452	81204859	Solyc01g073970.3.1	Histone H3 (AHRD V3.3 *** A0A068VC55_COFCA)	InterPro:IPR000164,Pfam:PF00125	GO:0000786,GO:0003677
Solyc06g065900	Up	1.31711	0.000590165	7.46951	11.7405	20.9269	25.9924	ch06	41416009	41420792	Solyc06g065900.3.1	Serine-rich protein-related (AHRD V3.3 *** A0A061GN42_THECC)
Solyc05g056120	Up	1.27228	0.000425028	10.0005	16.2986	31.6398	30.6432	ch05	66360248	66362822	Solyc05g056120.3.1	GATA transcription factor (AHRD V3.3 *** K4C2T6_SOLLC)	InterPro:IPR016679	GO:0003677,GO:0005634,GO:0045893
Solyc04g019315	Up	1.2489	0.00577695	6.97566	7.45866	12.9768	21.3851	ch04	11588971	11910180	Solyc04g019315.1.1	Basic-leucine zipper (bZIP) transcription factor family protein (AHRD V3.3 --* AT4G38900.3)
Solyc08g061130	Up	1.22317	0.0235271	4.38294	6.35368	9.82172	14.8218	ch08	46816364	46820534	Solyc08g061130.3.1	BZIP transcription factor (AHRD V3.3 *** L0MZN5_MALDO)
Solyc07g065600	Up	1.22317	0.00849469	5.92623	5.24869	10.5704	15.8649	ch07	67424317	67436472	Solyc07g065600.3.1	inner centromere protein, ARK-binding region protein (AHRD V3.3 *-* AT5G55820.8)
Solyc09g005120	Up	1.20874	0.00783654	4.93852	3.72933	10.5882	9.86668	ch09	70160	75621	Solyc09g005120.3.1	DnaJ domain-containing protein (AHRD V3.3 *** A0A103YM06_CYNCS)
Solyc01g074000	Up	1.20422	0.000297085	28.273	26.3816	50.6059	75.717	ch01	81214802	81215442	Solyc01g074000.3.1	Histone H3 (AHRD V3.3 *** A0A0E0P928_ORYRU)	InterPro:IPR000164,Pfam:PF00125	GO:0000786,GO:0003677
Solyc09g010810	Up	1.18268	0.0478184	4.87679	6.07743	8.94828	15.778	ch09	4097107	4103240	Solyc09g010810.3.1	Kinesin-like protein (AHRD V3.3 *** K4CRA7_SOLLC)	InterPro:IPR001752	GO:0003777,GO:0005524,GO:0007018,GO:0008017
Solyc02g070580	Up	1.17862	0.00632315	5.92623	6.90617	16.3636	12.3008	ch02	40875907	40877412	Solyc02g070580.1.1	sterol 22-desaturase	InterPro:IPR001128,Pfam:PF00067	GO:0005506,GO:0016705,GO:0020037,GO:0055114
Solyc01g081210	Up	1.17293	0.0226961	3.64216	3.86746	8.78785	8.04113	ch01	80350300	80352136	Solyc01g081210.3.1	F-box/kelch-repeat protein SKIP25, putative (AHRD V3.3 *** G7K6R4_MEDTR)
Solyc08g006590	Up	1.16985	0.0347874	3.39523	4.97244	9.41174	8.86698	ch08	1184762	1185586	Solyc08g006590.2.1	LOW QUALITY:enhanced disease resistance-like protein (DUF1336) (AHRD V3.3 *** AT5G10750.1)	InterPro:IPR009769,Pfam:PF07059
Solyc09g061390	Up	1.15148	0.000250389	30.4336	22.9285	54.1531	65.3288	ch09	59231377	59231772	Solyc09g061390.1.1	LOW QUALITY:Maturase K (AHRD V3.3 *-* MATK_SOLLC)	InterPro:IPR024942,Pfam:PF01824
Solyc01g065510	Up	1.13529	0.00625336	5.61757	6.07743	12.9768	12.5616	ch01	71590370	71591311	Solyc01g065510.2.1	CheY-like two-component responsive regulator family protein (AHRD V3.3 --* AT4G18020.9)
Solyc01g099410	Up	1.13337	0.00626038	103.03	105.803	161.408	296.87	ch01	89554995	89555629	Solyc01g099410.3.1	Histone H2A (AHRD V3.3 *** G8IIJ5_SOLLC)	InterPro:IPR002119,Pfam:PF00125	GO:0000786,GO:0003677,GO:0005634
Solyc06g084090	Up	1.12606	0.0210664	8.0251	8.8399	13.6185	23.2106	ch06	49381360	49383860	Solyc06g084090.3.1	Histone H2A (AHRD V3.3 *** K4CAR4_SOLLC)	InterPro:IPR002119,Pfam:PF00125	GO:0000786,GO:0003677,GO:0005634
Solyc10g079730	Up	1.12297	0.0126386	6.29662	6.21555	11.4973	15.9084	ch10	61352596	61365491	Solyc10g079730.2.1	Condensin complex subunit 1 (AHRD V3.3 *** K4D2L4_SOLLC)	InterPro:IPR007673	GO:0005634,GO:0007067,GO:0030261
Solyc05g008130	Up	1.10671	0.0109162	6.29662	8.14928	16.8983	13.6482	ch05	2534561	2535725	Solyc05g008130.3.1	LOW QUALITY:Six-bladed beta-propeller, TolB-like protein (AHRD V3.3 *** A0A103XVG9_CYNCS)	InterPro:IPR013658,Pfam:PF08450
Solyc09g092500	Up	1.08809	0.0154873	6.91393	6.62992	12.139	16.8646	ch09	72044887	72046299	Solyc09g092500.1.1	Glycosyltransferase (AHRD V3.3 *** K4CWS6_SOLLC)	InterPro:IPR002213	GO:0008152,GO:0016758
Solyc06g050840	Up	1.08553	0.0128208	16.4206	9.11614	24.581	30.7736	ch06	33757377	33759098	Solyc06g050840.3.1	bHLH transcription factor135
Solyc08g062960	Up	1.08464	0.00054215	15.865	12.9836	32.6915	28.9915	ch08	52442803	52445981	Solyc08g062960.3.1	SolycHsfA2
Solyc04g076340	Up	1.06588	0.0124903	8.0251	9.39239	15.2584	21.0373	ch04	61341252	61345445	Solyc04g076340.3.1	Ribosomal RNA small subunit methyltransferase A (AHRD V3.3 *** A0A0B0NTG7_GOSAR)
Solyc05g007150	Up	1.05958	0.0012485	10.6178	10.9117	22.139	22.689	ch05	1746851	1751840	Solyc05g007150.3.1	UDP-galactose transporter, putative (AHRD V3.3 *** B9S297_RICCO)	InterPro:IPR013657,Pfam:PF08449	GO:0055085
Solyc03g112580	Up	1.05746	0.00105616	16.1119	20.7185	36.7735	39.2059	ch03	64451257	64455587	Solyc03g112580.3.1	Receptor protein kinase, putative (AHRD V3.3 *** B9RAX9_RICCO)
Solyc06g074790	Up	1.04483	0.00819961	35.3722	42.542	61.5863	98.9276	ch06	46464537	46464965	Solyc06g074790.1.1	Histone H2B (AHRD V3.3 *** M1AAN4_SOLTU)	InterPro:IPR000558,Pfam:PF00125	GO:0000786,GO:0003677
Solyc10g083310	Up	1.04117	0.0342645	7.40778	6.76805	11.7825	17.6905	ch10	63268081	63276901	Solyc10g083310.2.1	Kinesin-related protein (AHRD V3.3 *** A0A0B0NF68_GOSAR)
Solyc01g095330	Up	1.03611	0.0342645	6.17315	6.76805	11.2121	15.2999	ch01	86507524	86508906	Solyc01g095330.2.1	Leucine-rich repeat protein kinase family protein (AHRD V3.3 --* AT1G51860.2)
Solyc06g075800	Up	1.03397	0.0107629	37.718	52.0725	72.7627	110.533	ch06	47245163	47245603	Solyc06g075800.1.1	Histone H2B (AHRD V3.3 *** K4C9U5_SOLLC)	InterPro:IPR000558,Pfam:PF00125	GO:0000786,GO:0003677
Solyc01g103960	Up	1.0218	0.0155176	7.46951	6.35368	13.3868	15.0391	ch01	92330033	92343793	Solyc01g103960.3.1	RNA helicase DEAH-box15
Solyc10g086500	Up	1.02124	0.0142142	6.97566	7.87303	14.0998	15.8649	ch10	65427777	65428550	Solyc10g086500.1.1	steroid 5 alpha reductase DET2	InterPro:IPR001104,Pfam:PF02544	GO:0005737,GO:0006629,GO:0016021,GO:0016627
Solyc07g005230	Up	1.01838	0.0274109	6.11142	5.38681	12.139	11.3445	ch07	206728	209954	Solyc07g005230.2.1	Respiratory burst oxidase-B-like protein (AHRD V3.3 --* M8CH43_AEGTA)
Solyc04g071660	Up	1.00885	0.0141485	24.4457	30.8015	43.1728	67.6759	ch04	58729356	58739503	Solyc04g071660.3.1	U-box domain-containing protein kinase family protein (AHRD V3.3 --* AT2G45910.2)
Solyc08g065850	Up	1.00096	0.00138797	28.2113	31.7684	64.7413	54.8536	ch08	54255705	54255899	Solyc08g065850.1.1	Arabinogalactan peptide 14 (AHRD V3.3 -** AGP14_ARATH)
Solyc06g071810	Down	-1.00466	0.000902154	36.3599	36.7408	19.5543	16.7777	ch06	44375481	44377358	Solyc06g071810.1.1	Leucine-rich repeat receptor-like kinase (AHRD V3.3 *** K4C8Q3_SOLLC)
Solyc01g010000	Down	-1.01449	0.0017975	25.989	24.1716	13.4046	11.388	ch01	4548281	4551904	Solyc01g010000.3.1	ACT domain containing protein, putative, expressed (AHRD V3.3 *** Q75IY1_ORYSJ)
Solyc03g034020	Down	-1.0245	0.0212886	20.4949	13.6742	8.3957	8.60618	ch03	5759030	5763802	Solyc03g034020.3.1	U-box domain-containing family protein (AHRD V3.3 *** U5GHQ7_POPTR)
Solyc07g053740	Down	-1.02899	0.00120047	24.7543	25.1385	12.9768	11.388	ch07	62294729	62295406	Solyc07g053740.1.1	Ethylene Response Factor F.4
Solyc04g025650	Down	-1.02962	0.00215972	24.2605	25.691	13.6541	10.6491	ch04	21290588	21295307	Solyc04g025650.3.1	FAD/NAD(P)-binding oxidoreductase family protein (AHRD V3.3 *** A0A072UIU6_MEDTR)	InterPro:IPR002938,Pfam:PF01494	GO:0071949
Solyc07g052230	Down	-1.03493	0.00581332	25.4951	36.3265	16.8092	13.0397	ch07	60833008	60853797	Solyc07g052230.3.1	L-ascorbate oxidase like (AHRD V3.3 *** A0A0B2S927_GLYSO)
Solyc12g019740	Down	-1.0353	0.0143617	172.972	140.61	96.6664	56.2444	ch12	11252470	11254721	Solyc12g019740.2.1	Thioredoxin, putative (AHRD V3.3 *** B9SHJ2_RICCO)
Solyc08g076960	Down	-1.04532	0.0210947	11.1734	12.9836	6.34579	5.21587	ch08	61022667	61023362	Solyc08g076960.1.1	Abscisic acid receptor PYL1 (AHRD V3.3 *** M1BH64_SOLTU)	InterPro:IPR019587,Pfam:PF10604
Solyc02g093270	Down	-1.04902	0.0406532	8.64241	9.66864	4.33154	4.47695	ch02	54815435	54817854	Solyc02g093270.3.1	caffeoyl-CoA O-methyltransferase	InterPro:IPR002935,Pfam:PF01596	GO:0008171
Solyc10g085030	Down	-1.05038	0.0468626	9.75358	11.8786	6.04276	4.21616	ch10	64482904	64483503	Solyc10g085030.1.1	SOUL heme-binding family protein (AHRD V3.3 *** AT2G37970.1)	InterPro:IPR006917,Pfam:PF04832
Solyc01g095580	Down	-1.05277	0.000785857	93.2146	71.2717	41.9963	37.4239	ch01	86668329	86672465	Solyc01g095580.3.1	Auxin-responsive GH3 family protein (AHRD V3.3 *** AT2G46370.4)	InterPro:IPR031110,Pfam:PF03321	GO:0009611,GO:0009694,GO:0009864,GO:0080123
Solyc03g025450	Down	-1.05417	0.032055	22.4703	13.6742	9.83954	7.69341	ch03	2888066	2892960	Solyc03g025450.3.1	Kinase family protein (AHRD V3.3 *** B9I476_POPTR)
Solyc11g008200	Down	-1.05551	0.00896772	25.5568	24.8622	14.9554	9.12777	ch11	2442774	2444588	Solyc11g008200.1.1	LOW QUALITY:Major facilitator superfamily protein (AHRD V3.3 *** AT2G39210.1)
Solyc11g066250	Down	-1.06094	0.0176625	256.865	211.605	145.24	79.1943	ch11	52254879	52260771	Solyc11g066250.2.1	Carboxypeptidase (AHRD V3.3 *** K4D9N3_SOLLC)	InterPro:IPR001563,Pfam:PF00450	GO:0004185,GO:0006508
Solyc03g119530	Down	-1.06606	0.0451475	7.77817	8.97802	4.13546	3.7815	ch03	69594152	69603197	Solyc03g119530.3.1	LOB domain protein 40 (AHRD V3.3 *** K7VSW9_SOLTU)
Solyc02g090380	Down	-1.07459	0.00335492	17.0379	20.8566	9.58999	8.21499	ch02	52570426	52578827	Solyc02g090380.3.1	NBS-LRR disease resistance protein (AHRD V3.3 *** G7K839_MEDTR)
Solyc01g107190	Down	-1.07908	0.000556449	75.9298	58.15	33.8502	29.7305	ch01	94712830	94714347	Solyc01g107190.3.1	LOB domain-containing protein, putative (AHRD V3.3 *** B9SGY6_RICCO)
Solyc07g008240	Down	-1.07969	0.0495907	11.8525	9.53052	6.07841	3.99883	ch07	2965816	2968253	Solyc07g008240.3.1	Non-symbiotic hemoglobin 1 (AHRD V3.3 *** HBL1_GOSHI)	InterPro:IPR000971,Pfam:PF00042	GO:0019825,GO:0020037
Solyc02g092550	Down	-1.1017	0.000316248	39.8168	31.4921	17.0231	16.3431	ch02	54241992	54243212	Solyc02g092550.3.1	LOB domain-containing protein, putative (AHRD V3.3 *** B9SGY6_RICCO)
Solyc12g098850	Down	-1.10387	0.000692386	56.7313	72.5148	33.8502	25.9924	ch12	67213632	67215554	Solyc12g098850.2.1	ethylene-forming enzyme
Solyc10g079420	Down	-1.10981	0.000725939	31.1744	29.9728	16.4171	11.7792	ch10	61086939	61087556	Solyc10g079420.1.1	Calcium-binding EF-hand (AHRD V3.3 *** A0A103XQG1_CYNCS)
Solyc07g045105	Down	-1.11314	0.0126386	10.1857	11.7405	5.2941	4.73775	ch07	58345173	58347368	Solyc07g045105.1.1	O-Glycosyl hydrolases family 17 protein (AHRD V3.3 --* AT4G26830.2)
Solyc07g045120	Down	-1.1146	0.0109162	10.803	12.1549	5.70408	4.78121	ch07	58344683	58350033	Solyc07g045120.2.1	Exostosin family protein (AHRD V3.3 *** A0A072VBU5_MEDTR)	InterPro:IPR004263,Pfam:PF03016
Solyc03g111710	Down	-1.11527	0.0332385	210.258	136.466	105.436	54.5928	ch03	63855417	63858784	Solyc03g111710.3.1	BTB/POZ and TAZ domain protein (AHRD V3.3 *** G7JMM8_MEDTR)
Solyc12g006260	Down	-1.11572	0.00204734	19.6306	20.166	10.4813	7.73687	ch12	774539	774946	Solyc12g006260.1.1	L-fucokinase/GDP-L-fucose pyrophosphorylase (AHRD V3.3 --* AT1G01220.7)
Solyc08g008370	Down	-1.11592	0.000455685	26.9149	35.6358	14.6524	13.9959	ch08	2790473	2793594	Solyc08g008370.3.1	DCD (Development and cell death) domain protein (AHRD V3.3 *** A0A072TUZ0_MEDTR)
Solyc02g085580	Down	-1.11616	0.00241839	16.4206	16.2986	8.27092	6.73716	ch02	49048578	49052936	Solyc02g085580.3.1	Zinc finger protein (AHRD V3.3 *** K9P0T0_9ROSI)
Solyc03g118810	Down	-1.12072	0.00528934	14.0131	19.3373	8.00354	7.12835	ch03	69107491	69107985	Solyc03g118810.1.1	Calcium binding protein (AHRD V3.3 *** Q93YA8_SESRO)
Solyc10g081040	Down	-1.12684	0.00110075	17.47	18.5085	7.75399	8.73658	ch10	62345412	62345999	Solyc10g081040.1.1	arginine/serine-rich 45 (AHRD V3.3 --* AT1G16610.7)
Solyc05g007510	Down	-1.12973	0.0478184	54.6941	31.0778	25.704	13.5178	ch05	2062291	2071245	Solyc05g007510.3.1	RNA-directed RNA polymerase	InterPro:IPR007855,Pfam:PF05183	GO:0003968
Solyc04g076990	Down	-1.13929	0.000785857	18.5812	21.271	9.67912	8.25846	ch04	62033063	62035406	Solyc04g076990.3.1	Receptor protein kinase CLAVATA1, putative (AHRD V3.3 *** B9R6R4_RICCO)	InterPro:IPR000719,Pfam:PF00069	GO:0004672,GO:0005524,GO:0006468
Solyc02g067660	Down	-1.14075	0.000506228	24.5691	21.8235	11.6577	9.3451	ch02	38362831	38365940	Solyc02g067660.3.1	Phytoalexin-deficient 4-1 protein (AHRD V3.3 *** Q2TNK3_SOLTU)
Solyc07g045100	Down	-1.14582	0.0119501	10.124	11.0499	5.20498	4.25963	ch07	58345159	58346808	Solyc07g045100.1.1	LOW QUALITY:Eukaryotic aspartyl protease family protein (AHRD V3.3 *** AT3G59080.1)	InterPro:IPR001461	GO:0004190,GO:0006508
Solyc06g083390	Down	-1.15176	0.00490987	72.5963	74.0341	42.6915	23.0802	ch06	48847143	48848916	Solyc06g083390.3.1	RPM1-interacting protein 4 (AHRD V3.3 *** B9GQK9_POPTR)
Solyc06g005170	Down	-1.15783	0.000263925	69.3245	58.0118	32.9054	24.1234	ch06	191876	195121	Solyc06g005170.3.1	mitogen-activated protein kinase 3	InterPro:IPR000719,Pfam:PF00069	GO:0004672,GO:0005524,GO:0006468
Solyc09g010850	Down	-1.16288	0.000925844	23.3962	23.3429	12.2816	8.43232	ch09	4169021	4172722	Solyc09g010850.3.1	Protein kinase (AHRD V3.3 *** A3RI54_SOLTU)	InterPro:IPR000719,Pfam:PF07714	GO:0004672,GO:0005524,GO:0006468
Solyc01g100010	Down	-1.16313	0.00920427	12.8402	11.7405	6.41709	4.47695	ch01	89964799	89968203	Solyc01g100010.3.1	F-box protein (AHRD V3.3 *** W9RMP6_9ROSA)	InterPro:IPR025886,Pfam:PF14299
Solyc06g068470	Down	-1.18114	0.000253058	57.472	50.0007	27.8787	19.4291	ch06	42540142	42556576	Solyc06g068470.3.1	phospholipid N-methyltransferase (AHRD V3.3 *** AT1G80860.2)	InterPro:IPR024960	GO:0006644,GO:0008170
Solyc05g013880	Down	-1.18549	0.000514012	36.0512	32.459	18.1283	11.8661	ch05	7319712	7320989	Solyc05g013880.1.1	Transducin/WD40 repeat-like superfamily protein (AHRD V3.3 *** A0A061E701_THECC)	InterPro:IPR015943	GO:0005515
Solyc10g006700	Down	-1.18809	0.0188264	13.0254	10.2211	6.20319	3.95537	ch10	1165573	1165941	Solyc10g006700.1.1	Calcium-binding family protein (AHRD V3.3 *** B9I910_POPTR)
Solyc12g017240	Down	-1.19397	0.0044261	14.4452	19.6135	8.55612	6.08518	ch12	6426284	6427604	Solyc12g017240.2.1	xyloglucan endo-transglycosylase B1	InterPro:IPR000757,Pfam:PF00722	GO:0004553,GO:0005975
Solyc06g068500	Down	-1.19786	0.00113681	37.1624	22.9285	13.3333	13.0831	ch06	42571486	42574147	Solyc06g068500.3.1	Chaperone DnaJ domain protein (AHRD V3.3 *** B7FGF7_MEDTR)
Solyc08g068860	Down	-1.20116	0.0370931	17.8404	8.8399	6.00711	5.78092	ch08	57999215	58001792	Solyc08g068860.3.1	Eukaryotic aspartyl protease family protein (AHRD V3.3 *** A0A061GIP5_THECC)	InterPro:IPR001461	GO:0004190,GO:0006508
Solyc03g093550	Down	-1.20659	0.000268494	40.928	55.3875	23.6541	17.7774	ch03	56355720	56356445	Solyc03g093550.1.1	Ethylene-responsive transcription factor (AHRD V3.3 *** M4WYH8_GOSHI)
Solyc04g077860	Down	-1.20957	0.0075982	16.1737	11.3261	6.88055	5.04201	ch04	62827873	62830497	Solyc04g077860.3.1	Sigma factor sigb regulation protein rsbq, putative (AHRD V3.3 *** B9R708_RICCO)	InterPro:IPR031143,Pfam:PF12697	GO:0010223,GO:1901601
Solyc05g050800	Down	-1.21595	0.000157118	44.2615	55.5256	24.7236	17.9513	ch05	61835320	61839718	Solyc05g050800.3.1	phosphoglycerate mutase family protein
Solyc11g020230	Down	-1.22791	0.00230857	14.3834	11.4642	5.82886	5.25933	ch11	10562948	10565284	Solyc11g020230.1.1	Cytokinin-regulated kinase 1 (AHRD V3.3 *** Q9FUK3_TOBAC)
Solyc01g079530	Down	-1.23537	0.0147838	7.53125	9.66864	3.3868	3.86844	ch01	78452143	78454782	Solyc01g079530.3.1	RING/FYVE/PHD zinc finger superfamily protein (AHRD V3.3 *** AT1G02610.1)	InterPro:IPR022143,Pfam:PF12428
Solyc01g087810	Down	-1.2377	0.00839952	21.853	13.8123	9.19783	5.95478	ch01	82571871	82574409	Solyc01g087810.2.1	subtilisin-like serine protease family protein	InterPro:IPR000209,Pfam:PF00082	GO:0004252,GO:0006508
Solyc04g071890	Down	-1.24022	0.000170652	27.7792	22.6522	12.1568	9.17124	ch04	58999061	59001176	Solyc04g071890.3.1	Peroxidase (AHRD V3.3 *** K4BTH6_SOLLC)	InterPro:IPR002016,Pfam:PF00141	GO:0004601,GO:0006979,GO:0020037,GO:0055114
Solyc03g113950	Down	-1.24188	0.000310421	18.4577	20.4423	9.19783	7.08489	ch03	65487000	65490150	Solyc03g113950.3.1	Calmodulin-binding protein (AHRD V3.3 *-* AT5G57580.1)	InterPro:IPR012416,Pfam:PF07887	GO:0005516,GO:0006950
Solyc03g083730	Down	-1.24323	0.00280649	11.4203	16.2986	5.70408	5.86785	ch03	55098269	55098874	Solyc03g083730.1.1	Plant invertase/pectin methylesterase inhibitor superfamily protein (AHRD V3.3 *** AT5G62360.1)	InterPro:IPR006501,Pfam:PF04043	GO:0004857
Solyc08g023660	Down	-1.2433	0.000148046	44.385	37.9839	14.2246	20.82	ch08	26772438	26773696	Solyc08g023660.3.1	Major latex-like protein (AHRD V3.3 *** B5THI3_PANGI)	InterPro:IPR000916,Pfam:PF00407	GO:0006952,GO:0009607
Solyc06g082010	Down	-1.24771	7.70468e-05	33.8289	26.2434	13.9928	11.3445	ch06	48006160	48010161	Solyc06g082010.3.1	Zinc finger transcription factor 48
Solyc10g078440	Down	-1.25255	0.00446174	27.0384	19.7516	12.4955	7.08489	ch10	60399241	60399666	Solyc10g078440.1.1	LOW QUALITY:VQ motif family protein (AHRD V3.3 *-* B6TQH0_MAIZE)
Solyc02g063410	Down	-1.25573	0.0184456	7.77817	6.90617	2.79857	3.43378	ch02	36044607	36046572	Solyc02g063410.3.1	hydroxyproline-rich glycoprotein family protein (AHRD V3.3 *** AT5G65660.1)
Solyc08g068390	Down	-1.2619	0.00819961	19.9393	12.7074	8.28875	5.34627	ch08	57579149	57584636	Solyc08g068390.3.1	Fatty acid beta-oxidation multifunctional protein (AHRD V3.3 *** A0A077DAS1_9ERIC)	InterPro:IPR033346	GO:0003824,GO:0005777,GO:0006635
Solyc03g093540	Down	-1.263	0.000691311	37.9032	50.9675	22.7629	13.9524	ch03	56335555	56336241	Solyc03g093540.1.1	Ethylene-responsive transcription factor 5 (AHRD V3.3 *** ERF5_TOBAC)
Solyc04g056340	Down	-1.26961	0.000111787	28.8286	20.9948	10.8734	9.91015	ch04	54029806	54031743	Solyc04g056340.3.1	Tyrosine phosphatase family protein (AHRD V3.3 *** AT3G02800.1)	InterPro:IPR004861,Pfam:PF03162
Solyc11g066270	Down	-1.28059	0.0148962	118.092	87.294	58.8768	25.5578	ch11	52295594	52298062	Solyc11g066270.2.1	xyloglucan endotransglucosylase-hydrolase 6	InterPro:IPR000757,Pfam:PF00722	GO:0004553,GO:0005975
Solyc07g062490	Down	-1.28128	0.0011615	79.2015	78.316	42.2993	22.2978	ch07	65339014	65339907	Solyc07g062490.1.1	Serine/threonine-protein kinase (AHRD V3.3 *-* A0A067JEE7_JATCU)
Solyc04g009910	Down	-1.28271	0.0332385	5.06198	5.11057	2.22816	1.91249	ch04	3230813	3232674	Solyc04g009910.3.1	phosphoenolpyruvate carboxylase kinase 1	InterPro:IPR000719,Pfam:PF00069	GO:0004672,GO:0005524,GO:0006468
Solyc09g011630	Down	-1.29138	0.012273	6.54354	8.14928	3.01247	2.91219	ch09	4888299	4889637	Solyc09g011630.3.1	putative glutathione S-transferase T2
Solyc02g093860	Down	-1.29305	0.000170073	19.0133	16.0223	7.66486	6.65023	ch02	55198448	55201820	Solyc02g093860.3.1	Amino acid transporter, putative (AHRD V3.3 *** B9RBN4_RICCO)	InterPro:IPR013057,Pfam:PF01490
Solyc05g051900	Down	-1.29929	0.000858285	19.1368	15.1936	8.21744	5.69399	ch05	63145519	63148548	Solyc05g051900.3.1	Major facilitator superfamily transporter (AHRD V3.3 *** A0A0K0KFR2_CARHR)	InterPro:IPR011701,Pfam:PF07690	GO:0016021,GO:0055085
Solyc04g014530	Down	-1.30579	0.0338923	20.6183	8.8399	6.66665	5.38973	ch04	4802369	4803070	Solyc04g014530.1.1	Ethylene Response Factor C.2
Solyc03g119600	Down	-1.3285	0.00126742	24.2605	20.3041	11.2834	6.34597	ch03	69644151	69644414	Solyc03g119600.1.1	LOW QUALITY:NIMIN2b protein (AHRD V3.3 *** Q0MR95_TOBAC)
Solyc08g081230	Down	-1.33074	3.19019e-05	23.2728	19.6135	9.23348	7.8238	ch08	64411372	64412763	Solyc08g081230.1.1	BTB/POZ domain-containing protein (AHRD V3.3 *** W9R367_9ROSA)
Solyc01g006540	Down	-1.33126	0.000382044	15.8033	17.8179	7.78964	5.38973	ch01	1113465	1123469	Solyc01g006540.3.1	lipoxygenase C	InterPro:IPR000907,Pfam:PF00305	GO:0016702,GO:0046872,GO:0055114
Solyc03g093535	Down	-1.33145	0.000432502	15.186	14.3648	6.73795	4.91161	ch03	56335300	56335521	Solyc03g093535.1.1	Protein kinase superfamily protein (AHRD V3.3 --* AT5G03640.2)
Solyc10g055790	Down	-1.33901	0.0426453	5.12372	4.41995	1.67557	2.17328	ch10	57354823	57355041	Solyc10g055790.1.1	Chitinase (AHRD V3.3 *-* B9VRK7_CAPAN)	InterPro:IPR001002,Pfam:PF00187	GO:0008061
Solyc04g078280	Down	-1.34214	0.00182447	14.8773	17.4035	7.91442	4.60735	ch04	63119841	63136051	Solyc04g078280.3.1	microtubule-associated protein 65-7 (AHRD V3.3 --* AT1G14690.2)
Solyc11g005640	Down	-1.34423	5.16579e-05	27.2236	20.5804	10.5526	8.30192	ch11	483017	487292	Solyc11g005640.2.1	Polyubiquitin (AHRD V3.3 *-* UBI2P_PETCR)	InterPro:IPR000626	GO:0005515
Solyc06g068460	Down	-1.34532	3.27797e-05	53.3978	44.8901	23.2441	15.3433	ch06	42550570	42552589	Solyc06g068460.3.1	WRKY transcription factor 40
Solyc04g009860	Down	-1.34582	0.0120976	15.4329	8.2874	4.31371	5.21587	ch04	3170749	3175356	Solyc04g009860.3.1	2-oxoglutarate (2OG) and Fe(II)-dependent oxygenase superfamily protein (AHRD V3.3 *** AT1G06620.1)
Solyc10g009110	Down	-1.3478	0.0430568	5.00025	5.66306	2.54901	1.5213	ch10	3118987	3119655	Solyc10g009110.1.1	ethylene response factor F.5
Solyc05g052050	Down	-1.35349	0.000135883	18.7047	19.3373	8.77003	5.95478	ch05	63247063	63247767	Solyc05g052050.1.1	DNA-binding protein Pti4
Solyc01g095630	Down	-1.35381	2.59003e-06	65.9293	50.6913	24.2424	21.472	ch01	86714902	86717110	Solyc01g095630.3.1	WRKY transcription factor 41
Solyc06g036310	Down	-1.35529	1.46485e-06	50.126	49.1719	21.6933	16.995	ch06	25952961	25954070	Solyc06g036310.3.1	Heavy metal transport/detoxification superfamily protein (AHRD V3.3 *** A0A072TW71_MEDTR)
Solyc09g011330	Down	-1.35597	9.56661e-05	16.2971	22.7904	7.59356	7.51954	ch09	4671324	4673735	Solyc09g011330.2.1	Serine/threonine-protein kinase (AHRD V3.3 *** M1C8X1_SOLTU)	InterPro:IPR024171	GO:0004674
Solyc02g093230	Down	-1.35658	0.0249464	6.35835	8.8399	2.33511	3.60764	ch02	54799559	54801957	Solyc02g093230.3.1	Caffeoyl-CoA O-methyltransferase (AHRD V3.3 *** CAMT_SOLTU)	InterPro:IPR002935,Pfam:PF01596	GO:0008171
Solyc06g074770	Down	-1.36718	0.0180566	5.18545	6.76805	2.15686	2.43407	ch06	46458625	46461660	Solyc06g074770.3.1	U-box domain-containing protein (AHRD V3.3 *** AT5G15400.1)	InterPro:IPR019474,Pfam:PF10408	GO:0000151,GO:0006511,GO:0016567,GO:0034450
Solyc04g014400	Down	-1.37386	0.00510751	51.6693	22.7904	16.1497	12.7354	ch04	4642615	4686908	Solyc04g014400.3.1	LRR receptor-like kinase (AHRD V3.3 *-* A0A072U1S2_MEDTR)
Solyc08g068780	Down	-1.3759	0.0353312	5.18545	7.18242	2.86987	1.73862	ch08	57965820	57966840	Solyc08g068780.2.1	N-hydroxycinnamoyl-CoA:tyramine N-hydroxycinnamoyl transferase THT7-8	InterPro:IPR000182	GO:0008080
Solyc11g010330	Down	-1.37803	5.5791e-05	15.3094	15.3317	5.72191	6.08518	ch11	3403875	3407542	Solyc11g010330.2.1	RING/U-box superfamily protein, putative (AHRD V3.3 *** A0A061E293_THECC)
Solyc04g078290	Down	-1.3863	0.000438508	27.3471	26.9341	13.4402	7.12835	ch04	63120604	63137957	Solyc04g078290.3.1	Cytochrome P450 (AHRD V3.3 *** A0A103XWR5_CYNCS)
Solyc05g050380	Down	-1.40952	0.00110586	67.1639	54.0063	30.7842	14.6914	ch05	61337580	61343288	Solyc05g050380.3.1	Cyclic nucleotide-gated channel (AHRD V3.3 *** A0A0K9PRG4_ZOSMR)
Solyc07g053350	Down	-1.41159	0.00175873	39.6316	20.166	13.3511	9.2147	ch07	61933071	61938088	Solyc07g053350.3.1	Trichome birefringence-like protein (AHRD V3.3 *** G7IKB9_MEDTR)	InterPro:IPR026057,Pfam:PF13839
Solyc09g072813	Down	-1.41676	0.0183408	5.24718	7.87303	2.76292	1.99942	ch09	65935686	65938702	Solyc09g072813.1.1	DNA gyrase subunit B (AHRD V3.3 --* AT3G10270.2)
Solyc07g008590	Down	-1.41755	0.00280649	14.6921	12.4311	6.52404	3.52071	ch07	3549739	3552876	Solyc07g008590.1.1	LOW QUALITY:Leucine-rich receptor-like kinase family protein (AHRD V3.3 *** G7K7L1_MEDTR)
Solyc01g098590	Down	-1.41896	0.0467513	3.3335	4.28183	1.33689	1.47783	ch01	88948288	88949616	Solyc01g098590.3.1	Phosphoglycerate mutase family protein (AHRD V3.3 *** AT3G05170.1)	InterPro:IPR013078,Pfam:PF00300
Solyc02g089720	Down	-1.41948	2.42725e-05	17.1614	14.9173	6.00711	6.04171	ch02	52096047	52099444	Solyc02g089720.2.1	Glycoside hydrolase, family 81 (AHRD V3.3 *** A0A103YH72_CYNCS)	InterPro:IPR005200,Pfam:PF03639	GO:0052861
Solyc01g108710	Down	-1.42312	1.30463e-05	33.2733	22.9285	11.319	9.73629	ch01	95844216	95844647	Solyc01g108710.3.1	transcription initiation factor TFIID subunit 1b-like protein (AHRD V3.3 -** AT3G19030.1)
Solyc08g014570	Down	-1.42926	0.000527351	9.63012	12.0167	3.81461	4.17269	ch08	4791997	4795558	Solyc08g014570.3.1	Ankyrin repeat family protein (AHRD V3.3 *** AT2G31820.1)
Solyc09g072810	Down	-1.43137	0.00689392	6.35835	9.80676	3.15507	2.69487	ch09	65935375	65939138	Solyc09g072810.3.1	Receptor protein kinase, putative (AHRD V3.3 *** B9SKP2_RICCO)
Solyc01g097270	Down	-1.43906	0.000627941	162.663	91.0233	57.6112	35.9895	ch01	88055015	88056392	Solyc01g097270.3.1	pathogen-induced protein	InterPro:IPR001153,Pfam:PF00967	GO:0042742,GO:0050832
Solyc08g008087	Down	-1.44425	0.00982724	19.8158	11.3261	7.55791	3.86844	ch08	2580335	2582110	Solyc08g008087.1.1	1-aminocyclopropane-1-carboxylate synthase (AHRD V3.3 *** P93235_SOLLC)	InterPro:IPR004839,Pfam:PF00155	GO:0009058,GO:0030170
Solyc09g082230	Down	-1.44496	0.00113681	9.44492	7.87303	3.11942	3.30338	ch09	68472024	68472578	Solyc09g082230.1.1	LOW QUALITY:N-acetyltransferase, putative (AHRD V3.3 *** B9RTP4_RICCO)	InterPro:IPR000182,Pfam:PF13302	GO:0008080
Solyc12g094645	Down	-1.45364	1.54924e-06	50.4964	40.1939	19.1622	13.909	ch12	65796384	65798285	Solyc12g094645.1.1	RNA-binding ASCH domain protein (AHRD V3.3 --* AT2G43465.6)
Solyc05g009000	Down	-1.46135	0.0157468	8.82761	6.07743	3.42245	1.95595	ch05	3182239	3184127	Solyc05g009000.3.1	Receptor-like protein kinase (AHRD V3.3 *** D3G6F0_CAPAN)
Solyc07g007170	Down	-1.46231	1.2211e-06	21.7295	23.8953	8.7522	7.69341	ch07	1927233	1928934	Solyc07g007170.3.1	RING/U-box superfamily protein (AHRD V3.3 *** A0A061GN77_THECC)
Solyc05g051400	Down	-1.46568	1.23597e-06	25.3717	23.0666	9.69694	7.78034	ch05	62549633	62553918	Solyc05g051400.3.1	Mitochondrial carrier protein (AHRD V3.3 *** A0A0K9PSM6_ZOSMR)
Solyc01g006300	Down	-1.47866	0.0102436	471.567	342.27	214.01	77.8903	ch01	888483	891334	Solyc01g006300.3.1	LECEVI1A	InterPro:IPR002016,Pfam:PF00141	GO:0004601,GO:0006979,GO:0020037,GO:0055114
Solyc10g076550	Down	-1.48232	0.0261054	9.13627	4.41995	2.63814	2.30368	ch10	59618119	59619351	Solyc10g076550.1.1	Protein kinase family protein (AHRD V3.3 *-* AT3G25490.1)
Solyc04g007320	Down	-1.49475	0.0426453	3.76562	4.1437	1.71122	0.999708	ch04	1035127	1040604	Solyc04g007320.2.1	Disease resistance protein (TIR-NBS-LRR class), putative (AHRD V3.3 *** Q2HUD1_MEDTR)
Solyc06g066370	Down	-1.49706	6.32482e-07	55.188	47.5145	21.3368	14.9522	ch06	41788776	41791917	Solyc06g066370.3.1	WRKY transcription factor 31
Solyc09g011590	Down	-1.51195	1.23597e-06	19.3837	23.8953	7.82529	7.21528	ch09	4866430	4875275	Solyc09g011590.3.1	Glutathione S-transferase-like protein (AHRD V3.3 *-* A8DUB0_SOLLC)
Solyc04g064530	Down	-1.55311	0.000689111	38.3353	23.481	13.975	7.04142	ch04	55697323	55698345	Solyc04g064530.1.1	LOW QUALITY:Transmembrane protein, putative (AHRD V3.3 *** A0A072V150_MEDTR)
Solyc09g090970	Down	-1.56671	2.78329e-05	20.8653	15.0555	7.11228	4.99854	ch09	70821547	70832461	Solyc09g090970.3.1	Major allergen Pru ar 1 (AHRD V3.3 *** A0A0B2QY84_GLYSO)
Solyc12g042480	Down	-1.56695	0.000411645	8.45722	8.42553	3.19072	2.43407	ch12	58716082	58717698	Solyc12g042480.2.1	Cytochrome P450 family protein (AHRD V3.3 *** B9HFW5_POPTR)	InterPro:IPR001128,Pfam:PF00067	GO:0005506,GO:0016705,GO:0020037,GO:0055114
Solyc09g090980	Down	-1.56789	3.19019e-05	20.6801	14.9173	7.07663	4.91161	ch09	70825873	70827652	Solyc09g090980.3.1	Major allergen Mal d 1 (AHRD V3.3 *** Q84LA7_MALDO)	InterPro:IPR000916,Pfam:PF00407	GO:0006952,GO:0009607
Solyc04g048900	Down	-1.56827	0.000118767	61.1759	37.2933	21.1408	12.04	ch04	38504741	38508764	Solyc04g048900.3.1	Calreticulin (AHRD V3.3 *** G7KRL3_MEDTR)	InterPro:IPR001580,Pfam:PF00262	GO:0005509,GO:0005783,GO:0006457,GO:0051082
Solyc02g085010	Down	-1.58378	0.0192959	3.39523	4.00558	1.39037	0.999708	ch02	48681105	48681470	Solyc02g085010.1.1	histone-lysine N-methyltransferase, H3 lysine-9 specific SUVH3-like protein (AHRD V3.3 --* AT1G17770.1)
Solyc08g008280	Down	-1.5858	4.7626e-05	10.3709	12.9836	4.06416	3.60764	ch08	2699944	2702124	Solyc08g008280.3.1	WRKY transcription factor 53
Solyc07g053550	Down	-1.58878	0.000467418	9.13627	10.4974	3.90373	2.47754	ch07	62101065	62101508	Solyc07g053550.2.1	Glutaredoxin, putative (AHRD V3.3 *** A0A061E5A7_THECC)	InterPro:IPR002109	GO:0009055,GO:0015035,GO:0045454
Solyc10g006660	Down	-1.59261	5.48368e-06	14.0131	18.5085	5.25845	5.4332	ch10	1156976	1159056	Solyc10g006660.3.1	Calcium-binding family protein (AHRD V3.3 *** B9I910_POPTR)
Solyc06g050810	Down	-1.61736	1.49905e-05	11.8525	11.4642	3.672	3.95537	ch06	33676633	33679211	Solyc06g050810.3.1	LURP-one-like protein (AHRD V3.3 *** G7KW19_MEDTR)	InterPro:IPR007612,Pfam:PF04525
Solyc06g066360	Down	-1.62023	0.0204701	5.86449	3.17684	1.56862	1.43436	ch06	41773340	41789100	Solyc06g066360.2.1	RING/FYVE/PHD zinc finger protein, putative (AHRD V3.3 *-* G7IWF3_MEDTR)
Solyc08g080650	Down	-1.621	0.0176625	243.099	101.797	80.3384	31.7733	ch08	64005154	64005894	Solyc08g080650.3.1	Osmotin-like protein (Fragment) IPR001938 Thaumatin, pathogenesis-related
Solyc09g090130	Down	-1.62776	2.66417e-05	17.7787	14.503	6.36362	3.99883	ch09	70150859	70153182	Solyc09g090130.3.1	R2R3MYB transcription factor 15
Solyc01g087270	Down	-1.62941	8.30738e-06	27.6557	18.3704	8.7522	6.12865	ch01	82085235	82086056	Solyc01g087270.3.1	Carotenoid cleavage dioxygenase (AHRD V3.3 *-* A0A166HYX6_DAUCA)
Solyc10g083290	Down	-1.62998	1.46073e-06	20.6183	18.5085	7.45096	5.08547	ch10	63234526	63240174	Solyc10g083290.4.1	symbol=Lin6	Note=cell wall acid invertase 6	interpro:IPR018053,interpro:IPR013148,PMID:19297549,NCBI reference sequence:NP_001233842.2,PMID:12586884,uniprotkb_viridiplantae:Q8LRN8 (Q8LRN8_SOLLC),interpro:IPR023296,interpro:IPR013189,PMID:9794080,GenBank:BAA33150.1,interpro:IPR001362,interpro:IPR013320
Solyc05g009010	Down	-1.64133	0.00110586	14.0131	11.0499	5.3654	2.56447	ch05	3184298	3185206	Solyc05g009010.1.1	Protein kinase family protein (AHRD V3.3 *-* AT5G38210.1)	InterPro:IPR000719,Pfam:PF00069	GO:0004672,GO:0005524,GO:0006468
Solyc04g072000	Down	-1.64584	0.00752369	6.11142	6.35368	2.60249	1.2605	ch04	59152255	59153998	Solyc04g072000.3.1	Chitinase (AHRD V3.3 *** A0A1B1HY32_9APIA)	InterPro:IPR000726,Pfam:PF00182	GO:0004568,GO:0006032,GO:0016998
Solyc11g068920	Down	-1.6482	0.0291138	3.64216	3.03871	1.33689	0.738915	ch11	53777310	53778524	Solyc11g068920.1.1	U-box domain-containing family protein (AHRD V3.3 *** B9P691_POPTR)	InterPro:IPR016024	GO:0005488
Solyc11g068710	Down	-1.65235	2.0757e-08	42.1009	47.2382	16.7201	11.4749	ch11	53632471	53633538	Solyc11g068710.2.1	F-box family protein (AHRD V3.3 *** B9MYU0_POPTR)
Solyc03g119250	Down	-1.65298	1.50171e-08	27.2236	29.6965	10.2317	7.69341	ch03	69374126	69377163	Solyc03g119250.3.1	Calmodulin binding protein-like, putative (AHRD V3.3 *** A0A061G202_THECC)	InterPro:IPR012416,Pfam:PF07887	GO:0005516,GO:0006950
Solyc10g076500	Down	-1.65312	0.0235271	3.64216	2.62434	1.12299	0.869311	ch10	59574828	59597692	Solyc10g076500.2.1	Leucine-rich-repeat receptor-like protein (AHRD V3.3 *** A0A0D4WVW2_GOSBA)
Solyc10g055810	Down	-1.65338	0.00664461	58.5215	27.0722	19.2691	7.91073	ch10	57363714	57364923	Solyc10g055810.2.1	chitinase Z15140	InterPro:IPR000726,Pfam:PF00182	GO:0004568,GO:0006032,GO:0016998
Solyc10g081980	Down	-1.65371	0.00807001	8.33376	4.41995	2.38858	1.69516	ch10	63017952	63023487	Solyc10g081980.2.1	Late embryogenesis abundant (LEA) hydroxyproline-rich glycoprotein family, putative (AHRD V3.3 *** A0A061F1P4_THECC)
Solyc02g080040	Down	-1.65394	0.0453469	2.1606	2.76247	0.784311	0.738915	ch02	44929210	44931707	Solyc02g080040.3.1	Receptor-like kinase (AHRD V3.3 *** G8A106_MEDTR)	InterPro:IPR000719,Pfam:PF07714	GO:0004672,GO:0005524,GO:0006468
Solyc03g119810	Down	-1.65519	0.0392741	2.3458	3.03871	0.909088	0.738915	ch03	69872214	69872669	Solyc03g119810.1.1	LOW QUALITY:Transmembrane protein, putative (AHRD V3.3 *** G7JT03_MEDTR)
Solyc02g087350	Down	-1.65806	0.00946516	4.25947	6.76805	2.0499	1.30397	ch02	50413476	50414354	Solyc02g087350.2.1	Hexosyltransferase (AHRD V3.3 *** K4BBP2_SOLLC)	InterPro:IPR002495,Pfam:PF01501	GO:0016757
Solyc09g008250	Down	-1.66249	0.0173517	4.5064	2.90059	1.21212	1.17357	ch09	1718611	1720341	Solyc09g008250.3.1	blind-like1
Solyc11g005630	Down	-1.69735	1.25478e-05	24.5691	17.4035	8.05702	4.82468	ch11	483105	485438	Solyc11g005630.1.1	Serine/threonine-protein kinase (AHRD V3.3 *** K4D4H6_SOLLC)	InterPro:IPR024171	GO:0004674
Solyc12g097000	Down	-1.69863	0.0199576	10.0622	7.59679	3.99286	1.34743	ch12	66665268	66666499	Solyc12g097000.2.1	TIR-NBS-LRR class disease resistance protein (AHRD V3.3 *-* A2I7Q5_9ROSI)	InterPro:IPR000157,Pfam:PF01582	GO:0005515,GO:0007165
Solyc04g009000	Down	-1.71326	0.000172277	9.198	15.8842	3.44028	4.12923	ch04	2579380	2581509	Solyc04g009000.1.1	Pentatricopeptide repeat-containing protein (AHRD V3.3 *** A0A103XCD9_CYNCS)
Solyc03g080190	Down	-1.71518	0.00032635	25.3717	14.7792	8.05702	4.12923	ch03	53506807	53511919	Solyc03g080190.3.1	2-oxoglutarate Fe(II) dependent oxygenase superfamily protein
Solyc08g068690	Down	-1.72656	0.00493242	12.2846	5.24869	2.94117	2.43407	ch08	57884153	57884875	Solyc08g068690.1.1	Tyramine n-hydroxycinnamoyl transferase (AHRD V3.3 *** Q5D8C0_CAPAN)	InterPro:IPR000182	GO:0008080
Solyc07g042510	Down	-1.72685	0.00478877	9.25973	5.11057	2.72726	1.60823	ch07	55902573	55904337	Solyc07g042510.3.1	Bax inhibitor-1 family protein (AHRD V3.3 *** AT4G15470.1)	InterPro:IPR006214,Pfam:PF01027
Solyc09g090080	Down	-1.75817	0.0106483	9.44492	4.00558	1.80035	2.30368	ch09	70109238	70110842	Solyc09g090080.1.1	Phosphate transporter (AHRD V3.3 *** K0FGD5_9ERIC)	InterPro:IPR004738,Pfam:PF00083	GO:0005315,GO:0006817,GO:0016021
Solyc01g066430	Down	-1.76189	2.1854e-08	26.4828	23.481	8.62743	5.99825	ch01	74130134	74131036	Solyc01g066430.3.1	RING/U-box superfamily protein (AHRD V3.3 *** AT2G47560.1)
Solyc09g015770	Down	-1.76644	5.88223e-07	80.93	48.8957	22.6559	15.5172	ch09	10988362	10990402	Solyc09g015770.3.1	WRKY transcription factor 81
Solyc03g116700	Down	-1.76713	1.45157e-05	19.3837	11.7405	5.2228	3.95537	ch03	67477035	67477829	Solyc03g116700.3.1	Blue copper protein (AHRD V3.3 *-* A0A151SLU0_CAJCA)	InterPro:IPR003245	GO:0009055
Solyc04g077230	Down	-1.76876	1.30828e-07	28.0261	20.166	8.09267	6.04171	ch04	62259792	62260016	Solyc04g077230.1.1	Indole-3-acetaldehyde oxidase (AHRD V3.3 --* ALDO1_MAIZE)
Solyc08g068600	Down	-1.79633	6.33995e-09	18.1491	20.7185	5.72191	5.38973	ch08	57794832	57796816	Solyc08g068600.3.1	Aromatic amino acid decarboxylase 1B (AHRD V3.3 *** Q1KSC5_SOLLC)
Solyc03g121540	Down	-1.80148	2.06996e-09	172.354	114.781	44.884	37.5543	ch03	71118541	71124280	Solyc03g121540.3.1	beta-galactosidase 3	InterPro:IPR001944	GO:0004553,GO:0005975
Solyc06g074030	Down	-1.83449	6.51067e-09	18.5812	16.8511	5.18715	4.73775	ch06	45908247	45909041	Solyc06g074030.1.1	Polynucleotidyl transferase, ribonuclease H-like superfamily protein (AHRD V3.3 *** AT3G44260.1)	InterPro:IPR012337	GO:0003676
Solyc03g006250	Down	-1.85389	1.23597e-06	16.9144	12.1549	4.63457	3.39031	ch03	864063	868790	Solyc03g006250.2.1	GDSL esterase/lipase (AHRD V3.3 *** A0A0B2QGL7_GLYSO)	InterPro:IPR001087,Pfam:PF00657	GO:0016788
Solyc04g054800	Down	-1.85704	0.00861715	4.07428	10.9117	2.06773	1.95595	ch04	53207823	53209119	Solyc04g054800.3.1	UPSTREAM OF FLC protein (DUF966) (AHRD V3.3 *** AT5G10150.4)	InterPro:IPR010369,Pfam:PF06136
Solyc05g051200	Down	-1.8658	0.00664461	2.77792	2.90059	0.766486	0.78238	ch05	62291782	62292456	Solyc05g051200.1.1	ethylene-responsive factor 1
Solyc05g007750	Down	-1.87654	0.00737341	5.55584	10.083	1.37254	2.91219	ch05	2213248	2213639	Solyc05g007750.3.1	Cysteine-rich receptor-like protein kinase 40 (AHRD V3.3 --* CRK40_ARATH)
Solyc01g073890	Down	-1.8829	0.00557176	2.71619	3.72933	0.873438	0.825846	ch01	81096088	81104284	Solyc01g073890.3.1	Cysteine/Histidine-rich C1 domain family protein (AHRD V3.3 *-* AT2G27660.1)
Solyc03g093560	Down	-1.88508	4.92187e-11	32.5325	39.6414	11.0695	8.25846	ch03	56373569	56374303	Solyc03g093560.1.1	ethylene response factor C.6
Solyc04g074050	Down	-1.89042	6.87845e-07	57.5338	34.669	15.6149	9.2147	ch04	60156451	60159891	Solyc04g074050.3.1	Receptor protein kinase, putative (AHRD V3.3 *** A0A061FG24_THECC)
Solyc04g077990	Down	-1.89872	1.43303e-05	7.34605	10.2211	2.40641	2.21674	ch04	62944951	62945932	Solyc04g077990.3.1	LOB domain-containing protein, putative (AHRD V3.3 *** B9SND0_RICCO)
Solyc09g011560	Down	-1.90373	2.28011e-10	45.5579	48.8957	15.3297	9.69282	ch09	4840224	4841722	Solyc09g011560.2.1	Glutathione S-transferase (AHRD V3.3 *** C0LF68_CAPAN)
Solyc02g080010	Down	-1.90406	3.20915e-06	27.5323	20.5804	8.52047	4.21616	ch02	44915504	44919872	Solyc02g080010.2.1	Receptor-like protein kinase (AHRD V3.3 *** C6ZRS0_SOYBN)
Solyc08g016210	Down	-1.91228	0.00691408	7.16086	3.17684	1.63992	1.1301	ch08	7092936	7098045	Solyc08g016210.3.1	Leucine-rich receptor-like kinase family protein, putative (AHRD V3.3 *** G7JP58_MEDTR)
Solyc04g074680	Down	-1.91412	0.000738918	4.38294	4.1437	1.03387	1.2605	ch04	60686311	60686808	Solyc04g074680.1.1	Avr9/Cf-9 rapidly elicited protein, putative (AHRD V3.3 *** A0A072TTE4_MEDTR)
Solyc03g095770	Down	-1.93171	4.04641e-08	64.0156	48.6194	18.9661	10.4317	ch03	58401678	58404280	Solyc03g095770.3.1	WRKY transcription factor 80
Solyc01g091700	Down	-1.93209	0.00846167	2.28407	2.76247	0.67736	0.608518	ch01	85173585	85175504	Solyc01g091700.3.1	F-box family protein (AHRD V3.3 *** B9IC61_POPTR)
Solyc01g097240	Down	-1.93951	0.0211516	4.6916	1.93373	0.980389	0.78238	ch01	88037596	88038180	Solyc01g097240.3.1	Pathogenesis-related protein PR-4 (AHRD V3.3 *** PR4_PRUPE)	InterPro:IPR001153,Pfam:PF00967	GO:0042742,GO:0050832
Solyc02g014030	Down	-1.94544	0.0164588	3.45697	3.86746	1.31907	0.478121	ch02	15290983	15294372	Solyc02g014030.2.1	Kinase, putative (AHRD V3.3 *-* B9SYC3_RICCO)
Solyc10g055800	Down	-1.94595	1.10761e-05	200.319	107.46	52.7984	27.0356	ch10	57355938	57358464	Solyc10g055800.2.1	Chitinase (AHRD V3.3 *** B9VRK7_CAPAN)	InterPro:IPR000726,Pfam:PF00182	GO:0004568,GO:0006032,GO:0016998
Solyc10g050510	Down	-1.94851	0.000940977	11.0499	4.97244	2.40641	1.78209	ch10	49829448	49829618	Solyc10g050510.1.1	LOW QUALITY:transcription initiation factor TFIID subunit 1b-like protein (AHRD V3.3 -** AT3G19030.1)
Solyc05g009790	Down	-1.95727	1.35692e-07	42.7799	25.2766	10.6417	6.86756	ch05	3987216	3988403	Solyc05g009790.1.1	AP2/B3 transcription factor family protein (AHRD V3.3 *** AT1G25560.1)
Solyc04g010250	Down	-1.96427	6.67537e-09	209.146	158.151	59.6255	34.3813	ch04	3577749	3582061	Solyc04g010250.3.1	alpha/beta-Hydrolases superfamily protein (AHRD V3.3 *** AT2G39420.1)	InterPro:IPR022742,Pfam:PF12146
Solyc12g088390	Down	-1.97171	0.000527762	10.2474	5.38681	2.45989	1.5213	ch12	64778806	64779408	Solyc12g088390.1.1	Zinc-finger protein (AHRD V3.3 *** Q40899_PETHY)
Solyc07g056200	Down	-1.97596	0.00146917	3.45697	3.59121	0.873438	0.912777	ch07	64177753	64178886	Solyc07g056200.3.1	Heavy metal transport/detoxification superfamily protein, putative (AHRD V3.3 *** A0A061DNE7_THECC)
Solyc04g077980	Down	-1.97896	3.1774e-06	15.4946	12.9836	4.67022	2.43407	ch04	62935909	62936691	Solyc04g077980.1.1	C2H2-type zinc finger protein
Solyc03g025670	Down	-1.99976	0.000553002	7.53125	4.55807	1.26559	1.86902	ch03	3136385	3137881	Solyc03g025670.3.1	PAR1 protein (AHRD V3.3 *** AT5G52390.1)	InterPro:IPR009489,Pfam:PF06521
Solyc08g068610	Down	-2.00072	3.5565e-08	12.9019	17.956	3.65418	3.99883	ch08	57803786	57805942	Solyc08g068610.3.1	Decarboxylase family protein IPR002129 Pyridoxal phosphate-dependent decarboxylase
Solyc01g067020	Down	-2.00189	3.59047e-05	13.1488	7.87303	3.22637	1.99942	ch01	75167847	75172116	Solyc01g067020.3.1	Atypical receptor-like kinase 1 (AHRD V3.3 *** C5H8K0_SOLLC)	InterPro:IPR000719	GO:0004672,GO:0005524,GO:0006468
Solyc02g062890	Down	-2.0072	0.0303858	5.43237	4.6962	1.94295	0.478121	ch02	35380590	35382942	Solyc02g062890.2.1	polyol monosaccharide transporter 5	InterPro:IPR003663,Pfam:PF00083	GO:0016020,GO:0022891,GO:0055085
Solyc03g093410	Down	-2.01245	1.12951e-08	21.4826	23.8953	7.00533	4.0423	ch03	56129568	56131534	Solyc03g093410.3.1	Sugar transporter protein 16	InterPro:IPR003663,Pfam:PF00083	GO:0016020,GO:0022891,GO:0055085
Solyc12g094390	Down	-2.01745	0.0236317	3.14831	1.7956	0.802137	0.39119	ch12	65597348	65598076	Solyc12g094390.1.1	LOW QUALITY:Syringolide-induced protein 14-1-1 (AHRD V3.3 *** T2DNU1_PHAVU)
Solyc06g076070	Down	-2.03265	0.000146907	6.35835	4.6962	1.21212	1.56476	ch06	47377028	47377261	Solyc06g076070.1.1	LOW QUALITY:RING/FYVE/PHD zinc finger superfamily protein (AHRD V3.3 --* AT5G63780.2)
Solyc06g063060	Down	-2.03756	0.00691408	2.77792	2.3481	0.766486	0.434656	ch06	39928497	39929966	Solyc06g063060.3.1	Auxin-repressed protein-like protein (AHRD V3.3 *** Q84KS0_TOBAC)	InterPro:IPR008406,Pfam:PF05564
Solyc10g076540	Down	-2.06386	9.22368e-05	5.06198	5.11057	1.4082	0.956243	ch10	59617758	59617994	Solyc10g076540.1.1	Kinase, putative (AHRD V3.3 --* B9RJQ3_RICCO)
Solyc01g005470	Down	-2.06647	1.78556e-05	68.6455	43.647	19.2156	7.47608	ch01	322539	324960	Solyc01g005470.3.1	PLANT CADMIUM RESISTANCE 2 (AHRD V3.3 *** AT1G14870.1)	InterPro:IPR006461,Pfam:PF04749
Solyc06g076080	Down	-2.06715	3.12906e-06	10.0622	7.04429	1.9786	2.17328	ch06	47376773	47379915	Solyc06g076080.2.1	Cell division cycle protein 48-related / CDC48-related isoform 1 (AHRD V3.3 --* A0A061ERQ8_THECC)
Solyc09g075920	Down	-2.07258	0.000709987	4.38294	3.72933	1.17647	0.695449	ch09	67972978	67975338	Solyc09g075920.1.1	Serine/threonine-protein kinase (AHRD V3.3 *** K4CVG9_SOLLC)	InterPro:IPR024171	GO:0004674
Solyc10g005955	Down	-2.0747	0.0226961	1.54329	2.90059	0.552583	0.434656	ch10	725121	726752	Solyc10g005955.1.1	Ubiquitin carboxyl-terminal hydrolase family protein (AHRD V3.3 --* AT1G79120.2)
Solyc08g078190	Down	-2.10353	0.000316248	5.00025	6.62992	1.71122	0.869311	ch08	62147117	62148085	Solyc08g078190.1.1	ethylene-responsive transcription factor
Solyc05g005150	Down	-2.13071	1.91619e-07	11.2969	10.083	2.92334	1.86902	ch05	135884	136996	Solyc05g005150.1.1	Kelch repeat-containing F-box family protein, putative (AHRD V3.3 *** A0A061E7C3_THECC)	InterPro:IPR015915	GO:0005515
Solyc03g078360	Down	-2.13387	0.00666301	1.85195	2.90059	0.552583	0.478121	ch03	52147691	52150069	Solyc03g078360.1.1	Serine/threonine-protein kinase (AHRD V3.3 *** K4BHR5_SOLLC)	InterPro:IPR024171	GO:0004674
Solyc04g074020	Down	-2.13837	3.77635e-10	64.386	39.9177	14.2246	9.43203	ch04	60118255	60121462	Solyc04g074020.2.1	Receptor protein kinase, putative (AHRD V3.3 *** A0A061FG24_THECC)
Solyc08g068870	Down	-2.15557	1.6683e-06	100.931	51.9344	22.9055	11.3445	ch08	58005683	58008288	Solyc08g068870.3.1	aspartate protease family protein	InterPro:IPR001461	GO:0004190,GO:0006508
Solyc07g052207	Down	-2.16411	0.000323623	4.5064	7.59679	1.65775	0.912777	ch07	60844399	60846030	Solyc07g052207.1.1	Glycine-rich cell wall structural protein 1 (AHRD V3.3 --* GRP1_PETHY)
Solyc05g052040	Down	-2.20732	5.41831e-12	64.9416	69.1998	18.4313	10.3883	ch05	63233780	63234877	Solyc05g052040.1.1	Ethylene-responsive transcription factor (AHRD V3.3 *** M4WYH8_GOSHI)
Solyc08g080630	Down	-2.22971	0.0019223	10.1857	3.17684	1.51515	1.3909	ch08	64000788	64002067	Solyc08g080630.3.1	Ethylene-responsive proteinase inhibitor 1 (AHRD V3.3 *** IER1_SOLLC)	InterPro:IPR000864,Pfam:PF00280	GO:0004867,GO:0009611
Solyc02g067610	Down	-2.23428	0.00148436	2.46926	2.48622	0.552583	0.478121	ch02	38316483	38316806	Solyc02g067610.1.1	LOW QUALITY:DNA helicase INO80-like protein (AHRD V3.3 --* AT3G57300.2)
Solyc10g076480	Down	-2.24317	3.80731e-05	6.04969	5.11057	1.49732	0.78238	ch10	59570275	59573439	Solyc10g076480.2.1	Ammonium transporter (AHRD V3.3 *** K4D1Z0_SOLLC)	InterPro:IPR001905,Pfam:PF00909	GO:0008519,GO:0016020,GO:0072488
Solyc07g056190	Down	-2.24601	0.00280649	2.28407	2.07185	0.445631	0.478121	ch07	64173880	64175077	Solyc07g056190.3.1	Heavy metal transport/detoxification superfamily protein, putative (AHRD V3.3 *** A0A061DNE7_THECC)
Solyc10g007280	Down	-2.24882	0.00284154	2.40753	3.86746	0.534758	0.78238	ch10	1673451	1675179	Solyc10g007280.3.1	P-loop containing nucleoside triphosphate hydrolases superfamily protein (AHRD V3.3 *** AT3G50940.1)
Solyc01g080800	Down	-2.25093	1.84011e-06	10.9265	6.62992	2.12121	1.56476	ch01	79931898	79933414	Solyc01g080800.3.1	Plant basic secretory family protein (AHRD V3.3 *** B9GHT3_POPTR)
Solyc07g008620	Down	-2.27956	0.00125505	3.27177	2.20997	0.641709	0.478121	ch07	3569764	3572859	Solyc07g008620.1.1	EIX receptor 1
Solyc12g045030	Down	-2.33407	2.68328e-13	31.5448	22.376	6.09624	4.56389	ch12	61357135	61358515	Solyc12g045030.2.1	NAD(P)-binding Rossmann-fold superfamily protein (AHRD V3.3 *** AT3G55310.1)	InterPro:IPR002347,Pfam:PF00106
Solyc10g055760	Down	-2.33498	2.98706e-06	14.0131	14.503	4.01068	1.47783	ch10	57343055	57344528	Solyc10g055760.2.1	NAC domain protein NAC6	InterPro:IPR003441	GO:0003677,GO:0006355
Solyc06g076130	Down	-2.34038	0.00480331	18.0256	3.59121	1.96078	2.39061	ch06	47408064	47414091	Solyc06g076130.3.1	GTP-binding protein Obg/CgtA protein (AHRD V3.3 *** A0A072VCX1_MEDTR)
Solyc03g083470	Down	-2.34434	3.26333e-06	6.8522	8.14928	1.87165	0.956243	ch03	54786042	54788243	Solyc03g083470.3.1	Receptor-like kinase (AHRD V3.3 *** A0A072VF58_MEDTR)
Solyc01g100200	Down	-2.35885	2.29379e-11	25.3099	17.956	5.06237	3.30338	ch01	90137052	90139052	Solyc01g100200.3.1	gras4	InterPro:IPR005202,Pfam:PF03514	symbol=gras4
Solyc02g093255	Down	-2.36687	8.27842e-07	7.03739	12.4311	1.72905	1.99942	ch02	54810157	54812590	Solyc02g093255.1.1	LOW QUALITY:Dehydrin protein (AHRD V3.3 *-* V9M5C3_MANES)
Solyc02g093250	Down	-2.38934	5.59141e-07	7.09912	12.5692	1.74688	1.95595	ch02	54810025	54811933	Solyc02g093250.3.1	Caffeoyl-CoA O-methyltransferase (AHRD V3.3 *** CAMT_SOLTU)	InterPro:IPR002935,Pfam:PF01596	GO:0008171
Solyc00g187050	Down	-2.47718	0.0283533	1.04944	1.24311	0.267379	0.0869311	ch00	17523484	17527227	Solyc00g187050.3.1	leucine aminopeptidase 2	InterPro:IPR011356	GO:0004177,GO:0005737,GO:0008235,GO:0019538,GO:0030145
Solyc11g011180	Down	-2.47818	0.00490987	3.21004	1.38123	0.481282	0.347725	ch11	4245193	4249160	Solyc11g011180.2.1	Leucine-rich receptor-like kinase family protein, putative (AHRD V3.3 *** G7JP58_MEDTR)
Solyc07g049530	Down	-2.47877	1.90245e-05	7.34605	3.86746	0.944739	1.1301	ch07	59957577	59960265	Solyc07g049530.3.1	1-aminocyclopropane-1-carboxylate oxidase 1
Solyc06g049020	Down	-2.49412	8.26861e-13	27.4088	43.9232	7.57574	4.86814	ch06	32352674	32353333	Solyc06g049020.1.1	Sorghum bicolor protein targeted either to mitochondria or chloroplast proteins T50848 (AHRD V3.3 *** C7IVU8_9POAL)
Solyc01g106630	Down	-2.49426	0.000218221	95.0048	37.7077	18.1283	5.34627	ch01	94321306	94324378	Solyc01g106630.2.1	CBL-interacting protein kinase 23 (AHRD V3.3 --* AT1G30270.3)
Solyc01g106620	Down	-2.4951	0.000217854	94.8813	37.7077	18.0926	5.34627	ch01	94321269	94322164	Solyc01g106620.2.1	Pathogenesis-related protein 1 (AHRD V3.3 *** E2GEV9_9ROSI)	InterPro:IPR014044,Pfam:PF00188
Solyc06g009140	Down	-2.5153	9.78779e-17	25.9272	30.3871	5.75756	3.9119	ch06	3087883	3094001	Solyc06g009140.3.1	Late embryogenesis abundant protein (AHRD V3.3 *** E3W6T3_SESPO)	InterPro:IPR004926,Pfam:PF03242	GO:0006950
Solyc04g025530	Down	-2.53499	1.44927e-05	3.70389	5.80118	0.909088	0.651984	ch04	22280472	22285089	Solyc04g025530.3.1	glutamate decarboxylase (AHRD V3.3 *** AT5G17330.1)	InterPro:IPR002129,Pfam:PF00282	GO:0016831,GO:0019752,GO:0030170
Solyc08g080670	Down	-2.53641	0.00025407	19.6924	5.24869	2.65596	1.65169	ch08	64011854	64012606	Solyc08g080670.1.1	Pathogenesis-related 5-like protein	InterPro:IPR001938,Pfam:PF00314	symbol=PR-5
Solyc02g076980	Down	-2.54204	0.00018239	12.9636	4.00558	1.30124	1.69516	ch02	42633972	42635414	Solyc02g076980.4.1	cysteine protease
Solyc08g079855	Down	-2.56318	1.50618e-06	49.3235	15.8842	6.61317	4.43349	ch08	63414366	63421651	Solyc08g079855.1.1	hydroxyproline-rich glycoprotein family protein (AHRD V3.3 --* AT2G33490.4)
Solyc03g033790	Down	-2.58159	0.00217245	6.91393	4.1437	1.46167	0.304259	ch03	5429571	5441386	Solyc03g033790.3.1	P-loop containing nucleoside triphosphate hydrolases superfamily protein (AHRD V3.3 *** AT3G50940.1)
Solyc04g074000	Down	-2.59276	1.30828e-07	77.8434	27.4866	10.4278	7.04142	ch04	60110187	60113697	Solyc04g074000.3.1	Receptor protein kinase, putative (AHRD V3.3 *** A0A061FG24_THECC)
Solyc02g082920	Down	-2.60817	1.30828e-07	34.5697	12.4311	3.99286	3.7815	ch02	47106241	47107335	Solyc02g082920.3.1	acidic extracellular 26 kD chitinase	InterPro:IPR000726,Pfam:PF00182	GO:0004568,GO:0006032,GO:0016998
Solyc10g047778	Down	-2.65322	0.0109883	5.80276	2.90059	1.14082	0.173862	ch10	42674159	42675739	Solyc10g047778.1.1	LOW QUALITY:HAT family dimerisation domain containing protein, expressed (AHRD V3.3 *-* Q8S6T7_ORYSJ)
Solyc07g055710	Down	-2.65589	3.54414e-07	5.43237	4.97244	0.980389	0.608518	ch07	63779403	63781040	Solyc07g055710.3.1	SolycHsfA4b
Solyc01g005040	Down	-2.65651	0.00132887	4.38294	6.07743	1.28342	0.260793	ch01	55478	56892	Solyc01g005040.3.1	CASP-like protein (AHRD V3.3 *** K4AS71_SOLLC)	InterPro:IPR006702,Pfam:PF04535
Solyc03g121780	Down	-2.66982	0.00943076	1.11117	1.38123	0.196078	0.173862	ch03	71325487	71327545	Solyc03g121780.1.1	LOW QUALITY:Kinase family protein (AHRD V3.3 *** B9IJN5_POPTR)	InterPro:IPR000719,Pfam:PF07714	GO:0004672,GO:0005524,GO:0006468
Solyc04g074030	Down	-2.67514	6.33995e-09	68.1516	29.9728	9.96432	5.34627	ch04	60126777	60130069	Solyc04g074030.3.1	Receptor protein kinase, putative (AHRD V3.3 *** A0A061FG24_THECC)
Solyc08g082110	Down	-2.69654	4.81569e-08	10.9882	6.35368	1.56862	1.08664	ch08	65119041	65121169	Solyc08g082110.3.1	WRKY transcription factor 54
Solyc11g018800	Down	-2.7097	0.00860349	1.85195	4.97244	0.730836	0.217328	ch11	9609003	9610343	Solyc11g018800.2.1	Peroxidase (AHRD V3.3 *** K4D6T3_SOLLC)	InterPro:IPR002016,Pfam:PF00141	GO:0004601,GO:0006979,GO:0020037,GO:0055114
Solyc04g054690	Down	-2.73355	1.7466e-07	5.30891	4.55807	0.837787	0.608518	ch04	52991192	52993750	Solyc04g054690.3.1	ascorbate oxidase	InterPro:IPR017760	GO:0005507,GO:0005576
Solyc08g007460	Down	-2.75575	0.000799111	4.6916	1.65748	0.552583	0.39119	ch08	2031880	2034537	Solyc08g007460.2.1	Lipid transfer protein (AHRD V3.3 *** I3SGW1_MEDTR)	InterPro:IPR016140,Pfam:PF14368
Solyc05g018050	Down	-2.77789	6.2936e-07	4.32121	4.1437	0.67736	0.521587	ch05	19894973	19895254	Solyc05g018050.1.1	LOW QUALITY:RING/U-box superfamily protein (AHRD V3.3 *-* AT3G60080.1)
Solyc02g036370	Down	-2.7896	1.14662e-09	12.408	11.0499	2.26381	0.999708	ch02	31082538	31085374	Solyc02g036370.3.1	Myb family transcription factor
Solyc02g087540	Down	-2.7929	0.000523113	1.97541	2.3481	0.249554	0.39119	ch02	50576674	50584938	Solyc02g087540.2.1	P-loop containing nucleoside triphosphate hydrolases superfamily protein (AHRD V3.3 *** AT3G28510.1)
Solyc12g006770	Down	-2.81667	0.00246063	1.35809	2.07185	0.213903	0.260793	ch12	1197775	1198026	Solyc12g006770.1.1	glutathione S-transferase zeta 1 (AHRD V3.3 --* AT2G02390.2)
Solyc09g075910	Down	-2.82192	3.65601e-06	3.95082	4.6962	0.784311	0.347725	ch09	67969822	67972179	Solyc09g075910.1.1	Serine/threonine-protein kinase (AHRD V3.3 *** K4CVG8_SOLLC)	InterPro:IPR024171	GO:0004674
Solyc03g098730	Down	-2.86802	2.28011e-10	7.16086	8.01116	0.926913	1.17357	ch03	62441486	62442226	Solyc03g098730.1.1	Kunitz trypsin inhibitor (AHRD V3.3 *** B8Y888_TOBAC)	InterPro:IPR002160,Pfam:PF00197	GO:0004866
Solyc02g077040	Down	-2.87129	3.65939e-06	22.3468	6.35368	2.28163	1.65169	ch02	42680237	42682103	Solyc02g077040.4.1	phytophthora-inhibited protease 1
Solyc11g068620	Down	-2.87237	3.83969e-08	5.74103	4.6962	0.819962	0.565052	ch11	53561258	53563807	Solyc11g068620.2.1	NAC-domain protein	InterPro:IPR003441	GO:0003677,GO:0006355
Solyc05g007720	Down	-2.91573	0.00016036	2.59272	5.38681	0.37433	0.695449	ch05	2202783	2203678	Solyc05g007720.1.1	LOW QUALITY:Helicase/SANT-associated, DNA binding protein (AHRD V3.3 --* AT3G24880.3)
Solyc12g006760	Down	-2.93814	0.00819961	1.11117	3.31496	0.37433	0.130397	ch12	1195836	1196096	Solyc12g006760.1.1	glutathione S-transferase zeta 1 (AHRD V3.3 --* AT2G02390.2)
Solyc10g075150	Down	-2.95136	0.00280649	14.4452	1.93373	1.37254	0.738915	ch10	58931442	58933070	Solyc10g075150.2.1	Non-specific lipid-transfer protein (AHRD V3.3 *** M1AVB3_SOLTU)
Solyc06g075690	Down	-2.96329	5.72218e-08	5.55584	8.01116	1.10517	0.521587	ch06	47178727	47182139	Solyc06g075690.3.1	auxin-regulated protein AF416289	InterPro:IPR010369,Pfam:PF06136	symbol=AF416289
Solyc04g040130	Down	-3.05039	0.0212816	2.83965	0.41437	0.196078	0.217328	ch04	12036164	12037291	Solyc04g040130.1.1	Fatty acid desaturase (AHRD V3.3 *** I3RV99_9ERIC)	InterPro:IPR005804,Pfam:PF00487	GO:0006629
Solyc01g087580	Down	-3.07032	0.00280649	2.71619	1.24311	0.37433	0.0434656	ch01	82404066	82404440	Solyc01g087580.3.1	LOW QUALITY:SNF2 domain-containing protein / helicase domain-containing protein / zinc finger protein-like protein (AHRD V3.3 --* AT1G50410.4)
Solyc01g105070	Down	-3.11842	3.48346e-09	12.7167	5.93931	1.19429	0.956243	ch01	93248597	93250230	Solyc01g105070.3.1	LECEVI16G peroxidase precursor	InterPro:IPR002016,Pfam:PF00141	GO:0004601,GO:0006979,GO:0020037,GO:0055114
Solyc08g079860	Down	-3.11994	1.79405e-06	272.421	72.9292	27.5044	12.1704	ch08	63414981	63417192	Solyc08g079860.2.1	P69C protein
Solyc03g116890	Down	-3.14337	5.30306e-05	5.55584	2.76247	0.285204	0.738915	ch03	67623408	67626540	Solyc03g116890.3.1	WRKY transcription factor 39
Solyc01g059980	Down	-3.15847	4.59903e-05	157.786	38.2602	16.7201	5.1724	ch01	69321661	69323436	Solyc01g059980.3.1	Beta-1,3-glucanase (AHRD V3.3 *** G9G7S0_HEVBR)	InterPro:IPR000490,Pfam:PF00332	GO:0004553,GO:0005975
Solyc01g059965	Down	-3.16202	4.09408e-05	160.132	38.6746	16.8449	5.3028	ch01	69321663	69323709	Solyc01g059965.1.1	Beta-1,3-glucanase (AHRD V3.3 *** G9G7S0_HEVBR)	InterPro:IPR000490,Pfam:PF00332	GO:0004553,GO:0005975
Solyc01g060020	Down	-3.16303	2.84063e-05	159.082	38.9508	16.6131	5.4332	ch01	69340218	69345249	Solyc01g060020.3.1	beta-1,3-glucanase TOMB13GLUB	InterPro:IPR000490,Pfam:PF00332	GO:0004553,GO:0005975
Solyc01g059990	Down	-3.16447	3.27797e-05	161.243	39.227	16.8627	5.4332	ch01	69330469	69346033	Solyc01g059990.3.1	Serine/threonine protein phosphatase 7 long form isogeny (AHRD V3.3 *-* A0A151SHP6_CAJCA)
Solyc08g080640	Down	-3.18117	5.13098e-06	16.2971	4.1437	1.30124	0.956243	ch08	64002840	64003583	Solyc08g080640.2.1	Osmotin-like protein (Fragment) IPR017949 Thaumatin, conserved site IPR001938
Solyc11g018805	Down	-3.19442	1.65712e-05	2.96311	8.56365	0.67736	0.521587	ch11	9627579	9629024	Solyc11g018805.1.1	Peroxidase (AHRD V3.3 *** M1CN26_SOLTU)	InterPro:IPR002016,Pfam:PF00141	GO:0004601,GO:0006979,GO:0020037,GO:0055114
Solyc08g068680	Down	-3.19969	1.4704e-05	2.53099	5.80118	0.499107	0.347725	ch08	57876464	57878575	Solyc08g068680.3.1	aromatic amino acid decarboxylase 1A
Solyc11g018775	Down	-3.21373	1.3001e-05	3.02484	8.8399	0.695185	0.521587	ch11	9474796	9476258	Solyc11g018775.1.1	Peroxidase (AHRD V3.3 *** M1CN26_SOLTU)	InterPro:IPR002016,Pfam:PF00141	GO:0004601,GO:0006979,GO:0020037,GO:0055114
Solyc11g018777	Down	-3.21829	5.76007e-06	3.08658	8.42553	0.623884	0.565052	ch11	9488879	9498673	Solyc11g018777.1.1	Peroxidase (AHRD V3.3 *** K4D6T3_SOLLC)	InterPro:IPR002016,Pfam:PF00141	GO:0004601,GO:0006979,GO:0020037,GO:0055114
Solyc05g050350	Down	-3.23307	0.00295441	1.04944	1.93373	0.106952	0.217328	ch05	61312371	61318500	Solyc05g050350.2.1	Cyclic nucleotide-gated channel (AHRD V3.3 *** A0A0K9PRG4_ZOSMR)
Solyc08g022100	Down	-3.28154	0.000906778	1.1729	2.62434	0.160427	0.217328	ch08	32501931	32502245	Solyc08g022100.1.1	LOW QUALITY:Plasma-membrane choline transporter family protein (AHRD V3.3 --* AT3G04440.2)
Solyc08g079870	Down	-3.28691	3.59873e-06	269.458	68.9236	25.3475	9.25817	ch08	63421153	63423392	Solyc08g079870.3.1	subtilisin
Solyc02g084260	Down	-3.28745	0.0044261	1.04944	3.59121	0.320855	0.0869311	ch02	47973604	47975989	Solyc02g084260.2.1	ATP-dependent clp protease ATP-binding subunit clpx (AHRD V3.3 *-* E5GBA0_CUCME)
Solyc10g078220	Down	-3.35299	2.81705e-05	6.04969	1.93373	0.499107	0.260793	ch10	60205498	60208109	Solyc10g078220.2.1	Cytochrome P450 (AHRD V3.3 *** A9ZT63_COPJA)	InterPro:IPR001128,Pfam:PF00067	GO:0005506,GO:0016705,GO:0020037,GO:0055114
Solyc05g007710	Down	-3.41033	0.00132887	2.46926	5.24869	0.124777	0.651984	ch05	2195282	2197916	Solyc05g007710.3.1	MYB-related transcription factor (AHRD V3.3 *** A0A059PRS5_SALMI)
Solyc01g008620	Down	-3.43625	7.97701e-06	7.8399	2.20997	0.534758	0.39119	ch01	2635021	2636761	Solyc01g008620.3.1	Beta-1,3-glucanase (AHRD V3.3 *** Q9SYX6_TOBAC)	InterPro:IPR000490,Pfam:PF00332	GO:0004553,GO:0005975
Solyc01g096510	Down	-3.5199	7.42457e-05	3.64216	1.51936	0.320855	0.0869311	ch01	87471531	87472284	Solyc01g096510.2.1	LOW QUALITY:VQ motif-containing protein (AHRD V3.3 *** AT2G41180.1)
Solyc04g051690	Down	-3.57166	2.26644e-07	23.1493	8.2874	1.99643	0.565052	ch04	50952722	50955592	Solyc04g051690.3.1	WRKY transcription factor 51	InterPro:IPR003657	GO:0003700,GO:0006355,GO:0043565
Solyc01g091590	Down	-3.70247	2.14037e-07	2.40753	2.76247	0.178253	0.217328	ch01	85058373	85059155	Solyc01g091590.3.1	LOW QUALITY:BON1-associated protein 2 (AHRD V3.3 *** W9QRQ0_9ROSA)	InterPro:IPR000008	GO:0005515
Solyc03g083480	Down	-3.8021	2.51947e-10	3.82735	4.55807	0.33868	0.217328	ch03	54789573	54790840	Solyc03g083480.3.1	Membrane receptor-like protein 1 (AHRD V3.3 *** B3TJG2_CAPAN)
Solyc08g067340	Down	-3.93891	6.49947e-06	7.28432	1.7956	0.267379	0.347725	ch08	56457272	56459264	Solyc08g067340.3.1	WRKY transcription factor 46
Solyc12g055710	Down	-3.98723	3.39233e-08	2.71619	2.62434	0.231728	0.0434656	ch12	62632001	62632765	Solyc12g055710.1.1	RING/U-box superfamily protein (AHRD V3.3 *** AT1G72310.1)
Solyc09g014990	Down	-4.1807	3.90374e-26	14.3217	12.293	0.784311	0.651984	ch09	7395827	7398576	Solyc09g014990.3.1	WRKY transcription factor 33
Solyc08g079900	Down	-4.18086	6.07277e-07	44.385	5.66306	1.49732	1.2605	ch08	63448431	63450677	Solyc08g079900.3.1	subtilisin-like protease
Solyc01g102630	Down	-4.82198	1.78556e-05	1.11117	1.24311	0.0534758	0	ch01	91263556	91264166	Solyc01g102630.3.1	DNA mismatch repair protein MLH3-like protein (AHRD V3.3 *-* A0A0X7YCF6_SOLTU)
Solyc01g102637	Down	-4.86533	1.35031e-05	1.1729	1.24311	0.0534758	0	ch01	91264659	91265729	Solyc01g102637.1.1	SERINE CARBOXYPEPTIDASE-LIKE 49 (AHRD V3.3 --* AT3G10410.1)
Solyc12g015890	Down	-5.35928	7.55797e-07	3.88909	1.10499	0.0891263	0	ch12	5881522	5881940	Solyc12g015890.1.1	LOW QUALITY:Endo-1,3-1,4-beta-d-glucanase, putative (AHRD V3.3 *-* B9RSS3_RICCO)
Solyc05g007040	Down	-7.07313	8.24159e-10	2.53099	2.07185	0.0178253	0	ch05	1629610	1629849	Solyc05g007040.1.1	LOW QUALITY:Disease resistance protein (TIR-NBS-LRR class) family (AHRD V3.3 --* AT5G36930.4)
Solyc05g007700	Down	-7.68919	1.14092e-11	2.53099	5.11057	0	0.0434656	ch05	2188411	2188665	Solyc05g007700.1.1	LOW QUALITY:Transposon-like element Lyt2-2 DNA (AHRD V3.3 *-* D5MNY6_SOLLC)
Solyc01g102633	Down	-7.90772	2.42725e-05	1.11117	1.24311	0	0	ch01	91264170	91264580	Solyc01g102633.1.1	DNA mismatch repair protein MLH3-like protein (AHRD V3.3 *-* A0A0X7YCF6_SOLTU)
Solyc02g021390	Down	-8.08489	8.09325e-06	1.1729	1.51936	0	0	ch02	23093860	23094048	Solyc02g021390.1.1	ATPase subunit 4 (AHRD V3.3 *-* A0A0D5CRP9_CALPC)
Solyc10g005940	Down	-8.62448	7.55797e-07	1.23463	2.76247	0	0	ch10	721039	721870	Solyc10g005940.1.1	LOW QUALITY:Early nodulin-like protein (AHRD V3.3 *-* A0A072U7R7_MEDTR)	InterPro:IPR003245	GO:0009055

## Sheet: DEG_NC1CELBR
Gene_ID	Type	Fold_change (log2)	FDR	NCCELBR1.CK1	NCCELBR1.CK2	NCCELBR1.IN1	NCCELBR1.IN2	Chr	Start	End	Transcript_ID (ITAG3.2)	Des	IPR_Pfam	Go term
Solyc04g079670	Up	8.05357	0.0452461	0	0	0	2.49249	ch04	64132772	64132975	Solyc04g079670.1.1	LOW QUALITY:DNA-directed RNA polymerase subunit beta'' (AHRD V3.3 --* RPOC2_JASNU)
Solyc11g027690	Up	7.29411	2.36781e-06	0.0853014	0.0619855	1.03316	23.7943	ch11	18793648	18793899	Solyc11g027690.1.1	LOW QUALITY:Flavin-binding kelch domain F box protein (AHRD V3.3 --* A0A088AWQ7_SOYBN)
Solyc04g079643	Up	3.56082	0.0104375	0.170603	0.0619855	0.459182	2.49249	ch04	64120225	64121034	Solyc04g079643.1.1	Cytochrome P450, putative (AHRD V3.3 *-* B9R7L5_RICCO)
Solyc05g008250	Up	3.4043	0.0373307	0	0.123971	0.650507	0.539611	ch05	2634744	2636603	Solyc05g008250.2.1	R2R3MYB transcription factor 76	InterPro:IPR009057	GO:0003677
Solyc02g070930	Up	3.35258	0.0404594	0.725062	0.557869	0.688773	12.4368	ch02	41069299	41069460	Solyc02g070930.1.1	Cytochrome b6-f complex subunit 4 (AHRD V3.3 --* PETD_SPIMX)
Solyc01g107780	Up	3.08157	1.3755e-05	0.383856	0.743826	6.73467	2.69806	ch01	95097166	95099678	Solyc01g107780.3.1	Glycosyltransferase (AHRD V3.3 *** K4B2Z4_SOLLC)
Solyc02g083523	Up	2.90998	0.0056036	0.810363	0.309927	7.23211	1.59314	ch02	47448635	47448991	Solyc02g083523.1.1	COS26 protein (AHRD V3.3 --* T1SC07_9SPER)
Solyc02g063260	Up	2.84183	0.00260259	0.0853014	0.309927	1.03316	1.59314	ch02	35868507	35872033	Solyc02g063260.3.1	Protein DETOXIFICATION (AHRD V3.3 *** K4B6L1_SOLLC)
Solyc10g085890	Up	2.80643	0.000177772	0.127952	0.557869	2.56376	1.92718	ch10	65042168	65042419	Solyc10g085890.1.1	poly(ADP-ribose) glycohydrolase 2 (AHRD V3.3 --* AT2G31865.3)
Solyc10g085880	Up	2.73312	5.24672e-12	5.75785	6.3845	58.2013	23.0234	ch10	65040853	65041887	Solyc10g085880.1.1	Glycosyltransferase (AHRD V3.3 *** K4DF51_SOLLC)	InterPro:IPR002213	GO:0008152,GO:0016758
Solyc02g067730	Up	2.72665	0.0136416	0.341206	0.805811	6.04589	1.49035	ch02	38413778	38416433	Solyc02g067730.2.1	RNA exonuclease-like protein (AHRD V3.3 *** A0A072VJ45_MEDTR)	InterPro:IPR012337	GO:0003676
Solyc12g062520	Up	2.63576	5.90084e-07	0.511809	0.433898	3.32907	2.69806	ch12	33595252	33597779	Solyc12g062520.1.1	AP-2 complex subunit mu (AHRD V3.3 *-* AP2M_ARATH)	InterPro:IPR028565,Pfam:PF00928
Solyc11g022590	Up	2.44662	0.0196191	4.69158	2.29346	33.7499	4.90789	ch11	14588977	14589654	Solyc11g022590.1.1	trypsin inhibitor-like protein precursor	InterPro:IPR002160,Pfam:PF00197	GO:0004866
Solyc12g042780	Up	2.38696	0.0186169	0.127952	0.247942	0.841833	1.05353	ch12	59133676	59135918	Solyc12g042780.2.1	Blue copper protein, putative (AHRD V3.3 *** B9RV67_RICCO)	InterPro:IPR003245,Pfam:PF02298	GO:0009055
Solyc02g091910	Up	2.17988	0.034185	0.127952	0.371913	1.14795	1.00213	ch02	53762832	53763855	Solyc02g091910.2.1	Epidermal patterning factor-like protein (AHRD V3.3 *** G7K151_MEDTR),Pfam:PF17181
Solyc08g074683	Up	2.17537	0.0193334	0.341206	0.309927	1.98979	1.05353	ch08	58961284	58963074	Solyc08g074683.1.1	polyphenol oxidase precursor
Solyc02g086850	Up	2.16972	6.42695e-05	0.853014	2.5414	6.92599	7.8886	ch02	50095906	50099994	Solyc02g086850.2.1	RNA exonuclease-like protein (AHRD V3.3 *** A0A072VJ45_MEDTR)
Solyc08g062340	Up	2.11768	0.00185231	0.383856	0.867797	3.06121	2.20984	ch08	50976692	50977159	Solyc08g062340.3.1	Heat-shock protein, putative (AHRD V3.3 *** B9RQT7_RICCO)	InterPro:IPR002068,Pfam:PF00011
Solyc06g007960	Up	1.76787	0.0232775	0.469158	0.619855	1.53061	2.10705	ch06	1815103	1818952	Solyc06g007960.3.1	Caffeic O-methyltransferase (AHRD V3.3 *** A0A068FLE8_PUNGR)	InterPro:IPR001077,Pfam:PF00891	GO:0008171
Solyc09g091600	Up	1.7605	5.82687e-09	5.24604	5.33075	14.1581	21.5588	ch09	71321575	71324159	Solyc09g091600.3.1	Tetratricopeptide repeat-like superfamily protein (AHRD V3.3 *** A0A061EKH3_THECC)	InterPro:IPR011990	GO:0005515
Solyc02g080200	Up	1.75311	5.86922e-11	8.31689	7.37627	21.1224	31.7857	ch02	45033994	45044747	Solyc02g080200.3.1	Pectinesterase (AHRD V3.3 *** K4B9P2_SOLLC)
Solyc03g096780	Up	1.74579	1.192e-17	20.6856	18.6576	56.6324	75.3914	ch03	60555428	60555769	Solyc03g096780.1.1	Response to low sulfur protein, putative (AHRD V3.3 *** G7J9Q1_MEDTR)
Solyc03g096770	Up	1.7392	4.09059e-07	3.1135	2.78935	8.38007	11.3575	ch03	60549447	60549794	Solyc03g096770.1.1	Response to low sulfur protein, putative (AHRD V3.3 *** G7J9Q1_MEDTR)
Solyc06g008620	Up	1.73809	0.0138923	3.0282	3.90509	17.7168	5.57598	ch06	2516156	2518138	Solyc06g008620.1.1	LOW QUALITY:tolB protein-like protein (AHRD V3.3 *** AT4G01870.2)
Solyc11g066580	Up	1.72167	5.0593e-05	18.2119	15.9303	81.543	31.8884	ch11	52631865	52635697	Solyc11g066580.2.1	flavonoid 3`%2C5`-hydroxylase
Solyc08g080040	Up	1.65887	9.67836e-07	15.2263	13.8847	62.2957	30.2696	ch08	63504503	63506031	Solyc08g080040.3.1	Anthocyanidin synthase (AHRD V3.3 *** A0A0A1E1Z9_9SOLA)
Solyc05g008120	Up	1.65831	3.64723e-19	10.1935	9.97966	32.2958	31.5287	ch05	2531609	2535997	Solyc05g008120.3.1	Chaperone DnaJ (AHRD V3.3 *** A0A0B0MDP3_GOSAR)
Solyc09g082660	Up	1.64318	4.95936e-05	28.0642	28.8852	127.27	51.6999	ch09	68798772	68802403	Solyc09g082660.3.1	Caffeoyl-CoA O-methyltransferase (AHRD V3.3 *** Q2YHM9_PLAMJ)	InterPro:IPR002935,Pfam:PF01596	GO:0008171
Solyc01g104740	Up	1.62826	0.0247092	0.895665	1.17772	4.1709	2.26123	ch01	93020068	93020508	Solyc01g104740.3.1	Multiprotein-bridging factor, putative (AHRD V3.3 *** B9RKT7_RICCO)
Solyc10g085870	Up	1.56155	3.23618e-16	15.2263	13.2649	46.0712	38.5437	ch10	65037326	65038786	Solyc10g085870.1.1	Glycosyltransferase (AHRD V3.3 *** M1BFM3_SOLTU)	InterPro:IPR002213	GO:0008152,GO:0016758
Solyc08g076970	Up	1.52482	0.0099671	5.03278	6.3845	24.1453	8.91643	ch08	61032459	61035477	Solyc08g076970.3.1	Acetylornithine deacetylase (AHRD V3.3 *** ARGE_ARATH)	InterPro:IPR002933,Pfam:PF01546	GO:0008152,GO:0016787
Solyc04g078140	Up	1.52014	0.00314737	6.95207	7.50024	30.1529	11.6145	ch04	63051857	63052804	Solyc04g078140.3.1	Cytochrome B5 (AHRD V3.3 *** Q9ZSP7_PETHY)
Solyc01g058720	Up	1.50191	8.42944e-05	7.20797	6.44649	25.9055	13.1305	ch01	67909933	67920333	Solyc01g058720.3.1	Calcium-binding EF-hand (AHRD V3.3 *** A0A103XT58_CYNCS)
Solyc06g075517	Up	1.49032	0.0123036	1.74868	0.929782	3.32907	4.36828	ch06	47041336	47042892	Solyc06g075517.1.1	aluminum activated malate transporter family protein (AHRD V3.3 --* AT3G11680.2)
Solyc12g098590	Up	1.45684	6.20025e-05	37.9591	41.0964	149.502	68.6848	ch12	67027244	67029595	Solyc12g098590.2.1	Glycosyltransferase (AHRD V3.3 *** K4DHN2_SOLLC)	InterPro:IPR002213	GO:0008152,GO:0016758
Solyc11g027670	Up	1.45084	1.95721e-05	14.2027	7.43826	25.4463	34.0983	ch11	18770647	18771408	Solyc11g027670.1.1	LOW QUALITY:Cytochrome P450 like_TBP (AHRD V3.3 *-* O04892_TOBAC)
Solyc12g006380	Up	1.42625	4.51457e-06	7.37857	10.1656	28.6606	18.501	ch12	888481	890992	Solyc12g006380.2.1	2-oxoglutarate-dependent dioxygenase
Solyc03g025190	Up	1.41234	7.32896e-05	26.9126	25.414	95.2037	44.9162	ch03	2688693	2692489	Solyc03g025190.4.1	anthocyanin permease
Solyc11g069700	Up	1.40669	0.0406831	13.1364	38.7409	89.7318	48.308	ch11	54602015	54604909	Solyc11g069700.2.1	Elongation factor 1-alpha (AHRD V3.3 *** EF1A_SOLLC)	InterPro:IPR000795	GO:0003924,GO:0005525
Solyc02g080210	Up	1.38118	5.0593e-05	9.51111	6.88039	16.3775	26.4153	ch02	45042661	45053470	Solyc02g080210.3.1	Pectinesterase (AHRD V3.3 *** K4B9P2_SOLLC)	InterPro:IPR000070,Pfam:PF01095	GO:0005618,GO:0030599,GO:0042545
Solyc01g109090	Up	1.37877	0.000271359	12.8379	18.3477	53.9921	27.3917	ch01	96055967	96056431	Solyc01g109090.2.1	LOW QUALITY:mRNA, clone: RTFL01-34-C05 (AHRD V3.3 -** E4MXL5_EUTHA)
Solyc02g085020	Up	1.34638	1.74016e-05	23.3299	24.0504	79.1323	41.9869	ch02	48689775	48691570	Solyc02g085020.3.1	dihydroflavonol 4-reductase	InterPro:IPR001509,Pfam:PF01370	GO:0003824,GO:0050662
Solyc07g052950	Up	1.32542	0.000118182	5.28869	4.09104	13.9285	9.89287	ch07	61480065	61480832	Solyc07g052950.3.1	Zinc finger A20 and AN1 domain-containing stress-associated protein 10 (AHRD V3.3 --* SAP10_ORYSJ)
Solyc12g042600	Up	1.32507	5.17236e-06	14.6292	16.0542	48.635	28.5994	ch12	58884059	58886505	Solyc12g042600.2.1	Glycosyltransferase (AHRD V3.3 *** K4DF51_SOLLC)	InterPro:IPR002213	GO:0008152,GO:0016758
Solyc08g063090	Up	1.27501	4.71501e-08	7.71978	8.61598	19.0178	20.4024	ch08	52734453	52736460	Solyc08g063090.2.1	Sphingolipid delta-8 desaturase (AHRD V3.3 *** A4GK73_TOBAC)	InterPro:IPR005804,Pfam:PF00487	GO:0006629
Solyc05g053550	Up	1.25626	0.00199541	39.2387	34.7119	122.831	54.8862	ch05	64481575	64483189	Solyc05g053550.3.1	chalcone synthase 2	InterPro:IPR011141,Pfam:PF00195	GO:0009058,GO:0016747
Solyc06g075520	Up	1.24258	0.00621476	2.81495	2.35545	5.39539	6.88647	ch06	47038737	47043268	Solyc06g075520.3.1	Dehydroascorbate reductase (AHRD V3.3 *-* Q1G0W3_SOLLC),Pfam:PF13410
Solyc06g072430	Up	1.2248	0.00149442	2.90025	3.09927	7.38517	6.6552	ch06	44824865	44826012	Solyc06g072430.2.1	BAG family molecular chaperone regulator 5 (AHRD V3.3 *-* W9QTU5_9ROSA)
Solyc03g031620	Up	1.21421	8.594e-07	16.5485	11.0954	31.7218	32.8906	ch03	4121749	4125007	Solyc03g031620.3.1	5'-adenylylsulfate reductase (AHRD V3.3 *** A0A072V4H5_MEDTR)	InterPro:IPR004508	GO:0016671,GO:0019419,GO:0055114
Solyc09g059170	Up	1.20991	0.000702814	24.7374	25.0421	77.2956	38.518	ch09	53805561	53806970	Solyc09g059170.2.1	Glycosyltransferase (AHRD V3.3 *** M1C989_SOLTU)	InterPro:IPR002213	GO:0008152,GO:0016758
Solyc07g056440	Up	1.18685	0.000476621	10.7053	18.4097	38.3417	27.8542	ch07	64418349	64419952	Solyc07g056440.3.1	Glutathione S-transferase-like protein (AHRD V1 **** Q8GVD1_SOLLC)
Solyc10g086250	Up	1.17309	2.5515e-06	7.76243	7.00436	16.4157	17.0106	ch10	65256085	65258430	Solyc10g086250.2.1	R2R3MYB transcription factor 75
Solyc07g056430	Up	1.14655	5.55487e-05	16.975	25.2901	54.3748	39.2374	ch07	64414478	64415851	Solyc07g056430.3.1	Glutathione S-transferase-like protein (AHRD V1 **** Q8GVD1_SOLLC)
Solyc09g092500	Up	1.13817	0.000199874	18.7237	17.4799	50.7396	29.4474	ch09	72044887	72046299	Solyc09g092500.1.1	Glycosyltransferase (AHRD V3.3 *** K4CWS6_SOLLC)	InterPro:IPR002213	GO:0008152,GO:0016758
Solyc10g011730	Up	1.11361	0.000719418	4.94748	6.88039	13.2015	12.2312	ch10	3968920	3969892	Solyc10g011730.3.1	Arabinogalactan peptide 20 (AHRD V3.3 *** AGP20_ARATH)
Solyc05g008130	Up	1.10501	0.000184236	5.45929	6.50848	12.8188	12.8222	ch05	2534561	2535725	Solyc05g008130.3.1	LOW QUALITY:Six-bladed beta-propeller, TolB-like protein (AHRD V3.3 *** A0A103XVG9_CYNCS)	InterPro:IPR013658,Pfam:PF08450
Solyc04g071800	Up	1.07206	5.26114e-09	36.7223	41.4683	81.1604	83.2286	ch04	58889886	58892673	Solyc04g071800.3.1	Cytochrome P450 (AHRD V3.3 *** A0A0B0NSU6_GOSAR)	InterPro:IPR001128,Pfam:PF00067	GO:0005506,GO:0016705,GO:0020037,GO:0055114
Solyc12g088170	Up	1.06992	0.0136021	44.9538	49.3404	136.339	62.6977	ch12	64603248	64605324	Solyc12g088170.2.1	HXXXD-type acyl-transferase family protein, putative (AHRD V3.3 *** A0A061E8Z9_THECC)	InterPro:IPR003480,Pfam:PF02458	GO:0016747
Solyc02g081340	Up	1.05407	0.0100282	23.9697	23.6165	67.0405	32.3767	ch02	45895912	45900117	Solyc02g081340.3.1	Glutathione S-transferase (AHRD V3.3 *** E1AWJ7_CAPAN)
Solyc06g069150	Up	1.04933	6.26348e-06	9.80966	9.23584	19.9361	19.6059	ch06	43046565	43047302	Solyc06g069150.1.1	LOW QUALITY:Zinc finger BED domain-containing protein DAYSLEEPER (AHRD V3.3 --* DSLE_ARATH)
Solyc06g007440	Up	1.04262	4.09059e-07	28.5333	32.2944	57.0533	68.0681	ch06	1452508	1454294	Solyc06g007440.3.1	Non-specific serine/threonine protein kinase (AHRD V3.3 *** K4C3C6_SOLLC)	InterPro:IPR000719,Pfam:PF00069	GO:0004672,GO:0005524,GO:0006468
Solyc10g083450	Up	1.03892	0.00216118	30.5379	31.4886	82.9588	45.1475	ch10	63368590	63373425	Solyc10g083450.2.1	NAC domain protein (AHRD V3.3 *** A0JBY8_9ASPA)	InterPro:IPR003441	GO:0003677,GO:0006355
Solyc08g061130	Up	1.03668	0.00193187	7.50652	5.26877	14.1964	12.334	ch08	46816364	46820534	Solyc08g061130.3.1	BZIP transcription factor (AHRD V3.3 *** L0MZN5_MALDO)
Solyc10g083440	Up	1.03546	0.00208906	29.7702	30.3729	80.089	43.837	ch10	63368590	63369933	Solyc10g083440.1.1	Glycosyltransferase (AHRD V3.3 *** K4D3D1_SOLLC)	InterPro:IPR002213	GO:0008152,GO:0016758
Solyc07g056480	Up	1.03125	0.0131791	11.7716	17.4179	38.2269	21.5844	ch07	64430257	64431280	Solyc07g056480.3.1	glutathione S-transferase/peroxidase
Solyc09g092490	Up	1.0287	0.0200463	4.60628	5.20678	12.0918	8.01708	ch09	72038948	72040987	Solyc09g092490.3.1	Glycosyltransferase (AHRD V3.3 *-* B6EWX4_LYCBA)	InterPro:IPR002213,Pfam:PF00201	GO:0008152,GO:0016758
Solyc02g032860	Up	1.02455	0.000531931	32.6278	19.4015	50.8161	55.4772	ch02	29913880	29916448	Solyc02g032860.3.1	5'-adenylylsulfate reductase (AHRD V3.3 *** A0A072V4H5_MEDTR)	InterPro:IPR004508	GO:0016671,GO:0019419,GO:0055114
Solyc02g083860	Up	1.02316	0.00514759	30.3247	28.9472	79.5532	41.6014	ch02	47677185	47679181	Solyc02g083860.3.1	flavanone 3-dioxygenase
Solyc09g091510	Up	1.02049	0.00987055	17.7853	19.4015	50.0891	25.7729	ch09	71250708	71252868	Solyc09g091510.3.1	chalcone synthase 1	InterPro:IPR011141,Pfam:PF00195	GO:0009058,GO:0016747
Solyc02g070970	Up	1.01954	6.21839e-07	485.024	374.888	845.583	899.301	ch02	41080369	41081166	Solyc02g070970.1.1	Chlorophyll a-b binding protein, chloroplastic (AHRD V3.3 *** Q41422_SOLTU)	InterPro:IPR001344,Pfam:PF00504	GO:0009765,GO:0016020
Solyc06g007370	Up	1.01776	0.0232775	4.52098	3.90509	7.23211	9.84148	ch06	1405290	1405769	Solyc06g007370.1.1	LOW QUALITY:6,7-dimethyl-8-ribityllumazine synthase (AHRD V3.3 *** AT2G30230.1)	InterPro:IPR025322,Pfam:PF14009
Solyc09g065480	Down	-1.01146	0.00788556	13.3497	9.42179	5.9311	5.4475	ch09	63822652	63827362	Solyc09g065480.2.1	Type I inositol-1,4,5-trisphosphate 5-phosphatase CVP2 (AHRD V3.3 *** A0A151RLD8_CAJCA)	InterPro:IPR000300,Pfam:PF03372	GO:0046856
Solyc09g065780	Down	-1.01825	0.00482802	17.1029	12.2731	8.38007	6.26977	ch09	64290874	64292412	Solyc09g065780.3.1	3-ketoacyl-CoA synthase (AHRD V3.3 *** K4CUK4_SOLLC)	InterPro:IPR012392,Pfam:PF08392	GO:0006633,GO:0016020,GO:0016747
Solyc10g055800	Down	-1.01907	4.62874e-05	21.7519	28.0794	13.0101	11.5888	ch10	57355938	57358464	Solyc10g055800.2.1	Chitinase (AHRD V3.3 *** B9VRK7_CAPAN)	InterPro:IPR000726,Pfam:PF00182	GO:0004568,GO:0006032,GO:0016998
Solyc01g006300	Down	-1.02273	0.00170328	39.0254	55.601	18.329	28.0598	ch01	888483	891334	Solyc01g006300.3.1	LECEVI1A	InterPro:IPR002016,Pfam:PF00141	GO:0004601,GO:0006979,GO:0020037,GO:0055114
Solyc10g055780	Down	-1.03841	0.0153205	9.12725	14.6906	6.12242	5.4475	ch10	57353897	57354492	Solyc10g055780.1.1	Endochitinase (Chitinase) (AHRD V3.3 *** Q43184_SOLTU)	InterPro:IPR000726,Pfam:PF00182	GO:0004568,GO:0006032,GO:0016998
Solyc03g097600	Down	-1.04557	7.02663e-06	22.1784	19.8973	9.83414	10.561	ch03	61370681	61372502	Solyc03g097600.3.1	Bidirectional sugar transporter SWEET (AHRD V3.3 *** K4BJH7_SOLLC)
Solyc06g050810	Down	-1.04588	0.0091724	8.10363	8.18208	4.47702	3.46893	ch06	33676633	33679211	Solyc06g050810.3.1	LURP-one-like protein (AHRD V3.3 *** G7KW19_MEDTR)	InterPro:IPR007612,Pfam:PF04525
Solyc05g014390	Down	-1.05393	5.71834e-06	28.2348	31.3647	12.4362	16.1369	ch05	8239341	8245699	Solyc05g014390.3.1	ABC subfamily C transporter (AHRD V3.3 *** A0A077RXF4_WHEAT)
Solyc01g107190	Down	-1.05875	8.4744e-09	84.1072	90.0029	39.4896	44.0682	ch01	94712830	94714347	Solyc01g107190.3.1	LOB domain-containing protein, putative (AHRD V3.3 *** B9SGY6_RICCO)
Solyc01g087800	Down	-1.0609	3.85856e-05	16.0793	16.4881	7.34691	8.22265	ch01	82566989	82569352	Solyc01g087800.2.1	LOW QUALITY:Subtilisin-like protease (AHRD V3.3 *** O82777_SOLLC)	InterPro:IPR000209,Pfam:PF00082	GO:0004252,GO:0006508
Solyc03g034201	Down	-1.07852	6.34986e-05	17.3588	19.5254	9.94894	7.60595	ch03	5922059	5923197	Solyc03g034201.1.1	DNA repair protein RadA-like protein (AHRD V3.3 --* AT5G50340.2)
Solyc05g009650	Down	-1.07941	0.0406831	5.41664	7.6862	3.48213	2.72375	ch05	3851949	3853705	Solyc05g009650.3.1	Plant regulator RWP-RK family protein (AHRD V3.3 --* A0A072W053_MEDTR)
Solyc05g009010	Down	-1.07948	0.0366181	5.45929	8.30605	3.2908	3.18628	ch05	3184298	3185206	Solyc05g009010.1.1	Protein kinase family protein (AHRD V3.3 *-* AT5G38210.1)	InterPro:IPR000719,Pfam:PF00069	GO:0004672,GO:0005524,GO:0006468
Solyc01g095630	Down	-1.07971	3.90006e-06	35.5707	47.9768	18.7882	20.6594	ch01	86714902	86717110	Solyc01g095630.3.1	WRKY transcription factor 41
Solyc04g056340	Down	-1.10291	2.43556e-08	32.7131	32.9763	16.3775	14.3125	ch04	54029806	54031743	Solyc04g056340.3.1	Tyrosine phosphatase family protein (AHRD V3.3 *** AT3G02800.1)	InterPro:IPR004861,Pfam:PF03162
Solyc03g095770	Down	-1.14211	0.0119417	7.76243	12.3971	4.09437	4.95928	ch03	58401678	58404280	Solyc03g095770.3.1	WRKY transcription factor 80
Solyc08g005610	Down	-1.14258	0.00026243	10.7053	13.8847	5.66324	5.4475	ch08	477102	480014	Solyc08g005610.3.1	xyloglucan endotransglucosylase-hydrolase 5	InterPro:IPR001128,Pfam:PF00067	GO:0005506,GO:0016705,GO:0020037,GO:0055114
Solyc09g072770	Down	-1.16369	0.000146287	25.6331	38.1211	11.7857	16.5224	ch09	65871044	65871655	Solyc09g072770.1.1	Pollen Ole e 1 allergen and extensin family protein (AHRD V3.3 *-* AT2G41400.1)
Solyc01g010000	Down	-1.19565	4.42015e-06	39.1534	29.2571	12.704	17.1134	ch01	4548281	4551904	Solyc01g010000.3.1	ACT domain containing protein, putative, expressed (AHRD V3.3 *** Q75IY1_ORYSJ)
Solyc09g090970	Down	-1.20736	0.00337219	6.95207	10.0416	3.55866	3.75158	ch09	70821547	70832461	Solyc09g090970.3.1	Major allergen Pru ar 1 (AHRD V3.3 *** A0A0B2QY84_GLYSO)
Solyc09g090980	Down	-1.2181	0.00352597	6.78146	9.85569	3.48213	3.6231	ch09	70825873	70827652	Solyc09g090980.3.1	Major allergen Mal d 1 (AHRD V3.3 *** Q84LA7_MALDO)	InterPro:IPR000916,Pfam:PF00407	GO:0006952,GO:0009607
Solyc03g116700	Down	-1.23201	0.00117171	7.33592	8.18208	3.71172	2.92932	ch03	67477035	67477829	Solyc03g116700.3.1	Blue copper protein (AHRD V3.3 *-* A0A151SLU0_CAJCA)	InterPro:IPR003245	GO:0009055
Solyc01g097735	Down	-1.25524	0.0016817	6.56821	6.13656	2.83162	2.51819	ch01	88331555	88332733	Solyc01g097735.1.1	Mitochondrial transcription termination factor family protein (AHRD V3.3 --* AT5G55580.2)
Solyc04g010250	Down	-1.2606	2.86671e-09	80.098	102.4	42.4743	33.9184	ch04	3577749	3582061	Solyc04g010250.3.1	alpha/beta-Hydrolases superfamily protein (AHRD V3.3 *** AT2G39420.1)	InterPro:IPR022742,Pfam:PF12146
Solyc08g008280	Down	-1.26064	0.000803919	9.04195	10.2276	4.82141	3.28906	ch08	2699944	2702124	Solyc08g008280.3.1	WRKY transcription factor 53
Solyc01g065700	Down	-1.29473	0.0144459	7.16532	13.3269	3.4056	4.8565	ch01	72100698	72104700	Solyc01g065700.3.1	Protein phosphatase 2C family protein (AHRD V3.3 *** AT5G27930.2)	InterPro:IPR001932,Pfam:PF00481	GO:0003824
Solyc03g113950	Down	-1.31333	0.00155549	5.92845	7.87216	2.60203	2.90362	ch03	65487000	65490150	Solyc03g113950.3.1	Calmodulin-binding protein (AHRD V3.3 *-* AT5G57580.1)	InterPro:IPR012416,Pfam:PF07887	GO:0005516,GO:0006950
Solyc07g054180	Down	-1.41656	0.00408742	5.24604	9.23584	2.71683	2.67236	ch07	62662176	62666334	Solyc07g054180.3.1	Clathrin light chain protein (AHRD V3.3 *** AT2G20760.1)	InterPro:IPR000996	GO:0005198,GO:0006886,GO:0016192,GO:0030130,GO:0030132
Solyc02g078160	Down	-1.43172	0.0348629	3.54001	2.78935	1.53061	0.873656	ch02	43502292	43504151	Solyc02g078160.3.1	DUF506 family protein (AHRD V3.3 *** G7IPT8_MEDTR)	InterPro:IPR006502,Pfam:PF04720
Solyc02g036370	Down	-1.4681	0.00153297	4.81953	5.14479	2.18111	1.46466	ch02	31082538	31085374	Solyc02g036370.3.1	Myb family transcription factor
Solyc06g062460	Down	-1.48132	0.0102057	2.60169	2.5414	0.880098	0.950743	ch06	39524196	39526872	Solyc06g062460.3.1	bHLH transcription factor136
Solyc11g013060	Down	-1.48582	0.000529003	4.90483	4.95884	1.53061	1.95288	ch11	5917563	5917961	Solyc11g013060.1.1	Inner membrane OXA1-like protein (AHRD V3.3 --* G7KQL5_MEDTR)	InterPro:IPR001708	GO:0016021,GO:0051205
Solyc03g093410	Down	-1.53626	7.32896e-05	7.76243	11.0954	3.74998	2.77514	ch03	56129568	56131534	Solyc03g093410.3.1	Sugar transporter protein 16	InterPro:IPR003663,Pfam:PF00083	GO:0016020,GO:0022891,GO:0055085
Solyc10g050890	Down	-1.54036	1.0347e-14	42.6507	33.7821	12.8571	13.4646	ch10	51044816	51047527	Solyc10g050890.2.1	nitrite reductase 2
Solyc03g121540	Down	-1.57526	3.64723e-19	53.9958	59.692	20.3953	17.8586	ch03	71118541	71124280	Solyc03g121540.3.1	beta-galactosidase 3	InterPro:IPR001944	GO:0004553,GO:0005975
Solyc01g100200	Down	-1.5807	1.16471e-08	14.4159	19.8973	6.04589	5.42181	ch01	90137052	90139052	Solyc01g100200.3.1	gras4	InterPro:IPR005202,Pfam:PF03514	symbol=gras4
Solyc05g052040	Down	-1.58885	0.000269824	23.6285	34.4019	5.8163	13.3104	ch05	63233780	63234877	Solyc05g052040.1.1	Ethylene-responsive transcription factor (AHRD V3.3 *** M4WYH8_GOSHI)
Solyc12g100010	Down	-1.59278	0.0289904	1.70603	2.23148	0.459182	0.796569	ch12	67899099	67903303	Solyc12g100010.1.1	Leucine-rich-repeat receptor-like protein (AHRD V3.3 *** A0A0D4WVW2_GOSBA)
Solyc05g009790	Down	-1.6981	7.67513e-12	17.5294	22.3768	5.70151	6.52673	ch05	3987216	3988403	Solyc05g009790.1.1	AP2/B3 transcription factor family protein (AHRD V3.3 *** AT1G25560.1)
Solyc01g096205	Down	-1.72478	0.00119623	2.90025	4.33898	1.14795	1.02783	ch01	87177970	87180375	Solyc01g096205.1.1	DNAJ heat shock N-terminal domain-containing protein (AHRD V3.3 --* AT1G65280.2)
Solyc01g079940	Down	-1.74674	0.000184236	5.03278	4.52494	1.79846	1.10492	ch01	78950261	78952701	Solyc01g079940.3.1	Eukaryotic aspartyl protease family protein (AHRD V3.3 *** AT1G03220.1)	InterPro:IPR001461	GO:0004190,GO:0006508
Solyc10g074440	Down	-1.8502	7.36661e-06	4.64893	5.26877	1.53061	1.2334	ch10	57974219	57975521	Solyc10g074440.2.1	Chitinase (AHRD V3.3 *** B9VRK7_CAPAN)	InterPro:IPR000726,Pfam:PF00182	GO:0004568,GO:0006032,GO:0016998
Solyc04g072000	Down	-1.87681	0.00546276	3.92387	5.26877	1.83673	0.719482	ch04	59152255	59153998	Solyc04g072000.3.1	Chitinase (AHRD V3.3 *** A0A1B1HY32_9APIA)	InterPro:IPR000726,Pfam:PF00182	GO:0004568,GO:0006032,GO:0016998
Solyc08g016720	Down	-1.89725	0.000147761	4.60628	4.7109	1.68367	0.873656	ch08	8729953	8731698	Solyc08g016720.1.1	9-cis-epoxycarotenoid dioxygenase2	InterPro:IPR004294,Pfam:PF03055	GO:0016702,GO:0055114
Solyc01g105070	Down	-1.98333	0.000172959	3.88121	3.4092	1.22448	0.66809	ch01	93248597	93250230	Solyc01g105070.3.1	LECEVI16G peroxidase precursor	InterPro:IPR002016,Pfam:PF00141	GO:0004601,GO:0006979,GO:0020037,GO:0055114
Solyc04g054690	Down	-2.02025	0.00314737	1.57808	2.85133	0.497447	0.565307	ch04	52991192	52993750	Solyc04g054690.3.1	ascorbate oxidase	InterPro:IPR017760	GO:0005507,GO:0005576
Solyc12g042480	Down	-2.03191	7.21323e-06	4.13712	3.59516	1.03316	0.873656	ch12	58716082	58717698	Solyc12g042480.2.1	Cytochrome P450 family protein (AHRD V3.3 *** B9HFW5_POPTR)	InterPro:IPR001128,Pfam:PF00067	GO:0005506,GO:0016705,GO:0020037,GO:0055114
Solyc05g007710	Down	-2.04407	0.00105361	2.9429	3.47119	1.10969	0.48822	ch05	2195282	2197916	Solyc05g007710.3.1	MYB-related transcription factor (AHRD V3.3 *** A0A059PRS5_SALMI)
Solyc04g011750	Down	-2.0958	0.0406831	0.725062	1.3017	0.191326	0.256958	ch04	4202802	4204122	Solyc04g011750.3.1	Protein TIC 214 (AHRD V3.3 --* TI214_VITVI)
Solyc03g083470	Down	-2.14949	9.67196e-06	3.24145	4.02906	0.956629	0.693786	ch03	54786042	54788243	Solyc03g083470.3.1	Receptor-like kinase (AHRD V3.3 *** A0A072VF58_MEDTR)
Solyc01g059990	Down	-2.22015	3.78452e-05	7.76243	4.52494	0.841833	1.74731	ch01	69330469	69346033	Solyc01g059990.3.1	Serine/threonine protein phosphatase 7 long form isogeny (AHRD V3.3 *-* A0A151SHP6_CAJCA)
Solyc01g059980	Down	-2.25074	3.32753e-05	7.46387	4.277	0.803568	1.61883	ch01	69321661	69323436	Solyc01g059980.3.1	Beta-1,3-glucanase (AHRD V3.3 *** G9G7S0_HEVBR)	InterPro:IPR000490,Pfam:PF00332	GO:0004553,GO:0005975
Solyc01g059965	Down	-2.29825	1.3755e-05	7.67713	4.46295	0.803568	1.61883	ch01	69321663	69323709	Solyc01g059965.1.1	Beta-1,3-glucanase (AHRD V3.3 *** G9G7S0_HEVBR)	InterPro:IPR000490,Pfam:PF00332	GO:0004553,GO:0005975
Solyc01g060020	Down	-2.31903	9.3031e-06	7.71978	4.46295	0.803568	1.59314	ch01	69340218	69345249	Solyc01g060020.3.1	beta-1,3-glucanase TOMB13GLUB	InterPro:IPR000490,Pfam:PF00332	GO:0004553,GO:0005975
Solyc01g106620	Down	-2.33505	1.04823e-07	6.01375	4.02906	0.994894	1.00213	ch01	94321269	94322164	Solyc01g106620.2.1	Pathogenesis-related protein 1 (AHRD V3.3 *** E2GEV9_9ROSI)	InterPro:IPR014044,Pfam:PF00188
Solyc01g106630	Down	-2.33505	1.04823e-07	6.01375	4.02906	0.994894	1.00213	ch01	94321306	94324378	Solyc01g106630.2.1	CBL-interacting protein kinase 23 (AHRD V3.3 --* AT1G30270.3)
Solyc01g087580	Down	-2.33727	0.0342096	0.810363	2.29346	0.191326	0.385437	ch01	82404066	82404440	Solyc01g087580.3.1	LOW QUALITY:SNF2 domain-containing protein / helicase domain-containing protein / zinc finger protein-like protein (AHRD V3.3 --* AT1G50410.4)
Solyc10g078220	Down	-2.46118	0.0239191	2.30314	0.68184	0.229591	0.308349	ch10	60205498	60208109	Solyc10g078220.2.1	Cytochrome P450 (AHRD V3.3 *** A9ZT63_COPJA)	InterPro:IPR001128,Pfam:PF00067	GO:0005506,GO:0016705,GO:0020037,GO:0055114
Solyc01g080870	Down	-2.47286	5.48666e-05	2.64434	1.85956	0.267856	0.513915	ch01	80039492	80043712	Solyc01g080870.3.1	Peptide transporter, putative (AHRD V3.3 *** B9SKJ1_RICCO)	InterPro:IPR000109,Pfam:PF00854	GO:0005215,GO:0006810,GO:0016020
Solyc02g080040	Down	-2.47448	0.000919457	1.66338	1.73559	0.459182	0.17987	ch02	44929210	44931707	Solyc02g080040.3.1	Receptor-like kinase (AHRD V3.3 *** G8A106_MEDTR)	InterPro:IPR000719,Pfam:PF07714	GO:0004672,GO:0005524,GO:0006468
Solyc08g078920	Down	-2.48089	0.0247092	2.13254	0.68184	0.344386	0.17987	ch08	62704377	62704799	Solyc08g078920.2.1	Bifunctional inhibitor/lipid-transfer protein/seed storage 2S albumin superfamily protein (AHRD V3.3 *** A0A061DW53_THECC)	InterPro:IPR027923,Pfam:PF14547
Solyc02g076980	Down	-2.51359	0.0126391	0.810363	0.805811	0.114795	0.154175	ch02	42633972	42635414	Solyc02g076980.4.1	cysteine protease
Solyc01g097240	Down	-2.66471	0.000649636	2.81495	1.17772	0.229591	0.385437	ch01	88037596	88038180	Solyc01g097240.3.1	Pathogenesis-related protein PR-4 (AHRD V3.3 *** PR4_PRUPE)	InterPro:IPR001153,Pfam:PF00967	GO:0042742,GO:0050832
Solyc09g014990	Down	-2.71015	3.04933e-08	5.45929	9.48378	1.49234	0.822265	ch09	7395827	7398576	Solyc09g014990.3.1	WRKY transcription factor 33
Solyc03g083480	Down	-2.81135	0.0407098	0.767713	2.35545	0.382651	0.0770873	ch03	54789573	54790840	Solyc03g083480.3.1	Membrane receptor-like protein 1 (AHRD V3.3 *** B3TJG2_CAPAN)
Solyc05g007720	Down	-2.92804	1.8941e-07	2.68699	3.16126	0.535712	0.256958	ch05	2202783	2203678	Solyc05g007720.1.1	LOW QUALITY:Helicase/SANT-associated, DNA binding protein (AHRD V3.3 --* AT3G24880.3)
Solyc01g099880	Down	-3.01626	1.77118e-09	3.96652	7.19032	0.727038	0.642394	ch01	89887618	89890786	Solyc01g099880.3.1	Bidirectional sugar transporter SWEET (AHRD V3.3 *** K4B122_SOLLC)
Solyc02g086700	Down	-3.06974	0.00406041	0.980966	0.619855	0.114795	0.0770873	ch02	49984773	49986805	Solyc02g086700.3.1	Beta-1,3-glucanase (AHRD V3.3 *** Q9SYX6_TOBAC)	InterPro:IPR000490,Pfam:PF00332	GO:0004553,GO:0005975
Solyc01g097720	Down	-3.23354	3.3174e-08	3.15615	4.15303	0.153061	0.565307	ch01	88326034	88327122	Solyc01g097720.1.1	Extensin-like protein Dif10 (AHRD V3.3 *** Q43504_SOLLC)
Solyc12g055710	Down	-3.26412	3.13929e-08	2.55904	4.46295	0.420917	0.308349	ch12	62632001	62632765	Solyc12g055710.1.1	RING/U-box superfamily protein (AHRD V3.3 *** AT1G72310.1)
Solyc01g044240	Down	-3.29832	0.000120924	0.980966	1.92155	0.191326	0.102783	ch01	42437881	42438193	Solyc01g044240.3.1	Soluble inorganic pyrophosphatase 1 (AHRD V3.3 --* IPYR1_ARATH)
Solyc06g050330	Down	-3.78807	0.000132777	0.810363	0.991768	0	0.102783	ch06	33036504	33036724	Solyc06g050330.1.1	LOW QUALITY:NAD(P)H-quinone oxidoreductase subunit 5, chloroplastic (AHRD V3.3 --* NU5C_MUTAC)
Solyc06g082820	Down	-3.876	8.42944e-05	0.938316	1.54964	0.153061	0.0256958	ch06	48535418	48537034	Solyc06g082820.3.1	MLO-like protein (AHRD V3.3 *** K4CAD7_SOLLC)	InterPro:IPR004326,Pfam:PF03094	GO:0006952,GO:0016021
Solyc06g082825	Down	-3.876	8.42944e-05	0.938316	1.54964	0.153061	0.0256958	ch06	48537079	48538911	Solyc06g082825.1.1	MLO-like protein (AHRD V3.3 *-* K4CAD7_SOLLC)	InterPro:IPR004326,Pfam:PF03094	GO:0006952,GO:0016021
Solyc04g040130	Down	-3.91786	0.00679756	1.66338	0.247942	0.0382651	0.0770873	ch04	12036164	12037291	Solyc04g040130.1.1	Fatty acid desaturase (AHRD V3.3 *** I3RV99_9ERIC)	InterPro:IPR005804,Pfam:PF00487	GO:0006629
Solyc09g015300	Down	-3.9604	9.5796e-12	2.64434	3.65714	0.114795	0.256958	ch09	8504939	8505295	Solyc09g015300.1.1	Photosystem I P700 chlorophyll a apoprotein A1 (AHRD V3.3 *-* PSAA_GOSHI)	InterPro:IPR001280,Pfam:PF00223	GO:0009522,GO:0009579,GO:0015979,GO:0016021
Solyc03g113120	Down	-4.33339	0.008733	1.87663	0.247942	0.114795	0	ch03	64872973	64877322	Solyc03g113120.3.1	WRKY transcription factor 73
Solyc10g005980	Down	-4.4473	0.0196191	0.213254	2.10751	0.0765303	0.0256958	ch10	744308	746026	Solyc10g005980.1.1	LOW QUALITY:RNA-binding protein, putative (AHRD V3.3 *** B9S9T2_RICCO)
Solyc08g022100	Down	-4.75059	1.38476e-15	3.07085	2.9753	0.114795	0.102783	ch08	32501931	32502245	Solyc08g022100.1.1	LOW QUALITY:Plasma-membrane choline transporter family protein (AHRD V3.3 --* AT3G04440.2)
Solyc01g097660	Down	-6.16501	3.64723e-19	3.1135	4.21501	0.0382651	0.0513915	ch01	88304066	88304718	Solyc01g097660.2.1	LOW QUALITY:Invertase/pectin methylesterase inhibitor family protein (AHRD V3.3 -** D7KC05_ARALL)	InterPro:IPR006501,Pfam:PF04043	GO:0004857
Solyc05g007700	Down	-6.99015	5.10562e-17	2.43109	2.72736	0.0382651	0	ch05	2188411	2188665	Solyc05g007700.1.1	LOW QUALITY:Transposon-like element Lyt2-2 DNA (AHRD V3.3 *-* D5MNY6_SOLLC)
Solyc09g015290	Down	-7.18019	5.10562e-17	2.38844	3.53317	0.0382651	0	ch09	8504569	8504811	Solyc09g015290.1.1	Photosystem I P700 chlorophyll a apoprotein A1 (AHRD V3.3 *-* PSAA_GOSHI)	InterPro:IPR001280	GO:0009522,GO:0009579,GO:0015979,GO:0016021
Solyc00g010520	Down	-7.93772	0.0120376	2.30314	0	0	0	ch00	8837348	8837560	Solyc00g010520.1.1	LOW QUALITY:Calmodulin binding protein-like protein (AHRD V3.3 --* AT5G62570.4)
