# Supplementary material for: Transcriptome-Based Analysis of Tomato Genotypes Resistant to Bacterial Spot (Xanthomonas perforans) Race T4
Source: Int J Mol Sci. 2020 Jun 6;21(11):4070. doi: 10.3390/ijms21114070 (PMC7313073; doi:10.3390/ijms21114070)
Supplement: Supplementary file 1 [file ijms-21-04070-s001.zip › Table S3 SNPINDELs.xlsx]

## Sheet: All_SNP-INDELs
#CHROM	POS	GENE_loci	ID	REF	ALT	QUAL	FILTER	FORMAT	PI270442	NC714	NCCELBR	Gene_IT3AG3.2
SL3.0ch00	570620	Solyc00g005050	SL3.0ch00_570620_A	T	A	156	PASS	GT:PL	0/0:0,9,90	0/1:69,6,0	0/0:0,18,145	Solyc00g005050.3.1
SL3.0ch00	945346		SL3.0ch00_945346_G	A	G	43.0004	PASS	GT:PL	./.:0,0,0	1/1:41,54,0	1/1:28,48,0
SL3.0ch00	4197375		SL3.0ch00_4197375_C	T	C	742	PASS	GT:PL	1/1:255,255,0	1/1:255,255,0	1/1:255,255,0
SL3.0ch00	4197393		SL3.0ch00_4197393_G	A	G	739	PASS	GT:PL	1/1:255,255,0	1/1:255,255,0	1/1:255,255,0
SL3.0ch00	4197402		SL3.0ch00_4197402_C	T	C	742	PASS	GT:PL	1/1:255,255,0	1/1:255,255,0	1/1:255,255,0
SL3.0ch00	4197533		SL3.0ch00_4197533_G	A	G	620	PASS	GT:PL	1/1:200,255,0	1/1:222,255,0	1/1:221,255,0
SL3.0ch00	4197690		SL3.0ch00_4197690_G	T	G	351	PASS	GT:PL	1/1:119,15,0	1/1:173,0,2	0/1:94,0,18
SL3.0ch00	4197709		SL3.0ch00_4197709_C	G	C	739	PASS	GT:PL	1/1:255,255,0	1/1:255,255,0	1/1:255,255,0
SL3.0ch00	4197714		SL3.0ch00_4197714_C	A	C	739	PASS	GT:PL	1/1:255,255,0	1/1:255,255,0	1/1:255,255,0
SL3.0ch00	4197724		SL3.0ch00_4197724_G	C	G	742	PASS	GT:PL	1/1:255,255,0	1/1:255,255,0	1/1:255,255,0
SL3.0ch00	4197729		SL3.0ch00_4197729_G	T	G	742	PASS	GT:PL	1/1:255,255,0	1/1:255,255,0	1/1:255,255,0
SL3.0ch00	4197817		SL3.0ch00_4197817_G	A	G	742	PASS	GT:PL	1/1:255,255,0	1/1:255,255,0	1/1:255,255,0
SL3.0ch00	4197842		SL3.0ch00_4197842_G	T	G	688	PASS	GT:PL	1/1:255,177,0	1/1:217,202,0	1/1:239,172,0
SL3.0ch00	4197862		SL3.0ch00_4197862_G	T	G	564	PASS	GT:PL	1/1:204,93,0	1/1:200,57,0	1/1:183,57,0
SL3.0ch00	4197870		SL3.0ch00_4197870_C	T	C	441	PASS	GT:PL	1/1:178,102,0	1/1:128,7,0	1/1:158,57,0
SL3.0ch00	4197873		SL3.0ch00_4197873_G	T	G	539	PASS	GT:PL	1/1:185,80,0	1/1:189,69,0	1/1:188,57,0
SL3.0ch00	4197904		SL3.0ch00_4197904_C	A	C	742	PASS	GT:PL	1/1:255,255,0	1/1:255,255,0	1/1:255,255,0
SL3.0ch00	4197911		SL3.0ch00_4197911_G	T	G	742	PASS	GT:PL	1/1:255,255,0	1/1:255,255,0	1/1:255,255,0
SL3.0ch00	4197933		SL3.0ch00_4197933_G	A	G	742	PASS	GT:PL	1/1:255,255,0	1/1:255,255,0	1/1:255,255,0
SL3.0ch00	4198006		SL3.0ch00_4198006_C	T	C	742	PASS	GT:PL	1/1:255,255,0	1/1:255,255,0	1/1:255,255,0
SL3.0ch00	4198030		SL3.0ch00_4198030_C	T	C	742	PASS	GT:PL	1/1:255,255,0	1/1:255,255,0	1/1:255,255,0
SL3.0ch00	4198038		SL3.0ch00_4198038_C	T	C	742	PASS	GT:PL	1/1:255,255,0	1/1:255,255,0	1/1:255,255,0
SL3.0ch00	4198066		SL3.0ch00_4198066_G	A	G	629	PASS	GT:PL	1/1:196,51,0	1/1:204,96,0	1/1:255,123,0
SL3.0ch00	4198173		SL3.0ch00_4198173_C	A	C	174	PASS	GT:PL	1/1:66,48,0	1/1:43,21,0	1/1:91,57,0
SL3.0ch00	4198205		SL3.0ch00_4198205_G	T	G	230	PASS	GT:PL	1/1:80,16,0	1/1:110,24,0	1/1:64,40,0
SL3.0ch00	4198251		SL3.0ch00_4198251_C	T	C	221	PASS	GT:PL	0/1:60,0,11	1/1:95,21,0	1/1:98,48,0
SL3.0ch00	4198277		SL3.0ch00_4198277_T	A	T	121	PASS	GT:PL	1/1:110,12,0	1/1:51,6,0	0/0:0,12,45
SL3.0ch00	4265140		SL3.0ch00_4265140_ATGTGTGTGTGTGTGTGT	ATGTGTGTGTGTGTGTGTGT	ATGTGTGTGTGTGTGTGT	180	PASS	GT:PL	0/0:0,9,107	0/1:69,6,0	0/0:0,18,136
SL3.0ch00	4277185		SL3.0ch00_4277185_C	T	C	739	PASS	GT:PL	1/1:255,81,0	1/1:255,123,0	1/1:255,108,0
SL3.0ch00	5631353		SL3.0ch00_5631353_T	G	T	31.0035	PASS	GT:PL	1/1:10,45,0	1/1:36,48,0	1/1:11,42,0
SL3.0ch00	5631436		SL3.0ch00_5631436_G	T	G	42.9779	PASS	GT:PL	1/1:16,255,0	1/1:35,255,0	1/1:15,255,0
SL3.0ch00	5655644		SL3.0ch00_5655644_G	A	G	545	PASS	GT:PL	1/1:189,39,0	1/1:181,33,0	1/1:201,63,0
SL3.0ch00	5655669		SL3.0ch00_5655669_C	G	C	551	PASS	GT:PL	1/1:191,39,0	1/1:184,33,0	1/1:202,63,0
SL3.0ch00	5655681		SL3.0ch00_5655681_G	A	G	551	PASS	GT:PL	1/1:192,39,0	1/1:184,33,0	1/1:201,63,0
SL3.0ch00	5655690		SL3.0ch00_5655690_A	T	A	550	PASS	GT:PL	1/1:191,39,0	1/1:184,33,0	1/1:201,63,0
SL3.0ch00	5655996		SL3.0ch00_5655996_T	G	T	531	PASS	GT:PL	1/1:177,84,0	1/1:201,87,0	1/1:179,108,0
SL3.0ch00	5656002		SL3.0ch00_5656002_A	T	A	510	PASS	GT:PL	1/1:164,110,0	1/1:196,96,0	1/1:173,117,0
SL3.0ch00	5656010		SL3.0ch00_5656010_G	A	G	471	PASS	GT:PL	1/1:154,163,0	1/1:190,114,0	1/1:150,127,0
SL3.0ch00	5656079		SL3.0ch00_5656079_G	T	G	742	PASS	GT:PL	1/1:255,255,0	1/1:255,255,0	1/1:255,255,0
SL3.0ch00	5656100		SL3.0ch00_5656100_T	A	T	742	PASS	GT:PL	1/1:255,255,0	1/1:255,255,0	1/1:255,255,0
SL3.0ch00	5656110		SL3.0ch00_5656110_C	T	C	742	PASS	GT:PL	1/1:255,255,0	1/1:255,255,0	1/1:255,255,0
SL3.0ch00	5656175		SL3.0ch00_5656175_G	C	G	441	PASS	GT:PL	1/1:160,255,0	1/1:166,123,0	1/1:141,175,0
SL3.0ch00	5656179		SL3.0ch00_5656179_G	T	G	446	PASS	GT:PL	1/1:163,255,0	1/1:158,103,0	1/1:148,175,0
SL3.0ch00	5656195		SL3.0ch00_5656195_C	T	C	457	PASS	GT:PL	1/1:163,255,0	1/1:120,175,0	1/1:198,255,0
SL3.0ch00	5656224		SL3.0ch00_5656224_C	T	C	739	PASS	GT:PL	1/1:255,255,0	1/1:255,255,0	1/1:255,255,0
SL3.0ch00	5656235		SL3.0ch00_5656235_G	A	G	739	PASS	GT:PL	1/1:255,255,0	1/1:255,255,0	1/1:255,255,0
SL3.0ch00	5656291		SL3.0ch00_5656291_C	T	C	742	PASS	GT:PL	1/1:255,255,0	1/1:255,255,0	1/1:255,255,0
SL3.0ch00	5656302		SL3.0ch00_5656302_G	A	G	742	PASS	GT:PL	1/1:255,255,0	1/1:255,255,0	1/1:255,255,0
SL3.0ch00	5656327		SL3.0ch00_5656327_G	A	G	167	PASS	GT:PL	0/0:0,9,95	0/1:69,6,0	0/0:0,18,144
SL3.0ch00	5656342		SL3.0ch00_5656342_G	A	G	213	PASS	GT:PL	1/1:99,12,0	1/1:34,22,16	1/1:122,18,0
SL3.0ch00	5656367		SL3.0ch00_5656367_G	A	G	146	PASS	GT:PL	1/1:86,12,0	1/1:48,6,0	0/1:46,0,23
SL3.0ch00	5766747		SL3.0ch00_5766747_T	C	T	442	PASS	GT:PL	1/1:199,57,0	0/1:142,0,10	0/1:139,0,8
SL3.0ch00	5777345	Solyc00g006800	SL3.0ch00_5777345_T	C	T	418	PASS	GT:PL	0/0:0,9,91	0/1:69,6,0	0/0:0,18,145	Solyc00g006800.3.1
SL3.0ch00	5778499	Solyc00g006805	SL3.0ch00_5778499_C	T	C	365	PASS	GT:PL	0/0:0,18,146	0/1:69,6,0	0/0:0,9,95	Solyc00g006805.1.1
SL3.0ch00	5778886	Solyc00g006805	SL3.0ch00_5778886_A	G	A	690	PASS	GT:PL	1/1:252,87,0	1/1:233,57,0	1/1:231,57,0	Solyc00g006805.1.1
SL3.0ch00	5780027	Solyc00g006805	SL3.0ch00_5780027_A	G	A	365	PASS	GT:PL	0/0:0,9,93	0/1:69,6,0	0/0:0,18,147	Solyc00g006805.1.1
SL3.0ch00	5788003	Solyc00g006810	SL3.0ch00_5788003_G	A	G	118	PASS	GT:PL	0/0:0,18,143	0/1:69,6,0	0/0:0,9,93	Solyc00g006810.3.1
SL3.0ch00	5825002	Solyc00g006820	SL3.0ch00_5825002_A	C	A	154	PASS	GT:PL	0/0:0,9,94	0/1:69,6,0	0/0:0,18,146	Solyc00g006820.3.1
SL3.0ch00	5832362	Solyc00g006830	SL3.0ch00_5832362_G	A	G	463	PASS	GT:PL	1/1:205,255,0	1/1:161,255,0	1/1:123,255,0	Solyc00g006830.3.1
SL3.0ch00	7583140	Solyc00g008570	SL3.0ch00_7583140_C	T	C	245	PASS	GT:PL	1/1:92,24,0	1/1:78,8,0	1/1:99,11,0	Solyc00g008570.2.1
SL3.0ch00	7583141	Solyc00g008570	SL3.0ch00_7583141_A	C	A	250	PASS	GT:PL	1/1:66,8,0	1/1:114,33,0	1/1:97,0,4	Solyc00g008570.2.1
SL3.0ch00	7583159	Solyc00g008570	SL3.0ch00_7583159_G	A	G	564	PASS	GT:PL	1/1:200,99,0	1/1:189,72,0	1/1:201,111,0	Solyc00g008570.2.1
SL3.0ch00	7583163	Solyc00g008570	SL3.0ch00_7583163_C	T	C	565	PASS	GT:PL	1/1:199,96,0	1/1:190,72,0	1/1:202,111,0	Solyc00g008570.2.1
SL3.0ch00	7583245	Solyc00g008570	SL3.0ch00_7583245_G	A	G	528	PASS	GT:PL	1/1:204,75,0	1/1:162,10,0	1/1:185,65,0	Solyc00g008570.2.1
SL3.0ch00	7583783	Solyc00g008570	SL3.0ch00_7583783_C	T	C	310	PASS	GT:PL	1/1:129,18,0	1/1:73,9,0	1/1:134,21,0	Solyc00g008570.2.1
SL3.0ch00	7583803	Solyc00g008570	SL3.0ch00_7583803_C	G	C	496	PASS	GT:PL	1/1:179,255,0	1/1:169,255,0	1/1:174,255,0	Solyc00g008570.2.1
SL3.0ch00	7583805	Solyc00g008570	SL3.0ch00_7583805_C	T	C	499	PASS	GT:PL	1/1:175,255,0	1/1:176,255,0	1/1:174,255,0	Solyc00g008570.2.1
SL3.0ch00	7583833	Solyc00g008570	SL3.0ch00_7583833_G	C	G	582	PASS	GT:PL	1/1:189,255,0	1/1:225,255,0	1/1:191,255,0	Solyc00g008570.2.1
SL3.0ch00	7583889	Solyc00g008570	SL3.0ch00_7583889_G	T	G	742	PASS	GT:PL	1/1:255,255,0	1/1:255,255,0	1/1:255,255,0	Solyc00g008570.2.1
SL3.0ch00	7583950	Solyc00g008570	SL3.0ch00_7583950_G	T	G	742	PASS	GT:PL	1/1:255,255,0	1/1:255,255,0	1/1:255,255,0	Solyc00g008570.2.1
SL3.0ch00	7583953	Solyc00g008570	SL3.0ch00_7583953_G	A	G	742	PASS	GT:PL	1/1:255,255,0	1/1:255,255,0	1/1:255,255,0	Solyc00g008570.2.1
SL3.0ch00	7583964	Solyc00g008570	SL3.0ch00_7583964_C	A	C	739	PASS	GT:PL	1/1:255,255,0	1/1:255,255,0	1/1:255,255,0	Solyc00g008570.2.1
SL3.0ch00	7584044	Solyc00g008570	SL3.0ch00_7584044_G	T	G	183	PASS	GT:PL	1/1:71,76,0	1/1:40,39,0	1/1:95,75,0	Solyc00g008570.2.1
SL3.0ch00	7584097	Solyc00g008570	SL3.0ch00_7584097_T	A	T	138	PASS	GT:PL	0/0:0,9,88	0/1:69,6,0	0/0:0,18,124	Solyc00g008570.2.1
SL3.0ch00	7584311	Solyc00g008580	SL3.0ch00_7584311_G	A	G	742	PASS	GT:PL	1/1:255,255,0	1/1:255,255,0	1/1:255,255,0	Solyc00g008580.1.1
SL3.0ch00	7584333	Solyc00g008580	SL3.0ch00_7584333_G	A	G	739	PASS	GT:PL	1/1:255,255,0	1/1:255,255,0	1/1:255,255,0	Solyc00g008580.1.1
SL3.0ch00	7584369	Solyc00g008580	SL3.0ch00_7584369_C	T	C	739	PASS	GT:PL	1/1:255,255,0	1/1:255,255,0	1/1:255,255,0	Solyc00g008580.1.1
SL3.0ch00	7584413		SL3.0ch00_7584413_G	A	G	742	PASS	GT:PL	1/1:255,255,0	1/1:255,255,0	1/1:255,255,0
SL3.0ch00	7584420		SL3.0ch00_7584420_G	A	G	739	PASS	GT:PL	1/1:255,255,0	1/1:255,255,0	1/1:255,255,0
SL3.0ch00	7584435		SL3.0ch00_7584435_G	A	G	742	PASS	GT:PL	1/1:255,255,0	1/1:255,255,0	1/1:255,255,0
SL3.0ch00	7587681		SL3.0ch00_7587681_T	A	T	251	PASS	GT:PL	1/1:38,6,0	1/1:144,30,0	0/1:103,0,14
SL3.0ch00	7587684		SL3.0ch00_7587684_G	A	G	256	PASS	GT:PL	1/1:40,6,0	1/1:107,20,0	1/1:132,24,0
SL3.0ch00	7587767		SL3.0ch00_7587767_C	T	C	635	PASS	GT:PL	1/1:237,135,0	1/1:213,178,0	1/1:211,187,0
SL3.0ch00	7587768		SL3.0ch00_7587768_G	A	G	543	PASS	GT:PL	1/1:212,97,0	1/1:208,172,0	1/1:146,72,0
SL3.0ch00	7587784		SL3.0ch00_7587784_G	T	G	578	PASS	GT:PL	1/1:210,94,0	1/1:184,94,0	1/1:207,159,0
SL3.0ch00	7587837		SL3.0ch00_7587837_G	T	G	620	PASS	GT:PL	1/1:235,100,0	1/1:204,124,0	1/1:204,138,0
SL3.0ch00	7587995		SL3.0ch00_7587995_C	T	C	339	PASS	GT:PL	1/1:139,148,0	1/1:121,126,0	1/1:105,138,0
SL3.0ch00	7588039		SL3.0ch00_7588039_G	A	G	367	PASS	GT:PL	1/1:133,151,0	1/1:126,135,0	1/1:134,148,0
SL3.0ch00	7588057		SL3.0ch00_7588057_G	T	G	353	PASS	GT:PL	1/1:116,151,0	1/1:138,135,0	1/1:125,148,0
SL3.0ch00	7588059		SL3.0ch00_7588059_C	A	C	166	PASS	GT:PL	1/1:101,133,0	1/1:54,85,0	1/1:35,81,0
SL3.0ch00	7588278		SL3.0ch00_7588278_A	G	A	619	PASS	GT:PL	1/1:248,255,0	1/1:142,39,0	1/1:255,255,0
SL3.0ch00	7588289		SL3.0ch00_7588289_G	A	G	612	PASS	GT:PL	1/1:243,255,0	1/1:140,39,0	1/1:255,255,0
SL3.0ch00	7588296		SL3.0ch00_7588296_G	C	G	600	PASS	GT:PL	1/1:247,255,0	1/1:124,39,0	1/1:255,255,0
SL3.0ch00	7588320		SL3.0ch00_7588320_T	C	T	87	PASS	GT:PL	0/0:0,39,255	0/1:66,0,191	0/0:0,33,249
SL3.0ch00	7588377		SL3.0ch00_7588377_G	T	G	279	PASS	GT:PL	1/1:113,21,0	1/1:41,9,0	1/1:151,36,0
SL3.0ch00	7588390		SL3.0ch00_7588390_G	A	G	215	PASS	GT:PL	1/1:113,18,0	1/1:20,0,0	1/1:106,18,0
SL3.0ch00	7588422		SL3.0ch00_7588422_C	T	C	196	PASS	GT:PL	1/1:111,15,0	1/1:41,9,0	1/1:70,9,0
SL3.0ch00	7875267	Solyc00g009110	SL3.0ch00_7875267_C	G	C	633	PASS	GT:PL	1/1:234,250,0	1/1:203,84,0	1/1:222,202,0	Solyc00g009110.3.1
SL3.0ch00	7886380	Solyc00g009120	SL3.0ch00_7886380_G	C	G	146	PASS	GT:PL	0/1:45,0,59	0/0:0,3,72	0/1:21,0,119	Solyc00g009120.3.1
SL3.0ch00	7886514	Solyc00g009120	SL3.0ch00_7886514_A	G	A	134	PASS	GT:PL	0/0:0,9,95	0/1:69,6,0	0/0:0,15,124	Solyc00g009120.3.1
SL3.0ch00	7888502	Solyc00g009140	SL3.0ch00_7888502_G	A	G	320	PASS	GT:PL	0/1:91,0,145	0/1:125,0,160	0/1:141,0,169	Solyc00g009140.3.1
SL3.0ch00	7888569	Solyc00g009140	SL3.0ch00_7888569_T	C	T	188	PASS	GT:PL	0/1:78,0,152	0/1:35,0,132	0/1:113,0,158	Solyc00g009140.3.1
SL3.0ch00	8405570		SL3.0ch00_8405570_A	G	A	473	PASS	GT:PL	1/1:191,111,0	1/1:169,59,0	1/1:137,7,0
SL3.0ch00	8405581		SL3.0ch00_8405581_A	C	A	575	PASS	GT:PL	1/1:222,123,0	1/1:193,96,0	1/1:183,61,0
SL3.0ch00	8405599		SL3.0ch00_8405599_G	A	G	549	PASS	GT:PL	1/1:190,89,0	1/1:191,99,0	1/1:191,78,0
SL3.0ch00	8405752		SL3.0ch00_8405752_G	A	G	112	PASS	GT:PL	1/1:42,18,0	1/1:41,30,0	1/1:55,30,0
SL3.0ch00	8405802		SL3.0ch00_8405802_C	T	C	94	PASS	GT:PL	1/1:33,18,0	1/1:34,30,0	1/1:53,27,0
SL3.0ch00	8405827		SL3.0ch00_8405827_C	T	C	83	PASS	GT:PL	1/1:39,15,0	1/1:28,45,21	1/1:63,21,0
SL3.0ch00	8411291		SL3.0ch00_8411291_C	T	C	460	PASS	GT:PL	1/1:199,57,0	1/1:95,9,0	1/1:192,42,0
SL3.0ch00	8411303		SL3.0ch00_8411303_C	T	C	503	PASS	GT:PL	1/1:232,87,0	1/1:95,9,0	1/1:202,75,0
SL3.0ch00	8411367		SL3.0ch00_8411367_C	G	C	516	PASS	GT:PL	1/1:246,93,0	1/1:95,9,0	1/1:201,75,0
SL3.0ch00	8411396		SL3.0ch00_8411396_G	A	G	365	PASS	GT:PL	1/1:211,39,0	./.:0,0,0	1/1:180,33,0
SL3.0ch00	8411410		SL3.0ch00_8411410_G	A	G	256	PASS	GT:PL	1/1:150,27,0	./.:0,0,0	0/1:138,0,10
SL3.0ch00	8413157		SL3.0ch00_8413157_C	A	C	731	PASS	GT:PL	1/1:255,255,0	1/1:255,255,0	1/1:247,255,0
SL3.0ch00	8413165		SL3.0ch00_8413165_C	T	C	737	PASS	GT:PL	1/1:255,255,0	1/1:255,255,0	1/1:253,255,0
SL3.0ch00	8413190		SL3.0ch00_8413190_T	G	T	411	PASS	GT:PL	1/1:145,253,0	1/1:146,235,0	1/1:145,255,0
SL3.0ch00	8413209		SL3.0ch00_8413209_G	A	G	742	PASS	GT:PL	1/1:255,255,0	1/1:255,255,0	1/1:255,255,0
SL3.0ch00	8413280		SL3.0ch00_8413280_A	G	A	742	PASS	GT:PL	1/1:255,255,0	1/1:255,255,0	1/1:255,255,0
SL3.0ch00	8413288		SL3.0ch00_8413288_A	G	A	742	PASS	GT:PL	1/1:255,255,0	1/1:255,255,0	1/1:255,255,0
SL3.0ch00	8413295		SL3.0ch00_8413295_G	A	G	742	PASS	GT:PL	1/1:255,255,0	1/1:255,255,0	1/1:255,255,0
SL3.0ch00	8439435		SL3.0ch00_8439435_A	G	A	145	PASS	GT:PL	0/0:0,9,95	0/1:69,6,0	0/0:0,15,133
SL3.0ch00	8439446		SL3.0ch00_8439446_C	T	C	216	PASS	GT:PL	1/1:95,35,11	1/1:109,18,0	1/1:49,9,0
SL3.0ch00	8439449		SL3.0ch00_8439449_C	T	C	214	PASS	GT:PL	1/1:93,27,0	1/1:87,18,0	1/1:58,0,1
SL3.0ch00	8439476		SL3.0ch00_8439476_G	A	G	739	PASS	GT:PL	1/1:255,255,0	1/1:255,255,0	1/1:255,255,0
SL3.0ch00	8439537		SL3.0ch00_8439537_C	T	C	739	PASS	GT:PL	1/1:255,255,0	1/1:255,255,0	1/1:255,255,0
SL3.0ch00	8439559		SL3.0ch00_8439559_C	T	C	739	PASS	GT:PL	1/1:255,255,0	1/1:255,255,0	1/1:255,255,0
SL3.0ch00	8439576		SL3.0ch00_8439576_G	T	G	353	PASS	GT:PL	1/1:116,12,0	1/1:116,15,0	1/1:147,18,0
SL3.0ch00	8439601		SL3.0ch00_8439601_C	A	C	342	PASS	GT:PL	1/1:116,12,0	1/1:119,15,0	1/1:133,15,0
SL3.0ch00	8439629		SL3.0ch00_8439629_G	T	G	343	PASS	GT:PL	1/1:116,12,0	1/1:120,15,0	1/1:133,15,0
SL3.0ch00	8637095		SL3.0ch00_8637095_C	A	C	469	PASS	GT:PL	1/1:166,27,0	1/1:187,36,0	1/1:142,21,0
SL3.0ch00	8637110		SL3.0ch00_8637110_G	T	G	474	PASS	GT:PL	1/1:173,27,0	1/1:185,36,0	1/1:142,21,0
SL3.0ch00	8637120		SL3.0ch00_8637120_TG	T	TG	352	PASS	GT:PL	1/1:128,24,0	1/1:144,36,0	1/1:106,21,0
SL3.0ch00	8637147		SL3.0ch00_8637147_G	A	G	463	PASS	GT:PL	1/1:166,27,0	1/1:188,36,0	1/1:132,12,0
SL3.0ch00	8638794		SL3.0ch00_8638794_A	G	A	544	PASS	GT:PL	1/1:216,48,0	1/1:192,51,0	1/1:162,27,0
SL3.0ch00	8638809		SL3.0ch00_8638809_C	T	C	461	PASS	GT:PL	1/1:140,13,0	1/1:193,30,0	1/1:152,20,0
SL3.0ch00	8638877		SL3.0ch00_8638877_C	T	C	290	PASS	GT:PL	1/1:105,21,0	1/1:111,13,1	1/1:103,0,5
SL3.0ch00	8641606		SL3.0ch00_8641606_C	T	C	593	PASS	GT:PL	1/1:207,151,0	1/1:203,123,0	1/1:209,157,0
SL3.0ch00	8641613		SL3.0ch00_8641613_C	T	C	601	PASS	GT:PL	1/1:209,151,0	1/1:206,123,0	1/1:212,157,0
SL3.0ch00	8848388	Solyc06g024330	SL3.0ch00_8848388_C	T	C	317	PASS	GT:PL	1/1:108,9,0	1/1:69,6,0	1/1:166,18,0	Solyc06g024330.2.1
SL3.0ch00	8848403	Solyc06g024330	SL3.0ch00_8848403_G	A	G	302	PASS	GT:PL	1/1:98,9,0	1/1:62,6,0	1/1:168,18,0	Solyc06g024330.2.1
SL3.0ch00	8848421	Solyc06g024330	SL3.0ch00_8848421_G	A	G	322	PASS	GT:PL	1/1:108,9,0	1/1:66,6,0	1/1:174,18,0	Solyc06g024330.2.1
SL3.0ch00	8848431	Solyc06g024330	SL3.0ch00_8848431_G	C	G	322	PASS	GT:PL	1/1:108,9,0	1/1:69,6,0	1/1:171,18,0	Solyc06g024330.2.1
SL3.0ch00	8849160	Solyc06g024330	SL3.0ch00_8849160_C	T	C	207	PASS	GT:PL	0/0:0,15,133	0/1:69,6,0	0/0:0,9,95	Solyc06g024330.2.1
SL3.0ch00	8849175	Solyc06g024330	SL3.0ch00_8849175_G	C	G	704	PASS	GT:PL	1/1:247,255,0	1/1:239,255,0	1/1:244,255,0	Solyc06g024330.2.1
SL3.0ch00	8849212	Solyc06g024330	SL3.0ch00_8849212_G	A	G	742	PASS	GT:PL	1/1:255,255,0	1/1:255,255,0	1/1:255,255,0	Solyc06g024330.2.1
SL3.0ch00	8849241	Solyc06g024330	SL3.0ch00_8849241_C	T	C	742	PASS	GT:PL	1/1:255,255,0	1/1:255,255,0	1/1:255,255,0	Solyc06g024330.2.1
SL3.0ch00	8849295	Solyc06g024330	SL3.0ch00_8849295_T	A	T	742	PASS	GT:PL	1/1:255,255,0	1/1:255,255,0	1/1:255,255,0	Solyc06g024330.2.1
SL3.0ch00	8849313	Solyc06g024330	SL3.0ch00_8849313_A	T	A	742	PASS	GT:PL	1/1:255,255,0	1/1:255,255,0	1/1:255,255,0	Solyc06g024330.2.1
SL3.0ch00	8849353	Solyc06g024330	SL3.0ch00_8849353_C	G	C	513	PASS	GT:PL	1/1:102,12,0	1/1:255,255,0	1/1:182,48,0	Solyc06g024330.2.1
SL3.0ch00	8849368	Solyc06g024330	SL3.0ch00_8849368_C	G	C	260	PASS	GT:PL	./.:0,0,0	1/1:255,255,0	1/1:31,3,0	Solyc06g024330.2.1
SL3.0ch00	8849371	Solyc06g024330	SL3.0ch00_8849371_G	T	G	245	PASS	GT:PL	./.:0,0,0	1/1:255,255,0	1/1:16,3,0	Solyc06g024330.2.1
SL3.0ch00	8849555	Solyc06g024330	SL3.0ch00_8849555_G	A	G	475	PASS	GT:PL	1/1:180,51,0	1/1:160,60,0	1/1:161,81,0	Solyc06g024330.2.1
SL3.0ch00	8849563	Solyc06g024330	SL3.0ch00_8849563_C	T	C	440	PASS	GT:PL	1/1:167,51,0	1/1:141,48,0	1/1:155,81,0	Solyc06g024330.2.1
SL3.0ch00	8849572	Solyc06g024330	SL3.0ch00_8849572_G	A	G	441	PASS	GT:PL	1/1:176,51,0	1/1:141,60,0	1/1:150,78,0	Solyc06g024330.2.1
SL3.0ch00	8849579	Solyc06g024330	SL3.0ch00_8849579_G	A	G	452	PASS	GT:PL	1/1:183,51,0	1/1:134,46,0	1/1:158,81,0	Solyc06g024330.2.1
SL3.0ch00	8849625	Solyc06g024330	SL3.0ch00_8849625_G	A	G	172	PASS	GT:PL	1/1:64,8,0	1/1:74,39,0	1/1:58,54,0	Solyc06g024330.2.1
SL3.0ch00	8854691	Solyc00g010530	SL3.0ch00_8854691_G	A	G	603	PASS	GT:PL	1/1:210,151,0	1/1:205,126,0	1/1:214,160,0	Solyc00g010530.1.1
SL3.0ch00	8854727	Solyc00g010530	SL3.0ch00_8854727_C	T	C	498	PASS	GT:PL	1/1:174,33,0	1/1:156,24,0	1/1:194,48,0	Solyc00g010530.1.1
SL3.0ch00	8855096	Solyc00g010525	SL3.0ch00_8855096_G	T	G	259	PASS	GT:PL	1/1:105,255,0	1/1:87,255,0	1/1:93,255,0	Solyc00g010525.1.1
SL3.0ch00	8855108	Solyc00g010525	SL3.0ch00_8855108_G	A	G	467	PASS	GT:PL	1/1:168,255,0	1/1:144,255,0	1/1:181,255,0	Solyc00g010525.1.1
SL3.0ch00	8855110	Solyc00g010525	SL3.0ch00_8855110_C	A	C	467	PASS	GT:PL	1/1:168,255,0	1/1:140,255,0	1/1:185,255,0	Solyc00g010525.1.1
SL3.0ch00	8855173	Solyc00g010525	SL3.0ch00_8855173_G	T	G	542	PASS	GT:PL	1/1:179,81,0	1/1:153,114,0	1/1:236,114,0	Solyc00g010525.1.1
SL3.0ch00	8855174	Solyc00g010525	SL3.0ch00_8855174_C	T	C	558	PASS	GT:PL	1/1:173,78,0	1/1:163,114,0	1/1:248,120,0	Solyc00g010525.1.1
SL3.0ch00	8855788	Solyc00g010525	SL3.0ch00_8855788_G	T	G	413	PASS	GT:PL	1/1:130,15,0	1/1:133,15,0	1/1:176,30,0	Solyc00g010525.1.1
SL3.0ch00	8855791	Solyc00g010525	SL3.0ch00_8855791_T	G	T	413	PASS	GT:PL	1/1:127,15,0	1/1:133,15,0	1/1:179,33,0	Solyc00g010525.1.1
SL3.0ch00	8887537		SL3.0ch00_8887537_T	A	T	90	PASS	GT:PL	0/1:9,0,112	0/1:69,0,227	0/1:54,0,164
SL3.0ch00	8887553		SL3.0ch00_8887553_G	A	G	733	PASS	GT:PL	1/1:246,169,0	1/1:255,184,0	1/1:255,184,0
SL3.0ch00	8887562		SL3.0ch00_8887562_G	A	G	739	PASS	GT:PL	1/1:255,255,0	1/1:255,255,0	1/1:255,255,0
SL3.0ch00	8887659		SL3.0ch00_8887659_G	C	G	739	PASS	GT:PL	1/1:255,255,0	1/1:255,255,0	1/1:255,255,0
SL3.0ch00	8887721		SL3.0ch00_8887721_G	A	G	288	PASS	GT:PL	1/1:158,13,0	1/1:49,6,0	1/1:107,0,3
SL3.0ch00	8887725		SL3.0ch00_8887725_C	T	C	363	PASS	GT:PL	1/1:178,30,0	1/1:63,6,0	1/1:148,21,0
SL3.0ch00	8951071	Solyc00g010750	SL3.0ch00_8951071_T	C	T	145	PASS	GT:PL	./.:0,0,0	1/1:38,3,0	1/1:136,0,7	Solyc00g010750.2.1
SL3.0ch00	9124753		SL3.0ch00_9124753_C	A	C	742	PASS	GT:PL	1/1:255,255,0	1/1:255,255,0	1/1:255,255,0
SL3.0ch00	9124770		SL3.0ch00_9124770_G	A	G	739	PASS	GT:PL	1/1:255,255,0	1/1:255,255,0	1/1:255,255,0
SL3.0ch00	9124853		SL3.0ch00_9124853_C	T	C	703	PASS	GT:PL	1/1:221,220,0	1/1:253,193,0	1/1:255,202,0
SL3.0ch00	9124856		SL3.0ch00_9124856_A	T	A	708	PASS	GT:PL	1/1:224,220,0	1/1:255,190,0	1/1:255,202,0
SL3.0ch00	9127343		SL3.0ch00_9127343_G	T	G	742	PASS	GT:PL	1/1:255,255,0	1/1:255,255,0	1/1:255,255,0
SL3.0ch00	9127432		SL3.0ch00_9127432_T	C	T	742	PASS	GT:PL	1/1:255,255,0	1/1:255,255,0	1/1:255,255,0
SL3.0ch00	9127458		SL3.0ch00_9127458_C	G	C	742	PASS	GT:PL	1/1:255,255,0	1/1:255,255,0	1/1:255,255,0
SL3.0ch00	9127460		SL3.0ch00_9127460_C	T	C	742	PASS	GT:PL	1/1:255,255,0	1/1:255,255,0	1/1:255,255,0
SL3.0ch00	9127486		SL3.0ch00_9127486_G	A	G	43.3202	PASS	GT:PL	0/0:0,1,136	0/1:46,0,127	0/1:35,0,144
SL3.0ch00	9127602		SL3.0ch00_9127602_C	G	C	606	PASS	GT:PL	1/1:207,157,0	1/1:227,63,0	1/1:198,123,0
SL3.0ch00	9127617		SL3.0ch00_9127617_C	G	C	615	PASS	GT:PL	1/1:207,157,0	1/1:236,60,0	1/1:198,123,0
SL3.0ch00	9127620		SL3.0ch00_9127620_G	T	G	610	PASS	GT:PL	1/1:205,138,0	1/1:229,60,0	1/1:199,123,0
SL3.0ch00	9127678		SL3.0ch00_9127678_G	C	G	633	PASS	GT:PL	1/1:206,141,0	1/1:255,132,0	1/1:198,117,0
SL3.0ch00	9131382	Solyc00g011160	SL3.0ch00_9131382_C	A	C	742	PASS	GT:PL	1/1:255,255,0	1/1:255,255,0	1/1:255,255,0	Solyc00g011160.2.1
SL3.0ch00	9131466	Solyc00g011160	SL3.0ch00_9131466_G	A	G	742	PASS	GT:PL	1/1:255,255,0	1/1:255,255,0	1/1:255,255,0	Solyc00g011160.2.1
SL3.0ch00	9131468	Solyc00g011160	SL3.0ch00_9131468_G	C	G	742	PASS	GT:PL	1/1:255,255,0	1/1:255,255,0	1/1:255,255,0	Solyc00g011160.2.1
SL3.0ch00	9131488	Solyc00g011160	SL3.0ch00_9131488_G	A	G	742	PASS	GT:PL	1/1:255,255,0	1/1:255,255,0	1/1:255,255,0	Solyc00g011160.2.1
SL3.0ch00	9131501	Solyc00g011160	SL3.0ch00_9131501_C	T	C	598	PASS	GT:PL	1/1:200,63,0	1/1:175,43,0	1/1:246,126,0	Solyc00g011160.2.1
SL3.0ch00	9132079	Solyc00g011170	SL3.0ch00_9132079_A	T	A	362	PASS	GT:PL	1/1:95,9,0	1/1:116,12,0	1/1:177,33,0	Solyc00g011170.1.1
SL3.0ch00	9552650		SL3.0ch00_9552650_G	A	G	643	PASS	GT:PL	1/1:210,199,0	1/1:212,208,0	1/1:247,208,0
SL3.0ch00	9552663		SL3.0ch00_9552663_C	T	C	612	PASS	GT:PL	1/1:200,180,0	1/1:205,208,0	1/1:230,208,0
SL3.0ch00	9552683		SL3.0ch00_9552683_C	G	C	544	PASS	GT:PL	1/1:198,51,0	1/1:188,39,0	1/1:184,33,0
SL3.0ch00	9552685		SL3.0ch00_9552685_C	T	C	541	PASS	GT:PL	1/1:197,51,0	1/1:187,39,0	1/1:183,33,0
SL3.0ch00	9552692		SL3.0ch00_9552692_G	A	G	510	PASS	GT:PL	1/1:197,51,0	1/1:154,2,0	1/1:182,36,0
SL3.0ch00	9552749		SL3.0ch00_9552749_C	T	C	101	PASS	GT:PL	0/0:0,15,116	0/1:69,6,0	0/0:0,9,89
SL3.0ch00	9552814		SL3.0ch00_9552814_G	A	G	742	PASS	GT:PL	1/1:255,255,0	1/1:255,255,0	1/1:255,255,0
SL3.0ch00	9552830		SL3.0ch00_9552830_G	T	G	739	PASS	GT:PL	1/1:255,255,0	1/1:255,255,0	1/1:255,255,0
SL3.0ch00	9552844		SL3.0ch00_9552844_C	A	C	742	PASS	GT:PL	1/1:255,255,0	1/1:255,255,0	1/1:255,255,0
SL3.0ch00	9565287		SL3.0ch00_9565287_G	A	G	55	PASS	GT:PL	1/1:18,12,0	1/1:12,18,0	1/1:51,48,0
SL3.0ch00	9565362	Solyc00g012440	SL3.0ch00_9565362_C	T	C	170	PASS	GT:PL	1/1:89,255,0	1/1:12,15,0	1/1:95,135,0	Solyc00g012440.1.1
SL3.0ch00	9565374	Solyc00g012440	SL3.0ch00_9565374_C	T	C	131	PASS	GT:PL	1/1:61,255,0	1/1:7,6,0	1/1:89,108,0	Solyc00g012440.1.1
SL3.0ch00	9565379	Solyc00g012440	SL3.0ch00_9565379_G	T	G	146	PASS	GT:PL	1/1:86,255,0	1/1:7,6,0	1/1:76,91,0	Solyc00g012440.1.1
SL3.0ch00	9565391	Solyc00g012440	SL3.0ch00_9565391_C	A	C	79	PASS	GT:PL	1/1:69,255,0	1/1:7,6,0	1/1:27,64,0	Solyc00g012440.1.1
SL3.0ch00	9565402	Solyc00g012440	SL3.0ch00_9565402_T	A	T	102	PASS	GT:PL	1/1:59,255,0	1/1:7,6,0	1/1:62,102,0	Solyc00g012440.1.1
SL3.0ch00	9565771		SL3.0ch00_9565771_G	T	G	643	PASS	GT:PL	1/1:208,151,0	1/1:208,169,0	1/1:253,175,0
SL3.0ch00	9565778		SL3.0ch00_9565778_C	G	C	638	PASS	GT:PL	1/1:210,151,0	1/1:213,172,0	1/1:241,175,0
SL3.0ch00	9565780		SL3.0ch00_9565780_C	T	C	637	PASS	GT:PL	1/1:208,151,0	1/1:213,172,0	1/1:242,175,0
SL3.0ch00	9729331	Solyc00g013137	SL3.0ch00_9729331_C	T	C	305	PASS	GT:PL	1/1:95,9,0	1/1:93,9,0	1/1:143,18,0	Solyc00g013137.1.1
SL3.0ch00	9729398	Solyc00g013137	SL3.0ch00_9729398_T	G	T	441	PASS	GT:PL	1/1:167,24,0	1/1:131,12,0	1/1:169,27,0	Solyc00g013137.1.1
SL3.0ch00	9729408	Solyc00g013137	SL3.0ch00_9729408_C	T	C	401	PASS	GT:PL	1/1:167,24,0	1/1:93,9,0	1/1:167,27,0	Solyc00g013137.1.1
SL3.0ch00	9729445	Solyc00g013137	SL3.0ch00_9729445_A	T	A	316	PASS	GT:PL	1/1:171,27,0	1/1:69,6,0	1/1:102,12,0	Solyc00g013137.1.1
SL3.0ch00	9733759		SL3.0ch00_9733759_C	A	C	283	PASS	GT:PL	1/1:158,21,0	1/1:38,3,0	1/1:113,12,0
SL3.0ch00	9734306		SL3.0ch00_9734306_G	T	G	458	PASS	GT:PL	1/1:132,15,0	1/1:181,33,0	1/1:171,27,0
SL3.0ch00	9734333		SL3.0ch00_9734333_G	A	G	461	PASS	GT:PL	1/1:133,15,0	1/1:182,33,0	1/1:172,27,0
SL3.0ch00	9734403		SL3.0ch00_9734403_T	C	T	391	PASS	GT:PL	1/1:69,6,0	1/1:191,39,0	1/1:157,21,0
SL3.0ch00	9734835		SL3.0ch00_9734835_C	T	C	286	PASS	GT:PL	1/1:69,12,0	1/1:101,27,0	1/1:142,27,0
SL3.0ch00	9735082		SL3.0ch00_9735082_A	T	A	376	PASS	GT:PL	1/1:67,6,0	1/1:150,21,0	1/1:185,33,0
SL3.0ch00	9736007	Solyc00g013140	SL3.0ch00_9736007_A	G	A	221	PASS	GT:PL	1/1:95,9,0	1/1:38,3,0	0/1:123,0,17	Solyc00g013140.2.1
SL3.0ch00	9736050	Solyc00g013140	SL3.0ch00_9736050_C	T	C	295	PASS	GT:PL	1/1:95,9,0	1/1:116,12,0	1/1:110,12,0	Solyc00g013140.2.1
SL3.0ch00	9736196	Solyc00g013140	SL3.0ch00_9736196_A	G	A	329	PASS	GT:PL	1/1:166,24,0	1/1:69,6,0	1/1:120,15,0	Solyc00g013140.2.1
SL3.0ch00	9737187	Solyc00g013140	SL3.0ch00_9737187_A	G	A	171	PASS	GT:PL	0/1:84,0,22	./.:0,0,0	0/1:122,0,31	Solyc00g013140.2.1
SL3.0ch00	9737199	Solyc00g013140	SL3.0ch00_9737199_A	G	A	173	PASS	GT:PL	0/1:69,0,26	./.:0,0,0	0/1:137,0,64	Solyc00g013140.2.1
SL3.0ch00	9737670		SL3.0ch00_9737670_A	G	A	206	PASS	GT:PL	0/1:103,0,16	1/1:68,6,0	1/1:70,9,0
SL3.0ch00	9737776		SL3.0ch00_9737776_T	C	T	530	PASS	GT:PL	1/1:197,45,0	1/1:184,33,0	1/1:175,27,0
SL3.0ch00	9738032		SL3.0ch00_9738032_G	A	G	335	PASS	GT:PL	1/1:95,9,0	1/1:116,12,0	1/1:150,21,0
SL3.0ch00	9738153		SL3.0ch00_9738153_G	C	G	304	PASS	GT:PL	1/1:116,12,0	1/1:68,6,0	1/1:146,18,0
SL3.0ch00	9738245		SL3.0ch00_9738245_C	T	C	386	PASS	GT:PL	1/1:133,15,0	1/1:116,12,0	1/1:163,24,0
SL3.0ch00	9738319		SL3.0ch00_9738319_C	G	C	284	PASS	GT:PL	1/1:129,15,0	1/1:65,6,0	1/1:116,12,0
SL3.0ch00	9738601		SL3.0ch00_9738601_A	G	A	279	PASS	GT:PL	1/1:133,15,0	0/1:99,0,74	0/1:84,0,14
SL3.0ch00	9738788	Solyc00g013150	SL3.0ch00_9738788_G	A	G	277	PASS	GT:PL	1/1:133,15,0	1/1:38,3,0	1/1:132,12,0	Solyc00g013150.1.1
SL3.0ch00	9738794	Solyc00g013150	SL3.0ch00_9738794_G	T	G	277	PASS	GT:PL	1/1:133,15,0	1/1:38,3,0	1/1:132,12,0	Solyc00g013150.1.1
SL3.0ch00	9738835	Solyc00g013150	SL3.0ch00_9738835_A	G	A	41.4	PASS	GT:PL	0/0:0,15,133	0/1:61,0,29	0/1:17,0,152	Solyc00g013150.1.1
SL3.0ch00	9740601		SL3.0ch00_9740601_G	A	G	277	PASS	GT:PL	1/1:79,9,0	1/1:95,9,0	1/1:129,15,0
SL3.0ch00	9740628		SL3.0ch00_9740628_A	C	A	253	PASS	GT:PL	1/1:79,9,0	1/1:69,6,0	1/1:131,15,0
SL3.0ch00	9742440	Solyc00g013170	SL3.0ch00_9742440_C	T	C	382	PASS	GT:PL	1/1:121,15,0	1/1:131,15,0	1/1:156,21,0	Solyc00g013170.1.1
SL3.0ch00	9743230	Solyc00g013180	SL3.0ch00_9743230_A	G	A	190	PASS	GT:PL	0/0:0,9,92	0/1:69,6,0	0/0:0,15,129	Solyc00g013180.1.1
SL3.0ch00	10737647		SL3.0ch00_10737647_A	T	A	686	PASS	GT:PL	1/1:217,178,0	1/1:248,187,0	1/1:247,187,0
SL3.0ch00	10737668		SL3.0ch00_10737668_C	A	C	689	PASS	GT:PL	1/1:218,178,0	1/1:249,190,0	1/1:248,187,0
SL3.0ch00	10737687		SL3.0ch00_10737687_A	C	A	667	PASS	GT:PL	1/1:219,178,0	1/1:226,152,0	1/1:245,187,0
SL3.0ch00	10821218		SL3.0ch00_10821218_T	C	T	393	PASS	GT:PL	1/1:189,48,0	1/1:73,12,0	1/1:157,24,0
SL3.0ch00	10821280		SL3.0ch00_10821280_G	T	G	742	PASS	GT:PL	1/1:255,255,0	1/1:255,255,0	1/1:255,255,0
SL3.0ch00	10821290		SL3.0ch00_10821290_A	C	A	739	PASS	GT:PL	1/1:255,255,0	1/1:255,255,0	1/1:255,255,0
SL3.0ch00	10821364		SL3.0ch00_10821364_T	G	T	669	PASS	GT:PL	1/1:255,255,0	1/1:225,255,0	1/1:215,232,0
SL3.0ch00	10821639		SL3.0ch00_10821639_G	C	G	742	PASS	GT:PL	1/1:255,255,0	1/1:255,255,0	1/1:255,255,0
SL3.0ch00	10821692		SL3.0ch00_10821692_G	T	G	739	PASS	GT:PL	1/1:255,255,0	1/1:255,255,0	1/1:255,255,0
SL3.0ch00	10821784		SL3.0ch00_10821784_G	C	G	739	PASS	GT:PL	1/1:255,255,0	1/1:255,255,0	1/1:255,255,0
SL3.0ch00	10821839		SL3.0ch00_10821839_A	G	A	742	PASS	GT:PL	1/1:255,255,0	1/1:255,255,0	1/1:255,255,0
SL3.0ch00	10821856		SL3.0ch00_10821856_A	T	A	742	PASS	GT:PL	1/1:255,255,0	1/1:255,255,0	1/1:255,255,0
SL3.0ch00	10821906		SL3.0ch00_10821906_T	A	T	742	PASS	GT:PL	1/1:255,255,0	1/1:255,255,0	1/1:255,255,0
SL3.0ch00	10821920		SL3.0ch00_10821920_T	C	T	742	PASS	GT:PL	1/1:255,255,0	1/1:255,255,0	1/1:255,255,0
SL3.0ch00	10829434		SL3.0ch00_10829434_T	C	T	303	PASS	GT:PL	1/1:145,18,0	1/1:116,12,0	1/1:68,6,0
SL3.0ch00	10874193		SL3.0ch00_10874193_C,G	A	C,G	290	PASS	GT:PL	1/2:162,69,57,108,0,99	1/1:112,15,0,112,15,112	1/1:77,9,0,77,9,77
SL3.0ch00	10874194		SL3.0ch00_10874194_A	C	A	183	PASS	GT:PL	1/1:93,21,0	1/1:86,15,0	1/1:31,0,4
SL3.0ch00	11060816		SL3.0ch00_11060816_A	G	A	195	PASS	GT:PL	0/1:26,0,83	0/1:106,0,125	0/1:98,0,23
SL3.0ch00	11167688		SL3.0ch00_11167688_G	A	G	346	PASS	GT:PL	1/1:200,57,0	1/1:172,30,0	./.:0,0,0
SL3.0ch00	11167819		SL3.0ch00_11167819_C	T	C	432	PASS	GT:PL	1/1:203,81,0	1/1:255,51,0	./.:0,0,0
SL3.0ch00	11167850		SL3.0ch00_11167850_G	T	G	400	PASS	GT:PL	1/1:202,81,0	1/1:224,45,0	./.:0,0,0
SL3.0ch00	11167888		SL3.0ch00_11167888_C	T	C	383	PASS	GT:PL	1/1:200,54,0	1/1:209,30,0	./.:0,0,0
SL3.0ch00	11187016		SL3.0ch00_11187016_G	C	G	574	PASS	GT:PL	1/1:212,138,0	1/1:201,78,0	1/1:184,79,0
SL3.0ch00	11196930		SL3.0ch00_11196930_G	T	G	564	PASS	GT:PL	1/1:255,45,0	1/1:143,18,0	1/1:192,45,0
SL3.0ch00	11196931		SL3.0ch00_11196931_A	C	A	562	PASS	GT:PL	1/1:255,45,0	1/1:141,18,0	1/1:192,45,0
SL3.0ch00	11196935		SL3.0ch00_11196935_C	G	C	559	PASS	GT:PL	1/1:255,45,0	1/1:140,18,0	1/1:190,45,0
SL3.0ch00	11226568	Solyc00g024150	SL3.0ch00_11226568_T	G	T	189	PASS	GT:PL	0/0:0,15,119	0/1:69,6,0	0/0:0,9,82	Solyc00g024150.3.1
SL3.0ch00	11227329	Solyc00g024150	SL3.0ch00_11227329_T	A	T	101	PASS	GT:PL	1/1:143,21,0	0/0:0,9,95	0/0:0,18,147	Solyc00g024150.3.1
SL3.0ch00	11477707	Solyc00g027770	SL3.0ch00_11477707_A	G	A	374	PASS	GT:PL	0/1:139,0,128	0/1:135,0,69	0/1:135,0,168	Solyc00g027770.3.1
SL3.0ch00	11478087	Solyc00g027770	SL3.0ch00_11478087_GTTTTTTTTTTTT,GTTTTTTTTTTT,GTTTTTTTTTTTTTT	GTTTTTTTTT	GTTTTTTTTTTTT,GTTTTTTTTTTT,GTTTTTTTTTTTTTT	121	PASS	GT:PL	1/2:46,19,16,30,0,27,46,19,30,46	1/2:70,46,43,30,0,21,70,46,30,70	1/3:100,53,47,100,53,100,52,0,52,49	Solyc00g027770.3.1
SL3.0ch00	11479019	Solyc00g027770	SL3.0ch00_11479019_T	C	T	285	PASS	GT:PL	0/0:0,9,95	0/1:69,6,0	0/0:0,15,133	Solyc00g027770.3.1
SL3.0ch00	11479022	Solyc00g027770	SL3.0ch00_11479022_C	T	C	595	PASS	GT:PL	1/1:208,141,0	1/1:204,81,0	1/1:209,138,0	Solyc00g027770.3.1
SL3.0ch00	11483150	Solyc00g027770	SL3.0ch00_11483150_TACACAC	TACACACAC	TACACAC	203	PASS	GT:PL	0/0:0,15,133	0/1:69,6,0	0/0:0,9,92	Solyc00g027770.3.1
SL3.0ch00	11584303		SL3.0ch00_11584303_T	C	T	226	PASS	GT:PL	0/0:0,9,95	0/1:69,6,0	0/0:0,15,133
SL3.0ch00	11625900	Solyc00g030100	SL3.0ch00_11625900_G	A	G	499	PASS	GT:PL	1/1:196,48,0	1/1:182,33,0	1/1:147,18,0	Solyc00g030100.1.1
SL3.0ch00	11625906	Solyc00g030100	SL3.0ch00_11625906_C	T	C	500	PASS	GT:PL	1/1:198,48,0	1/1:181,33,0	1/1:147,18,0	Solyc00g030100.1.1
SL3.0ch00	11681039		SL3.0ch00_11681039_GTTTTTTTTTT	GTTTTTTTTT	GTTTTTTTTTT	69	PASS	GT:PL	1/1:27,9,0	1/1:44,35,14	1/1:35,21,0
SL3.0ch00	12004633		SL3.0ch00_12004633_G	A	G	739	PASS	GT:PL	1/1:252,148,0	1/1:255,200,0	1/1:255,255,0
SL3.0ch00	12004648		SL3.0ch00_12004648_G	C	G	728	PASS	GT:PL	1/1:241,151,0	1/1:255,221,0	1/1:255,255,0
SL3.0ch00	12004681		SL3.0ch00_12004681_C	G	C	739	PASS	GT:PL	1/1:255,157,0	1/1:255,255,0	1/1:255,255,0
SL3.0ch00	12004709		SL3.0ch00_12004709_C	G	C	719	PASS	GT:PL	1/1:235,217,0	1/1:255,255,0	1/1:255,255,0
SL3.0ch00	12004735		SL3.0ch00_12004735_C	G	C	571	PASS	GT:PL	1/1:194,190,0	1/1:206,214,0	1/1:197,255,0
SL3.0ch00	12004747		SL3.0ch00_12004747_A	T	A	517	PASS	GT:PL	1/1:193,184,0	1/1:158,190,0	1/1:192,255,0
SL3.0ch00	12004764		SL3.0ch00_12004764_A	G	A	489	PASS	GT:PL	1/1:191,196,0	1/1:143,178,0	1/1:181,255,0
SL3.0ch00	12004813		SL3.0ch00_12004813_C	A	C	507	PASS	GT:PL	1/1:196,144,0	1/1:148,102,0	1/1:189,166,0
SL3.0ch00	12004907		SL3.0ch00_12004907_A	T	A	308	PASS	GT:PL	0/1:98,0,74	0/1:154,0,27	0/1:93,0,71
SL3.0ch00	12004942		SL3.0ch00_12004942_G	C	G	179	PASS	GT:PL	0/0:0,9,95	0/1:69,6,0	0/0:0,15,132
SL3.0ch00	12005168		SL3.0ch00_12005168_T	C	T	36.0012	PASS	GT:PL	1/1:24,114,0	1/1:28,181,0	1/1:10,220,0
SL3.0ch00	12005273		SL3.0ch00_12005273_T	G	T	125	PASS	GT:PL	1/1:47,184,0	1/1:57,202,0	1/1:47,244,0
SL3.0ch00	12005274		SL3.0ch00_12005274_C	A	C	127	PASS	GT:PL	1/1:47,184,0	1/1:58,202,0	1/1:45,225,0
SL3.0ch00	12084171		SL3.0ch00_12084171_C	G	C	401	PASS	GT:PL	1/1:175,30,0	1/1:38,3,0	1/1:214,33,0
SL3.0ch00	12084182		SL3.0ch00_12084182_C	G	C	404	PASS	GT:PL	1/1:179,30,0	1/1:36,3,0	1/1:215,33,0
SL3.0ch00	12084225		SL3.0ch00_12084225_G	A	G	404	PASS	GT:PL	1/1:177,30,0	1/1:38,3,0	1/1:215,33,0
SL3.0ch00	12084238		SL3.0ch00_12084238_G	C	G	396	PASS	GT:PL	1/1:161,27,0	1/1:38,3,0	1/1:223,33,0
SL3.0ch00	12186162	Solyc00g039990	SL3.0ch00_12186162_A	C	A	130	PASS	GT:PL	1/1:11,36,0	0/0:0,72,7	0/1:159,0,61	Solyc00g039990.2.1
SL3.0ch00	12186318	Solyc00g039990	SL3.0ch00_12186318_A	T	A	125	PASS	GT:PL	1/1:12,33,0	0/0:0,63,8	0/1:153,0,46	Solyc00g039990.2.1
SL3.0ch00	12486837		SL3.0ch00_12486837_C	T	C	469	PASS	GT:PL	1/1:165,24,0	1/1:180,30,0	1/1:150,21,0
SL3.0ch00	12486936		SL3.0ch00_12486936_CAGTAG	CAG	CAGTAG	739	PASS	GT:PL	1/1:255,42,0	1/1:255,48,0	1/1:255,30,0
SL3.0ch00	12576599	Solyc00g047700	SL3.0ch00_12576599_A	C	A	145	PASS	GT:PL	0/0:0,9,92	0/1:69,6,0	0/0:0,15,121	Solyc00g047700.3.1
SL3.0ch00	12710396	Solyc00g050430	SL3.0ch00_12710396_A	G	A	577	PASS	GT:PL	1/1:198,48,0	1/1:203,63,0	1/1:202,63,0	Solyc00g050430.3.1
SL3.0ch00	12710796	Solyc00g050430	SL3.0ch00_12710796_A	T	A	506	PASS	GT:PL	1/1:189,39,0	1/1:166,24,0	1/1:177,30,0	Solyc00g050430.3.1
SL3.0ch00	12711808	Solyc00g050430	SL3.0ch00_12711808_A	G	A	623	PASS	GT:PL	1/1:245,51,0	1/1:203,75,0	1/1:201,57,0	Solyc00g050430.3.1
SL3.0ch00	12711832	Solyc00g050430	SL3.0ch00_12711832_G	A	G	621	PASS	GT:PL	1/1:242,54,0	1/1:202,66,0	1/1:203,69,0	Solyc00g050430.3.1
SL3.0ch00	12711871	Solyc00g050430	SL3.0ch00_12711871_T	C	T	625	PASS	GT:PL	1/1:242,69,0	1/1:206,99,0	1/1:203,66,0	Solyc00g050430.3.1
SL3.0ch00	12712419	Solyc00g050430	SL3.0ch00_12712419_G	A	G	568	PASS	GT:PL	1/1:194,42,0	1/1:199,54,0	1/1:201,54,0	Solyc00g050430.3.1
SL3.0ch00	13009126	Solyc00g056680	SL3.0ch00_13009126_C	T	C	72	PASS	GT:PL	0/0:0,15,131	0/1:69,6,0	0/0:0,9,93	Solyc00g056680.1.1
SL3.0ch00	13009576	Solyc00g056680	SL3.0ch00_13009576_A	T	A	351	PASS	GT:PL	1/1:146,18,0	1/1:116,12,0	1/1:115,12,0	Solyc00g056680.1.1
SL3.0ch00	13061994	Solyc00g057880	SL3.0ch00_13061994_C	G	C	41.165	PASS	GT:PL	./.:0,0,0	0/1:74,0,114	0/0:0,12,134	Solyc00g057880.3.1
SL3.0ch00	13063718	Solyc00g057880	SL3.0ch00_13063718_T	C	T	137	PASS	GT:PL	./.:0,0,0	0/1:170,0,132	0/0:0,19,172	Solyc00g057880.3.1
SL3.0ch00	13063763	Solyc00g057880	SL3.0ch00_13063763_G	A	G	139	PASS	GT:PL	./.:0,0,0	0/1:166,0,128	0/1:5,0,152	Solyc00g057880.3.1
SL3.0ch00	13064153	Solyc00g057880	SL3.0ch00_13064153_T	A	T	157	PASS	GT:PL	./.:0,0,0	1/1:195,42,0	0/0:0,21,158	Solyc00g057880.3.1
SL3.0ch00	13545174		SL3.0ch00_13545174_C	G	C	648	PASS	GT:PL	1/1:241,255,0	1/1:217,175,0	1/1:216,166,0
SL3.0ch00	13553971	Solyc00g068970	SL3.0ch00_13553971_G	A	G	222	PASS	GT:PL	1/1:77,12,0	1/1:84,9,0	1/1:87,12,0	Solyc00g068970.2.1
SL3.0ch00	13554007	Solyc00g068970	SL3.0ch00_13554007_C	T	C	180	PASS	GT:PL	1/1:95,12,0	1/1:44,9,0	1/1:67,0,3	Solyc00g068970.2.1
SL3.0ch00	13554029	Solyc00g068970	SL3.0ch00_13554029_C	T	C	262	PASS	GT:PL	1/1:95,12,0	1/1:77,9,0	1/1:116,12,0	Solyc00g068970.2.1
SL3.0ch00	13554056	Solyc00g068970	SL3.0ch00_13554056_G	T	G	225	PASS	GT:PL	1/1:78,12,0	1/1:73,9,0	1/1:100,12,0	Solyc00g068970.2.1
SL3.0ch00	13554243	Solyc00g068970	SL3.0ch00_13554243_A	T	A	482	PASS	GT:PL	1/1:174,103,0	1/1:169,70,0	1/1:162,87,0	Solyc00g068970.2.1
SL3.0ch00	13554296	Solyc00g068970	SL3.0ch00_13554296_C	A	C	742	PASS	GT:PL	1/1:255,255,0	1/1:255,255,0	1/1:255,255,0	Solyc00g068970.2.1
SL3.0ch00	13554376	Solyc00g068970	SL3.0ch00_13554376_G	T	G	693	PASS	GT:PL	1/1:247,255,0	1/1:217,255,0	1/1:255,255,0	Solyc00g068970.2.1
SL3.0ch00	13554388	Solyc00g068970	SL3.0ch00_13554388_G	A	G	339	PASS	GT:PL	1/1:106,255,0	1/1:104,255,0	1/1:152,255,0	Solyc00g068970.2.1
SL3.0ch00	13554390	Solyc00g068970	SL3.0ch00_13554390_C	A	C	365	PASS	GT:PL	1/1:118,255,0	1/1:116,255,0	1/1:157,255,0	Solyc00g068970.2.1
SL3.0ch00	13555019		SL3.0ch00_13555019_G	A	G	389	PASS	GT:PL	1/1:139,21,0	1/1:167,42,0	1/1:109,12,0
SL3.0ch00	13555025		SL3.0ch00_13555025_C	T	C	239	PASS	GT:PL	0/1:86,0,17	1/1:135,42,0	1/1:53,15,0
SL3.0ch00	13555069		SL3.0ch00_13555069_G	T	G	381	PASS	GT:PL	1/1:154,21,0	1/1:174,42,0	1/1:79,15,0
SL3.0ch00	13555072		SL3.0ch00_13555072_T	G	T	372	PASS	GT:PL	1/1:146,21,0	1/1:153,42,0	1/1:99,15,0
SL3.0ch00	14107320	Solyc00g082150	SL3.0ch00_14107320_C	G	C	387	PASS	GT:PL	0/0:0,9,95	0/1:69,6,0	0/0:0,15,133	Solyc00g082150.3.1
SL3.0ch00	14392092	Solyc06g024210	SL3.0ch00_14392092_G	A	G	717	PASS	GT:PL	1/1:233,255,0	1/1:255,255,0	1/1:255,255,0	Solyc06g024210.2.1
SL3.0ch00	14392093	Solyc06g024210	SL3.0ch00_14392093_T	C	T	719	PASS	GT:PL	1/1:235,255,0	1/1:255,255,0	1/1:255,255,0	Solyc06g024210.2.1
SL3.0ch00	14392124	Solyc06g024210	SL3.0ch00_14392124_C	T	C	742	PASS	GT:PL	1/1:255,255,0	1/1:255,255,0	1/1:255,255,0	Solyc06g024210.2.1
SL3.0ch00	14392132	Solyc06g024210	SL3.0ch00_14392132_C	T	C	742	PASS	GT:PL	1/1:255,255,0	1/1:255,255,0	1/1:255,255,0	Solyc06g024210.2.1
SL3.0ch00	14392193	Solyc06g024210	SL3.0ch00_14392193_A	G	A	742	PASS	GT:PL	1/1:255,255,0	1/1:255,255,0	1/1:255,255,0	Solyc06g024210.2.1
SL3.0ch00	14392196	Solyc06g024210	SL3.0ch00_14392196_G	A	G	742	PASS	GT:PL	1/1:255,255,0	1/1:255,255,0	1/1:255,255,0	Solyc06g024210.2.1
SL3.0ch00	14392200	Solyc06g024210	SL3.0ch00_14392200_T	A	T	739	PASS	GT:PL	1/1:255,255,0	1/1:255,255,0	1/1:255,255,0	Solyc06g024210.2.1
SL3.0ch00	14392245		SL3.0ch00_14392245_G	T	G	600	PASS	GT:PL	1/1:190,255,0	1/1:209,255,0	1/1:224,255,0
SL3.0ch00	14392257		SL3.0ch00_14392257_T	A	T	594	PASS	GT:PL	1/1:223,255,0	1/1:204,255,0	1/1:190,255,0
SL3.0ch00	14392290		SL3.0ch00_14392290_C	A	C	390	PASS	GT:PL	1/1:130,255,0	1/1:127,255,0	1/1:156,255,0
SL3.0ch00	14392331		SL3.0ch00_14392331_T	G	T	79	PASS	GT:PL	1/1:19,2,0	1/1:15,0,0	0/1:76,0,29
SL3.0ch00	14458238	Solyc00g091170	SL3.0ch00_14458238_TAAAAAAAAAAA	TAAAAAAAAAA	TAAAAAAAAAAA	40.0006	PASS	GT:PL	1/1:24,9,0	1/1:10,3,0	1/1:32,15,0	Solyc00g091170.3.1
SL3.0ch00	14863552		SL3.0ch00_14863552_A	G	A	742	PASS	GT:PL	1/1:255,255,0	1/1:255,255,0	1/1:255,255,0
SL3.0ch00	14863559		SL3.0ch00_14863559_T	A	T	739	PASS	GT:PL	1/1:255,255,0	1/1:255,255,0	1/1:255,255,0
SL3.0ch00	14863604		SL3.0ch00_14863604_G	T	G	708	PASS	GT:PL	1/1:255,255,0	1/1:244,255,0	1/1:235,255,0
SL3.0ch00	14863616		SL3.0ch00_14863616_T	A	T	715	PASS	GT:PL	1/1:255,255,0	1/1:255,255,0	1/1:231,255,0
SL3.0ch00	14863649		SL3.0ch00_14863649_C	A	C	671	PASS	GT:PL	1/1:236,255,0	1/1:245,255,0	1/1:213,255,0
SL3.0ch00	15061559		SL3.0ch00_15061559_G,T	A	G,T	185	PASS	GT:PL	0/0:0,15,133	0/1:69,6,0	0/0:0,9,94
SL3.0ch00	15061712		SL3.0ch00_15061712_G	A	G	73	PASS	GT:PL	0/1:26,0,84	0/1:82,0,55	0/0:0,3,38
SL3.0ch00	15061713		SL3.0ch00_15061713_A	T	A	71	PASS	GT:PL	0/1:26,0,84	0/1:80,0,55	0/0:0,3,38
SL3.0ch00	15061743		SL3.0ch00_15061743_A	G	A	103	PASS	GT:PL	0/1:26,0,84	0/1:80,0,54	0/1:32,0,32
SL3.0ch00	15061744		SL3.0ch00_15061744_T	G	T	102	PASS	GT:PL	0/1:26,0,84	0/1:79,0,37	0/1:32,0,32
SL3.0ch00	15061783		SL3.0ch00_15061783_A	G	A	139	PASS	GT:PL	0/1:26,0,84	0/1:116,0,49	0/1:32,0,32
SL3.0ch00	15061904		SL3.0ch00_15061904_G	A	G	238	PASS	GT:PL	1/1:69,6,0	1/1:145,18,0	0/1:59,0,29
SL3.0ch00	15061973		SL3.0ch00_15061973_A	T	A	155	PASS	GT:PL	0/1:83,0,26	0/1:84,0,26	0/1:23,0,103
SL3.0ch00	15061974		SL3.0ch00_15061974_G	A	G	152	PASS	GT:PL	0/1:84,0,23	0/1:84,0,26	0/1:19,0,102
SL3.0ch00	15069884		SL3.0ch00_15069884_A	G	A	330	PASS	GT:PL	0/0:0,15,133	0/1:69,6,0	0/0:0,9,92
SL3.0ch00	15069968		SL3.0ch00_15069968_A	G	A	192	PASS	GT:PL	0/1:104,0,128	0/1:22,0,90	0/1:102,0,131
SL3.0ch00	15069984		SL3.0ch00_15069984_TAAAAAAA	TAAAAAA	TAAAAAAA	39.0452	PASS	GT:PL	0/1:42,0,36	0/1:8,0,22	0/1:24,0,45
SL3.0ch00	15070000		SL3.0ch00_15070000_A	G	A	268	PASS	GT:PL	0/1:120,0,132	0/1:55,0,6	0/1:128,0,87
SL3.0ch00	15070305		SL3.0ch00_15070305_AT,A	ATT	AT,A	138	PASS	GT:PL	1/2:80,49,46,34,0,31	0/1:59,0,30,62,36,93	1/1:67,6,0,67,6,67
SL3.0ch00	15181535	Solyc00g110870	SL3.0ch00_15181535_A	G	A	354	PASS	GT:PL	0/0:0,9,95	0/1:69,6,0	0/0:0,15,127	Solyc00g110870.3.1
SL3.0ch00	15181841	Solyc00g110870	SL3.0ch00_15181841_C	A	C	342	PASS	GT:PL	0/0:0,9,9	0/1:69,6,0	0/0:0,24,91	Solyc00g110870.3.1
SL3.0ch00	15182357	Solyc00g110870	SL3.0ch00_15182357_T	A	T	361	PASS	GT:PL	0/0:0,9,125	0/1:66,0,191	0/0:0,18,184	Solyc00g110870.3.1
SL3.0ch00	15182388	Solyc00g110870	SL3.0ch00_15182388_G	T	G	162	PASS	GT:PL	0/0:0,39,192	0/1:77,0,159	0/1:123,0,170	Solyc00g110870.3.1
SL3.0ch00	15444721	Solyc00g117655	SL3.0ch00_15444721_T	C	T	169	PASS	GT:PL	1/1:146,18,0	0/1:0,3,36	0/1:61,0,29	Solyc00g117655.1.1
SL3.0ch00	15684062		SL3.0ch00_15684062_ATTTTTTTTT	ATTTTTTTT	ATTTTTTTTT	69	PASS	GT:PL	1/1:39,15,0	1/1:12,3,0	1/1:44,24,0
SL3.0ch00	15733572	Solyc00g127670	SL3.0ch00_15733572_G	C	G	283	PASS	GT:PL	0/0:0,9,95	0/1:69,6,0	0/0:0,12,116	Solyc00g127670.2.1
SL3.0ch00	15733936	Solyc00g127670	SL3.0ch00_15733936_A	G	A	291	PASS	GT:PL	0/0:0,12,115	0/1:69,6,0	0/0:0,9,95	Solyc00g127670.2.1
SL3.0ch00	15733939	Solyc00g127670	SL3.0ch00_15733939_C	T	C	299	PASS	GT:PL	0/0:0,12,113	0/1:69,6,0	0/0:0,9,95	Solyc00g127670.2.1
SL3.0ch00	15774923	Solyc00g128875	SL3.0ch00_15774923_A	T	A	367	PASS	GT:PL	0/0:0,60,202	1/1:203,81,0	1/1:207,108,0	Solyc00g128875.1.1
SL3.0ch00	16014835		SL3.0ch00_16014835_A	G	A	157	PASS	GT:PL	0/0:0,91,187	0/0:0,84,204	1/1:200,57,0
SL3.0ch00	16014898		SL3.0ch00_16014898_A	G	A	157	PASS	GT:PL	0/0:0,93,205	0/0:0,45,196	1/1:200,54,0
SL3.0ch00	16015655		SL3.0ch00_16015655_AAG	A	AAG	739	PASS	GT:PL	1/1:255,57,0	1/1:255,45,0	1/1:255,87,0
SL3.0ch00	16015656		SL3.0ch00_16015656_GGA	G	GGA	739	PASS	GT:PL	1/1:255,57,0	1/1:255,45,0	1/1:255,87,0
SL3.0ch00	16015739		SL3.0ch00_16015739_AGGGGGG	AGGGGGGG	AGGGGGG	140	PASS	GT:PL	1/1:57,27,0	1/1:50,18,0	1/1:59,33,0
SL3.0ch00	16021393		SL3.0ch00_16021393_A	T	A	92	PASS	GT:PL	1/1:133,15,0	0/0:0,9,94	0/0:0,18,145
SL3.0ch00	16021906		SL3.0ch00_16021906_T	C	T	128	PASS	GT:PL	1/1:171,27,0	0/0:0,27,161	0/0:0,42,188
SL3.0ch00	16021961		SL3.0ch00_16021961_C	T	C	291	PASS	GT:PL	1/1:191,39,0	1/1:143,21,0	0/0:0,45,193
SL3.0ch00	16229407		SL3.0ch00_16229407_G	A	G	307	PASS	GT:PL	1/1:112,12,0	1/1:95,9,0	1/1:126,12,0
SL3.0ch00	16229448		SL3.0ch00_16229448_G	A	G	265	PASS	GT:PL	1/1:91,9,0	1/1:131,15,0	1/1:69,6,0
SL3.0ch00	16229718		SL3.0ch00_16229718_G	A	G	417	PASS	GT:PL	1/1:189,36,0	1/1:113,12,0	1/1:141,15,0
SL3.0ch00	16564551		SL3.0ch00_16564551_A	G	A	422	PASS	GT:PL	1/1:144,18,0	1/1:115,12,0	1/1:189,36,0
SL3.0ch00	16891952	Solyc00g164680	SL3.0ch00_16891952_A	G	A	573	PASS	GT:PL	1/1:202,93,0	1/1:196,63,0	1/1:201,93,0	Solyc00g164680.2.1
SL3.0ch00	16891964	Solyc00g164680	SL3.0ch00_16891964_G	A	G	595	PASS	GT:PL	1/1:208,114,0	1/1:203,66,0	1/1:210,126,0	Solyc00g164680.2.1
SL3.0ch00	16992451		SL3.0ch00_16992451_A	G	A	36.0127	PASS	GT:PL	0/0:0,3,38	0/1:68,6,0	0/0:0,24,167
SL3.0ch00	16992459		SL3.0ch00_16992459_G	A	G	86	PASS	GT:PL	0/0:0,33,182	0/1:65,0,105	0/0:0,12,99
SL3.0ch00	16992675		SL3.0ch00_16992675_T	C	T	205	PASS	GT:PL	0/0:0,6,69	0/1:69,6,0	0/0:0,42,192
SL3.0ch00	16992682		SL3.0ch00_16992682_A	G	A	199	PASS	GT:PL	0/0:0,33,182	0/1:69,6,0	0/0:0,6,69
SL3.0ch00	16993215		SL3.0ch00_16993215_A	G	A	161	PASS	GT:PL	0/0:0,6,52	0/1:69,6,0	0/0:0,33,215
SL3.0ch00	16993240		SL3.0ch00_16993240_T	A	T	49.0637	PASS	GT:PL	0/0:0,6,40	0/1:69,6,0	0/0:0,33,177
SL3.0ch00	16993417		SL3.0ch00_16993417_G	A	G	259	PASS	GT:PL	0/0:0,6,69	0/1:69,6,0	0/0:0,30,180
SL3.0ch00	16993825		SL3.0ch00_16993825_C	A	C	230	PASS	GT:PL	0/1:69,0,127	0/1:128,0,137	0/1:69,0,132
SL3.0ch00	16993926		SL3.0ch00_16993926_C	T	C	281	PASS	GT:PL	0/0:0,27,171	0/1:69,6,0	0/0:0,6,66
SL3.0ch00	16993982		SL3.0ch00_16993982_A	AT	A	225	PASS	GT:PL	0/0:0,6,58	0/1:69,6,0	0/0:0,24,166
SL3.0ch00	16994049		SL3.0ch00_16994049_C	T	C	291	PASS	GT:PL	0/1:109,0,122	0/1:71,0,116	0/1:146,0,134
SL3.0ch00	16994122		SL3.0ch00_16994122_T	C	T	390	PASS	GT:PL	0/1:159,0,122	0/1:108,0,109	0/1:158,0,153
SL3.0ch00	16994169		SL3.0ch00_16994169_A	T	A	411	PASS	GT:PL	0/1:148,0,128	0/1:131,0,129	0/1:167,0,114
SL3.0ch00	16994353		SL3.0ch00_16994353_T	A	T	127	PASS	GT:PL	0/1:85,0,150	0/1:19,0,143	0/1:62,0,149
SL3.0ch00	16994536		SL3.0ch00_16994536_C	T	C	229	PASS	GT:PL	0/0:0,6,69	0/1:69,6,0	0/0:0,24,160
SL3.0ch00	16994629		SL3.0ch00_16994629_C	A	C	63	PASS	GT:PL	0/0:0,6,69	0/1:69,6,0	0/0:0,24,166
SL3.0ch00	17097770	Solyc00g171810	SL3.0ch00_17097770_ATTTTTTTTTTTT	ATTTTTTTTTTT	ATTTTTTTTTTTT	46.0003	PASS	GT:PL	1/1:16,6,0	1/1:22,9,0	1/1:34,30,0	Solyc00g171810.3.1
SL3.0ch00	17167539	Solyc00g174340	SL3.0ch00_17167539_A	T	A	331	PASS	GT:PL	0/0:0,18,141	1/1:194,48,0	1/1:179,30,0	Solyc00g174340.2.1
SL3.0ch00	17167546	Solyc00g174340	SL3.0ch00_17167546_C	T	C	336	PASS	GT:PL	0/0:0,18,147	1/1:198,48,0	1/1:180,30,0	Solyc00g174340.2.1
SL3.0ch00	17167550	Solyc00g174340	SL3.0ch00_17167550_C	T	C	334	PASS	GT:PL	0/0:0,18,147	1/1:197,48,0	1/1:179,30,0	Solyc00g174340.2.1
SL3.0ch00	17167568	Solyc00g174340	SL3.0ch00_17167568_G	T	G	325	PASS	GT:PL	0/0:0,21,157	1/1:189,39,0	1/1:178,30,0	Solyc00g174340.2.1
SL3.0ch00	17167590	Solyc00g174340	SL3.0ch00_17167590_C	A	C	246	PASS	GT:PL	0/0:0,33,184	1/1:172,27,0	1/1:116,12,0	Solyc00g174340.2.1
SL3.0ch00	17167629	Solyc00g174340	SL3.0ch00_17167629_A	T	A	62	PASS	GT:PL	0/0:0,24,160	0/1:32,0,25	1/1:69,6,0	Solyc00g174340.2.1
SL3.0ch00	17167635	Solyc00g174340	SL3.0ch00_17167635_C	A	C	95	PASS	GT:PL	0/0:0,24,166	1/1:67,6,0	1/1:69,6,0	Solyc00g174340.2.1
SL3.0ch00	17167658	Solyc00g174340	SL3.0ch00_17167658_C	T	C	97	PASS	GT:PL	0/0:0,33,184	1/1:69,6,0	1/1:69,6,0	Solyc00g174340.2.1
SL3.0ch00	17167662	Solyc00g174340	SL3.0ch00_17167662_A	G	A	90	PASS	GT:PL	0/0:0,33,185	1/1:62,6,0	1/1:69,6,0	Solyc00g174340.2.1
SL3.0ch00	17167687	Solyc00g174340	SL3.0ch00_17167687_C	G	C	55	PASS	GT:PL	0/0:0,30,178	1/1:27,6,0	1/1:69,6,0	Solyc00g174340.2.1
SL3.0ch00	17317744		SL3.0ch00_17317744_G	A	G	735	PASS	GT:PL	1/1:255,255,0	1/1:251,214,0	1/1:255,255,0
SL3.0ch00	17317803		SL3.0ch00_17317803_C	T	C	728	PASS	GT:PL	1/1:255,255,0	1/1:241,255,0	1/1:255,255,0
SL3.0ch00	17317825		SL3.0ch00_17317825_G	A	G	728	PASS	GT:PL	1/1:255,255,0	1/1:241,255,0	1/1:255,255,0
SL3.0ch00	17317831		SL3.0ch00_17317831_C	T	C	730	PASS	GT:PL	1/1:255,255,0	1/1:243,255,0	1/1:255,255,0
SL3.0ch00	17342044	Solyc00g180440	SL3.0ch00_17342044_C	T	C	240	PASS	GT:PL	1/1:86,18,0	1/1:70,12,0	1/1:110,18,0	Solyc00g180440.2.1
SL3.0ch00	17342077	Solyc00g180440	SL3.0ch00_17342077_T	C	T	416	PASS	GT:PL	1/1:148,36,0	1/1:152,27,0	1/1:142,27,0	Solyc00g180440.2.1
SL3.0ch00	17342090	Solyc00g180440	SL3.0ch00_17342090_C	T	C	406	PASS	GT:PL	1/1:149,36,0	1/1:151,27,0	1/1:132,27,0	Solyc00g180440.2.1
SL3.0ch00	17342119	Solyc00g180440	SL3.0ch00_17342119_G	T	G	381	PASS	GT:PL	1/1:127,36,0	1/1:138,27,0	1/1:142,27,0	Solyc00g180440.2.1
SL3.0ch00	17498109		SL3.0ch00_17498109_G	T	G	104	PASS	GT:PL	0/0:0,6,68	0/1:69,6,0	0/0:0,21,152
SL3.0ch00	17498402		SL3.0ch00_17498402_A	T	A	75	PASS	GT:PL	0/0:0,21,158	0/1:69,6,0	0/0:0,6,69
SL3.0ch00	17775094	Solyc00g188857	SL3.0ch00_17775094_T	G	T	171	PASS	GT:PL	0/1:51,0,101	1/1:116,12,0	1/1:38,3,0	Solyc00g188857.1.1
SL3.0ch00	17775095	Solyc00g188857	SL3.0ch00_17775095_C	T	C	172	PASS	GT:PL	0/1:52,0,101	1/1:116,12,0	1/1:38,3,0	Solyc00g188857.1.1
SL3.0ch00	17976516		SL3.0ch00_17976516_C	T	C	612	PASS	GT:PL	1/1:203,84,0	1/1:234,78,0	1/1:198,70,0
SL3.0ch00	17976519		SL3.0ch00_17976519_C	A	C	608	PASS	GT:PL	1/1:199,90,0	1/1:233,78,0	1/1:202,90,0
SL3.0ch00	17976541		SL3.0ch00_17976541_C	T	C	739	PASS	GT:PL	1/1:255,255,0	1/1:255,255,0	1/1:255,255,0
SL3.0ch00	17976555	Solyc00g203660	SL3.0ch00_17976555_C	G	C	739	PASS	GT:PL	1/1:255,255,0	1/1:255,255,0	1/1:255,255,0	Solyc00g203660.2.1
SL3.0ch00	17976599	Solyc00g203660	SL3.0ch00_17976599_A	T	A	739	PASS	GT:PL	1/1:255,255,0	1/1:255,255,0	1/1:255,255,0	Solyc00g203660.2.1
SL3.0ch00	17976620	Solyc00g203660	SL3.0ch00_17976620_T	C	T	742	PASS	GT:PL	1/1:255,255,0	1/1:255,255,0	1/1:255,255,0	Solyc00g203660.2.1
SL3.0ch00	17976826	Solyc00g203660	SL3.0ch00_17976826_C	A	C	650	PASS	GT:PL	1/1:219,181,0	1/1:220,190,0	1/1:237,132,0	Solyc00g203660.2.1
SL3.0ch00	17976836	Solyc00g203660	SL3.0ch00_17976836_C	T	C	715	PASS	GT:PL	1/1:241,255,0	1/1:242,255,0	1/1:255,247,0	Solyc00g203660.2.1
SL3.0ch00	17976852	Solyc00g203660	SL3.0ch00_17976852_T	C	T	734	PASS	GT:PL	1/1:247,255,0	1/1:255,255,0	1/1:255,249,0	Solyc00g203660.2.1
SL3.0ch00	17976889	Solyc00g203660	SL3.0ch00_17976889_C	A	C	739	PASS	GT:PL	1/1:255,255,0	1/1:255,255,0	1/1:255,255,0	Solyc00g203660.2.1
SL3.0ch00	17976919	Solyc00g203660	SL3.0ch00_17976919_C	A	C	722	PASS	GT:PL	1/1:255,241,0	1/1:235,244,0	1/1:255,206,0	Solyc00g203660.2.1
SL3.0ch00	17976977	Solyc00g203660	SL3.0ch00_17976977_C	T	C	586	PASS	GT:PL	1/1:254,45,0	1/1:146,18,0	1/1:212,33,0	Solyc00g203660.2.1
SL3.0ch00	17976982	Solyc00g203660	SL3.0ch00_17976982_C	A	C	585	PASS	GT:PL	1/1:253,42,0	1/1:144,18,0	1/1:214,33,0	Solyc00g203660.2.1
SL3.0ch00	17977375		SL3.0ch00_17977375_C	G	C	547	PASS	GT:PL	1/1:220,36,0	1/1:158,21,0	1/1:195,45,0
SL3.0ch00	17977396		SL3.0ch00_17977396_C	T	C	601	PASS	GT:PL	1/1:240,48,0	1/1:185,33,0	1/1:202,63,0
SL3.0ch00	17977411		SL3.0ch00_17977411_C	T	C	589	PASS	GT:PL	1/1:229,48,0	1/1:185,33,0	1/1:201,63,0
SL3.0ch00	17977425		SL3.0ch00_17977425_G	A	G	601	PASS	GT:PL	1/1:239,48,0	1/1:185,33,0	1/1:203,63,0
SL3.0ch00	17977456		SL3.0ch00_17977456_C	T	C	581	PASS	GT:PL	1/1:221,48,0	1/1:185,33,0	1/1:201,63,0
SL3.0ch00	17977489		SL3.0ch00_17977489_C	G	C	344	PASS	GT:PL	1/1:116,12,0	1/1:116,12,0	1/1:138,18,0
SL3.0ch00	18053170		SL3.0ch00_18053170_A	G	A	178	PASS	GT:PL	0/0:0,21,156	0/1:69,6,0	0/0:0,6,60
SL3.0ch00	18053206		SL3.0ch00_18053206_A	G	A	194	PASS	GT:PL	0/0:0,6,69	0/1:69,6,0	0/0:0,21,158
SL3.0ch00	18190917		SL3.0ch00_18190917_C	A	C	221	PASS	GT:PL	1/1:94,15,0	1/1:115,12,0	1/1:38,3,0
SL3.0ch00	18190925		SL3.0ch00_18190925_T	C	T	76	PASS	GT:PL	0/0:0,6,69	0/1:69,6,0	0/0:0,21,149
SL3.0ch00	18605293		SL3.0ch00_18605293_ATT	AT	ATT	271	PASS	GT:PL	0/1:175,0,139	./.:0,0,0	0/1:128,0,136
SL3.0ch00	18605421	Solyc00g227860	SL3.0ch00_18605421_A	G	A	237	PASS	GT:PL	0/0:0,6,69	0/1:69,6,0	0/0:0,18,147	Solyc00g227860.1.1
SL3.0ch00	18605766	Solyc00g227860	SL3.0ch00_18605766_T	C	T	212	PASS	GT:PL	0/0:0,18,147	0/1:69,6,0	0/0:0,6,68	Solyc00g227860.1.1
SL3.0ch00	18605778	Solyc00g227860	SL3.0ch00_18605778_T	C	T	212	PASS	GT:PL	0/0:0,18,147	0/1:69,6,0	0/0:0,6,69	Solyc00g227860.1.1
SL3.0ch00	18605834	Solyc00g227860	SL3.0ch00_18605834_T	C	T	212	PASS	GT:PL	0/0:0,6,69	0/1:69,6,0	0/0:0,18,147	Solyc00g227860.1.1
SL3.0ch00	18605883	Solyc00g227860	SL3.0ch00_18605883_G	A	G	212	PASS	GT:PL	0/0:0,6,68	0/1:69,6,0	0/0:0,18,147	Solyc00g227860.1.1
SL3.0ch00	18605930	Solyc00g227860	SL3.0ch00_18605930_T	C	T	212	PASS	GT:PL	0/0:0,6,69	0/1:69,6,0	0/0:0,18,142	Solyc00g227860.1.1
SL3.0ch00	18606187	Solyc00g227860	SL3.0ch00_18606187_A	G	A	212	PASS	GT:PL	0/0:0,6,69	0/1:69,6,0	0/0:0,18,147	Solyc00g227860.1.1
SL3.0ch00	18606265	Solyc00g227860	SL3.0ch00_18606265_G	A	G	212	PASS	GT:PL	0/0:0,6,69	0/1:69,6,0	0/0:0,18,146	Solyc00g227860.1.1
SL3.0ch00	18606360	Solyc00g227860	SL3.0ch00_18606360_G	A	G	212	PASS	GT:PL	0/0:0,6,69	0/1:69,6,0	0/0:0,18,142	Solyc00g227860.1.1
SL3.0ch00	18606562	Solyc00g227860	SL3.0ch00_18606562_G	A	G	212	PASS	GT:PL	0/0:0,18,144	0/1:69,6,0	0/0:0,6,68	Solyc00g227860.1.1
SL3.0ch00	18660865	Solyc00g230070	SL3.0ch00_18660865_G	T	G	330	PASS	GT:PL	1/1:172,27,0	1/1:116,12,0	1/1:68,12,0	Solyc00g230070.1.1
SL3.0ch00	18660963	Solyc00g230070	SL3.0ch00_18660963_G	A	G	248	PASS	GT:PL	1/1:155,24,0	1/1:78,9,0	1/1:41,9,0	Solyc00g230070.1.1
SL3.0ch00	18661052	Solyc00g230070	SL3.0ch00_18661052_G	C	G	528	PASS	GT:PL	1/1:194,57,0	1/1:171,30,0	1/1:186,42,0	Solyc00g230070.1.1
SL3.0ch00	18661153	Solyc00g230080	SL3.0ch00_18661153_T	A	T	306	PASS	GT:PL	1/1:115,99,0	1/1:109,108,0	1/1:105,56,0	Solyc00g230080.1.1
SL3.0ch00	18661232	Solyc00g230080	SL3.0ch00_18661232_A	C	A	664	PASS	GT:PL	1/1:204,135,0	1/1:241,132,0	1/1:245,87,0	Solyc00g230080.1.1
SL3.0ch00	18661274	Solyc00g230080	SL3.0ch00_18661274_C	T	C	652	PASS	GT:PL	1/1:204,108,0	1/1:233,99,0	1/1:238,67,0	Solyc00g230080.1.1
SL3.0ch00	18661327	Solyc00g230080	SL3.0ch00_18661327_C	G	C	639	PASS	GT:PL	1/1:173,22,0	1/1:234,66,0	1/1:255,69,0	Solyc00g230080.1.1
SL3.0ch00	18661348	Solyc00g230080	SL3.0ch00_18661348_A	G	A	492	PASS	GT:PL	0/1:145,0,11	0/1:163,0,34	1/1:224,9,0	Solyc00g230080.1.1
SL3.0ch00	18661412	Solyc00g230080	SL3.0ch00_18661412_A	C	A	459	PASS	GT:PL	1/1:162,0,8	1/1:156,24,0	1/1:172,27,0	Solyc00g230080.1.1
SL3.0ch00	18661415	Solyc00g230080	SL3.0ch00_18661415_T	A	T	461	PASS	GT:PL	0/1:164,0,13	1/1:157,24,0	1/1:174,27,0	Solyc00g230080.1.1
SL3.0ch00	18661442	Solyc00g230080	SL3.0ch00_18661442_A	C	A	455	PASS	GT:PL	1/1:184,18,0	1/1:157,24,0	1/1:145,0,8	Solyc00g230080.1.1
SL3.0ch00	18671840		SL3.0ch00_18671840_ATTTTTTTTTTTTT	ATTTTTTTTTTT	ATTTTTTTTTTTTT	30.2026	PASS	GT:PL	1/1:42,21,12	1/1:31,31,31	1/1:37,21,12
SL3.0ch00	19012974	Solyc00g244290	SL3.0ch00_19012974_T	C	T	85	PASS	GT:PL	0/1:32,0,139	0/1:90,0,99	0/0:0,6,67	Solyc00g244290.1.1
SL3.0ch00	19089468		SL3.0ch00_19089468_A	G	A	136	PASS	GT:PL	0/1:74,0,115	0/1:29,0,61	1/1:69,6,0
SL3.0ch00	19089515		SL3.0ch00_19089515_T	G	T	47.485	PASS	GT:PL	0/0:0,6,67	0/1:69,6,0	0/0:0,18,147
SL3.0ch00	19462476		SL3.0ch00_19462476_C	T	C	99	PASS	GT:PL	0/0:0,18,144	0/1:69,6,0	0/0:0,6,69
SL3.0ch00	19576953		SL3.0ch00_19576953_G	A	G	193	PASS	GT:PL	1/1:84,12,0	1/1:91,12,0	1/1:49,11,5
SL3.0ch00	19576954		SL3.0ch00_19576954_G	T	G	247	PASS	GT:PL	1/1:113,12,0	1/1:83,12,0	1/1:77,9,0
SL3.0ch00	19577034		SL3.0ch00_19577034_T	C	T	508	PASS	GT:PL	1/1:189,54,0	1/1:179,54,0	1/1:166,39,0
SL3.0ch00	19577187		SL3.0ch00_19577187_C	G	C	379	PASS	GT:PL	1/1:102,12,0	1/1:156,21,0	1/1:147,18,0
SL3.0ch00	19577190		SL3.0ch00_19577190_G	T	G	383	PASS	GT:PL	1/1:113,12,0	1/1:156,21,0	1/1:140,18,0
SL3.0ch00	19577195		SL3.0ch00_19577195_C	A	C	382	PASS	GT:PL	1/1:115,12,0	1/1:157,21,0	1/1:136,18,0
SL3.0ch00	19577248		SL3.0ch00_19577248_G	T	G	390	PASS	GT:PL	1/1:116,12,0	1/1:153,21,0	1/1:147,18,0
SL3.0ch00	19584934		SL3.0ch00_19584934_T	C	T	87	PASS	GT:PL	0/0:0,6,59	0/1:69,6,0	0/0:0,18,139
SL3.0ch00	19585146		SL3.0ch00_19585146_T	G	T	103	PASS	GT:PL	0/0:0,6,69	0/1:69,6,0	0/0:0,18,147
SL3.0ch00	19585153		SL3.0ch00_19585153_A	G	A	99	PASS	GT:PL	0/0:0,18,143	0/1:69,6,0	0/0:0,6,69
SL3.0ch00	19585327		SL3.0ch00_19585327_T	G	T	117	PASS	GT:PL	0/1:49,0,97	0/0:0,12,115	0/1:20,0,115
SL3.0ch00	19688264		SL3.0ch00_19688264_G	A	G	160	PASS	GT:PL	0/0:0,36,187	0/1:66,0,146	0/0:0,36,188
SL3.0ch00	19693759		SL3.0ch00_19693759_T	C	T	253	PASS	GT:PL	1/1:95,9,0	1/1:38,3,0	1/1:146,18,0
SL3.0ch00	19693904	Solyc00g273110	SL3.0ch00_19693904_C	G	C	92	PASS	GT:PL	0/0:0,36,218	0/1:66,0,143	0/0:0,27,170	Solyc00g273110.2.1
SL3.0ch00	19694090	Solyc00g273110	SL3.0ch00_19694090_G	A	G	150	PASS	GT:PL	0/1:88,0,157	0/1:43,0,163	0/1:61,0,163	Solyc00g273110.2.1
SL3.0ch00	19694459	Solyc00g273110	SL3.0ch00_19694459_T	A	T	430	PASS	GT:PL	0/1:162,0,224	0/1:152,0,170	0/1:151,0,172	Solyc00g273110.2.1
SL3.0ch00	19694460	Solyc00g273110	SL3.0ch00_19694460_G	T	G	429	PASS	GT:PL	0/1:162,0,228	0/1:150,0,171	0/1:152,0,172	Solyc00g273110.2.1
SL3.0ch00	19694504	Solyc00g273110	SL3.0ch00_19694504_TAAAAAAAA	TAAAAAAA	TAAAAAAAA	48.0318	PASS	GT:PL	0/1:21,0,33	0/1:30,0,18	0/1:32,0,25	Solyc00g273110.2.1
SL3.0ch00	19694860	Solyc00g273110	SL3.0ch00_19694860_C	A	C	375	PASS	GT:PL	0/1:151,0,170	0/1:109,0,168	0/1:151,0,167	Solyc00g273110.2.1
SL3.0ch00	19695092	Solyc00g273110	SL3.0ch00_19695092_C	A	C	341	PASS	GT:PL	0/1:121,0,159	0/1:151,0,172	0/1:106,0,155	Solyc00g273110.2.1
SL3.0ch00	19695248	Solyc00g273110	SL3.0ch00_19695248_G	A	G	413	PASS	GT:PL	0/1:155,0,165	0/1:138,0,168	0/1:156,0,172	Solyc00g273110.2.1
SL3.0ch00	19695353	Solyc00g273110	SL3.0ch00_19695353_T	C	T	390	PASS	GT:PL	0/1:166,0,70	0/1:119,0,27	0/1:144,0,84	Solyc00g273110.2.1
SL3.0ch00	19795680	Solyc00g277510	SL3.0ch00_19795680_G	A	G	715	PASS	GT:PL	1/1:255,255,0	1/1:255,255,0	1/1:228,255,0	Solyc00g277510.2.1
SL3.0ch00	19795746	Solyc00g277510	SL3.0ch00_19795746_G	A	G	739	PASS	GT:PL	1/1:255,255,0	1/1:255,255,0	1/1:255,255,0	Solyc00g277510.2.1
SL3.0ch00	19795779	Solyc00g277510	SL3.0ch00_19795779_A	C	A	742	PASS	GT:PL	1/1:255,255,0	1/1:255,255,0	1/1:255,255,0	Solyc00g277510.2.1
SL3.0ch00	19795829	Solyc00g277510	SL3.0ch00_19795829_G	A	G	302	PASS	GT:PL	1/1:109,45,0	1/1:167,63,0	1/1:49,24,0	Solyc00g277510.2.1
SL3.0ch00	19795857	Solyc00g277510	SL3.0ch00_19795857_C	T	C	191	PASS	GT:PL	1/1:61,45,0	1/1:144,48,0	1/1:12,18,0	Solyc00g277510.2.1
SL3.0ch00	20738789		SL3.0ch00_20738789_A	G	A	218	PASS	GT:PL	1/1:13,3,0	0/1:4,0,38	1/1:47,9,0
SL3.0ch00	20738912		SL3.0ch00_20738912_A	G	A	228	PASS	GT:PL	0/0:0,21,156	0/1:66,0,186	0/0:0,15,133
SL3.0ch01	49958	Solyc01g005030	SL3.0ch01_49958_TAAAAAAAAAAAAA	TAAAAAAAAAAA	TAAAAAAAAAAAAA	111	PASS	GT:PL	1/1:82,44,29	1/1:63,33,24	1/1:44,9,0	Solyc01g005030.3.1
SL3.0ch01	107332		SL3.0ch01_107332_G	A	G	49.5864	PASS	GT:PL	0/0:0,30,175	0/1:66,0,139	0/0:0,60,201
SL3.0ch01	209104		SL3.0ch01_209104_C	A	C	48.9363	PASS	GT:PL	0/1:20,0,150	0/1:48,0,155	0/1:25,0,139
SL3.0ch01	211039	Solyc01g005295	SL3.0ch01_211039_G	A	G	366	PASS	GT:PL	0/0:0,36,219	0/1:66,0,161	0/0:0,27,174	Solyc01g005295.1.1
SL3.0ch01	299061	Solyc01g005430	SL3.0ch01_299061_T	A	T	398	PASS	GT:PL	1/1:146,18,0	1/1:131,15,0	1/1:147,18,0	Solyc01g005430.3.1
SL3.0ch01	299088	Solyc01g005430	SL3.0ch01_299088_C	G	C	425	PASS	GT:PL	1/1:143,18,0	1/1:161,24,0	1/1:147,18,0	Solyc01g005430.3.1
SL3.0ch01	299110	Solyc01g005430	SL3.0ch01_299110_G	A	G	440	PASS	GT:PL	1/1:158,24,0	1/1:163,24,0	1/1:145,18,0	Solyc01g005430.3.1
SL3.0ch01	299304	Solyc01g005430	SL3.0ch01_299304_G	A	G	250	PASS	GT:PL	1/1:133,15,0	./.:0,0,0	1/1:143,18,0	Solyc01g005430.3.1
SL3.0ch01	299466	Solyc01g005430	SL3.0ch01_299466_A	G	A	422	PASS	GT:PL	1/1:95,9,0	1/1:174,18,0	1/1:179,30,0	Solyc01g005430.3.1
SL3.0ch01	299574	Solyc01g005430	SL3.0ch01_299574_G	A	G	487	PASS	GT:PL	1/1:170,39,0	1/1:168,39,0	1/1:175,27,0	Solyc01g005430.3.1
SL3.0ch01	299720	Solyc01g005430	SL3.0ch01_299720_G	A	G	546	PASS	GT:PL	1/1:189,39,0	1/1:195,42,0	1/1:188,36,0	Solyc01g005430.3.1
SL3.0ch01	299912	Solyc01g005430	SL3.0ch01_299912_C	G	C	580	PASS	GT:PL	1/1:198,54,0	1/1:153,21,0	1/1:255,69,0	Solyc01g005430.3.1
SL3.0ch01	299918	Solyc01g005430	SL3.0ch01_299918_T	G	T	585	PASS	GT:PL	1/1:198,54,0	1/1:158,21,0	1/1:255,66,0	Solyc01g005430.3.1
SL3.0ch01	299932	Solyc01g005430	SL3.0ch01_299932_T	C	T	527	PASS	GT:PL	1/1:195,54,0	1/1:162,24,0	1/1:196,45,0	Solyc01g005430.3.1
SL3.0ch01	301501	Solyc01g005430	SL3.0ch01_301501_A	T	A	508	PASS	GT:PL	1/1:189,39,0	1/1:165,24,0	1/1:180,30,0	Solyc01g005430.3.1
SL3.0ch01	301504	Solyc01g005430	SL3.0ch01_301504_A	C	A	510	PASS	GT:PL	1/1:189,39,0	1/1:167,24,0	1/1:180,30,0	Solyc01g005430.3.1
SL3.0ch01	301621	Solyc01g005430	SL3.0ch01_301621_G	T	G	478	PASS	GT:PL	1/1:188,39,0	1/1:156,12,0	1/1:157,24,0	Solyc01g005430.3.1
SL3.0ch01	301627	Solyc01g005430	SL3.0ch01_301627_A	G	A	496	PASS	GT:PL	1/1:190,39,0	1/1:168,27,0	1/1:164,24,0	Solyc01g005430.3.1
SL3.0ch01	303100	Solyc01g005430	SL3.0ch01_303100_A	G	A	530	PASS	GT:PL	1/1:167,24,0	1/1:191,39,0	1/1:198,48,0	Solyc01g005430.3.1
SL3.0ch01	303226	Solyc01g005430	SL3.0ch01_303226_T	C	T	532	PASS	GT:PL	1/1:195,45,0	1/1:174,30,0	1/1:189,36,0	Solyc01g005430.3.1
SL3.0ch01	303295	Solyc01g005430	SL3.0ch01_303295_C	G	C	524	PASS	GT:PL	1/1:190,45,0	1/1:167,24,0	1/1:193,45,0	Solyc01g005430.3.1
SL3.0ch01	303471	Solyc01g005430	SL3.0ch01_303471_G	C	G	284	PASS	GT:PL	1/1:68,6,0	1/1:110,12,0	1/1:132,15,0	Solyc01g005430.3.1
SL3.0ch01	316068	Solyc01g005460	SL3.0ch01_316068_C	T	C	154	PASS	GT:PL	0/0:0,51,255	0/1:67,0,234	0/0:0,27,255	Solyc01g005460.3.1
SL3.0ch01	322872	Solyc01g005470	SL3.0ch01_322872_C	T	C	212	PASS	GT:PL	0/0:0,30,255	0/1:67,0,234	0/0:0,30,255	Solyc01g005470.3.1
SL3.0ch01	324880	Solyc01g005470	SL3.0ch01_324880_G	A	G	181	PASS	GT:PL	0/0:0,36,185	0/1:66,0,134	0/0:0,21,144	Solyc01g005470.3.1
SL3.0ch01	342413		SL3.0ch01_342413_T	A	T	161	PASS	GT:PL	0/0:0,12,116	0/1:66,0,137	0/0:0,24,164
SL3.0ch01	342494		SL3.0ch01_342494_G	A	G	157	PASS	GT:PL	0/0:0,9,95	0/1:66,0,139	0/0:0,15,126
SL3.0ch01	342644		SL3.0ch01_342644_CAAAAAAAAAA	CAAAAAAAAA	CAAAAAAAAAA	37.3043	PASS	GT:PL	./.:0,0,0	1/1:58,49,28	1/1:32,12,0
SL3.0ch01	350407	Solyc01g005520	SL3.0ch01_350407_A	G	A	467	PASS	GT:PL	0/0:0,60,255	0/1:69,0,255	0/0:0,75,255	Solyc01g005520.3.1
SL3.0ch01	352109	Solyc01g005520	SL3.0ch01_352109_A	G	A	301	PASS	GT:PL	0/0:0,9,89	0/1:66,0,137	0/0:0,15,128	Solyc01g005520.3.1
SL3.0ch01	353973	Solyc01g005530	SL3.0ch01_353973_TT	TTCAT	TT	58	PASS	GT:PL	0/0:0,12,116	0/1:66,0,136	0/0:0,12,102	Solyc01g005530.3.1
SL3.0ch01	360068	Solyc01g005540	SL3.0ch01_360068_A	G	A	466	PASS	GT:PL	0/0:0,54,199	0/1:67,0,165	0/0:0,63,199	Solyc01g005540.3.1
SL3.0ch01	385057	Solyc01g005550	SL3.0ch01_385057_T	A	T	467	PASS	GT:PL	0/0:0,6,68	0/1:65,0,79	0/0:0,6,69	Solyc01g005550.3.1
SL3.0ch01	385227	Solyc01g005550	SL3.0ch01_385227_A	T	A	212	PASS	GT:PL	0/0:0,3,38	0/1:66,0,143	0/0:0,21,157	Solyc01g005550.3.1
SL3.0ch01	385248	Solyc01g005550	SL3.0ch01_385248_CTTTTTTTTTTTT,CTTTTTTTTTTTTT	CTTTTTTTTTT	CTTTTTTTTTTTT,CTTTTTTTTTTTTT	158	PASS	GT:PL	1/2:77,56,49,29,0,20	1/2:93,72,51,24,0,16	1/2:46,36,2,12,0,6	Solyc01g005550.3.1
SL3.0ch01	395568	Solyc01g005560	SL3.0ch01_395568_T	A	T	85	PASS	GT:PL	0/0:0,33,255	0/1:68,0,255	0/0:0,21,254	Solyc01g005560.3.1
SL3.0ch01	396994	Solyc01g005560	SL3.0ch01_396994_C	T	C	467	PASS	GT:PL	0/0:0,15,212	0/1:68,0,255	0/0:0,15,212	Solyc01g005560.3.1
SL3.0ch01	398146	Solyc01g005560	SL3.0ch01_398146_T	C	T	278	PASS	GT:PL	0/1:47,0,129	0/0:0,6,69	0/1:23,0,103	Solyc01g005560.3.1
SL3.0ch01	399323	Solyc01g005560	SL3.0ch01_399323_G	A	G	353	PASS	GT:PL	0/0:0,3,25	0/1:69,6,0	0/0:0,27,170	Solyc01g005560.3.1
SL3.0ch01	400801	Solyc01g005570	SL3.0ch01_400801_G	T	G	44.4189	PASS	GT:PL	0/0:0,3,38	0/1:69,6,0	0/0:0,24,165	Solyc01g005570.3.1
SL3.0ch01	400805	Solyc01g005570	SL3.0ch01_400805_C	T	C	61	PASS	GT:PL	0/0:0,3,35	0/1:69,6,0	0/0:0,24,167	Solyc01g005570.3.1
SL3.0ch01	401489	Solyc01g005570	SL3.0ch01_401489_C	T	C	141	PASS	GT:PL	0/0:0,3,34	0/1:69,6,0	0/0:0,24,166	Solyc01g005570.3.1
SL3.0ch01	401639	Solyc01g005570	SL3.0ch01_401639_G	A	G	161	PASS	GT:PL	0/0:0,3,35	0/1:69,6,0	0/0:0,24,156	Solyc01g005570.3.1
SL3.0ch01	403347		SL3.0ch01_403347_C	T	C	116	PASS	GT:PL	0/0:0,21,131	0/1:69,6,0	0/0:0,3,38
SL3.0ch01	408192	Solyc01g005575	SL3.0ch01_408192_T	A	T	145	PASS	GT:PL	0/0:0,3,38	0/1:69,6,0	0/0:0,21,155	Solyc01g005575.1.1
SL3.0ch01	408628	Solyc01g005575	SL3.0ch01_408628_C	T	C	212	PASS	GT:PL	0/0:0,21,158	0/1:69,6,0	0/0:0,3,38	Solyc01g005575.1.1
SL3.0ch01	409124	Solyc01g005575	SL3.0ch01_409124_G	T	G	155	PASS	GT:PL	0/0:0,3,38	0/1:69,6,0	0/0:0,21,157	Solyc01g005575.1.1
SL3.0ch01	416935	Solyc01g005590	SL3.0ch01_416935_C	T	C	71	PASS	GT:PL	0/0:0,21,156	0/1:69,6,0	0/0:0,3,36	Solyc01g005590.2.1
SL3.0ch01	416956	Solyc01g005590	SL3.0ch01_416956_GAAAAAAAAAAAA,GAAAAAAAAAAAAA	GAAAAAAAAAA	GAAAAAAAAAAAA,GAAAAAAAAAAAAA	40.0543	PASS	GT:PL	0/0:0,3,37	0/1:69,6,0	0/0:0,21,155	Solyc01g005590.2.1
SL3.0ch01	417058	Solyc01g005590	SL3.0ch01_417058_C	T	C	212	PASS	GT:PL	0/0:0,15,124	0/1:66,0,55	0/0:0,24,157	Solyc01g005590.2.1
SL3.0ch01	417213	Solyc01g005590	SL3.0ch01_417213_ATTTTTTTTTTTTT,ATTTTTTTTTTTTTT	ATTTTTTTTTTT	ATTTTTTTTTTTTT,ATTTTTTTTTTTTTT	188	PASS	GT:PL	1/1:75,44,0,78,54,75	1/2:65,47,41,31,5,25	1/2:113,78,44,66,0,54	Solyc01g005590.2.1
SL3.0ch01	417260	Solyc01g005590	SL3.0ch01_417260_GTTTTTTTTTTTTTT	GTTTTTTTTTTTT	GTTTTTTTTTTTTTT	127	PASS	GT:PL	1/1:60,35,20	1/1:51,21,2	1/1:61,14,0	Solyc01g005590.2.1
SL3.0ch01	426225	Solyc01g005600	SL3.0ch01_426225_GAAAAAAAAAAA	GAAAAAAAAAA	GAAAAAAAAAAA	54	PASS	GT:PL	1/1:24,7,0	1/1:30,18,0	1/1:24,10,0	Solyc01g005600.3.1
SL3.0ch01	437461		SL3.0ch01_437461_C	T	C	451	PASS	GT:PL	1/1:167,24,0	1/1:126,15,0	1/1:184,33,0
SL3.0ch01	437468		SL3.0ch01_437468_C	A	C	445	PASS	GT:PL	1/1:163,24,0	1/1:130,15,0	1/1:178,33,0
SL3.0ch01	437470		SL3.0ch01_437470_A	C	A	449	PASS	GT:PL	1/1:165,24,0	1/1:130,15,0	1/1:180,33,0
SL3.0ch01	437492		SL3.0ch01_437492_C	T	C	652	PASS	GT:PL	1/1:250,117,0	1/1:210,138,0	1/1:218,178,0
SL3.0ch01	437521		SL3.0ch01_437521_A	T	A	654	PASS	GT:PL	1/1:253,117,0	1/1:209,138,0	1/1:218,178,0
SL3.0ch01	440572		SL3.0ch01_440572_C	T	C	133	PASS	GT:PL	0/0:0,18,131	0/1:66,0,54	0/0:0,12,116
SL3.0ch01	465243		SL3.0ch01_465243_C	T	C	55	PASS	GT:PL	0/0:0,18,144	1/1:92,9,0	./.:0,0,0
SL3.0ch01	466346		SL3.0ch01_466346_T	C	T	123	PASS	GT:PL	0/0:0,21,158	0/1:66,0,77	0/0:0,9,94
SL3.0ch01	476663	Solyc01g005680	SL3.0ch01_476663_TAAAAAAAAAA	TAAAAAAAAA	TAAAAAAAAAA	84	PASS	GT:PL	1/1:39,18,0	1/1:39,18,0	1/1:32,12,0	Solyc01g005680.3.1
SL3.0ch01	476676	Solyc01g005680	SL3.0ch01_476676_G	A	G	457	PASS	GT:PL	1/1:178,30,0	1/1:158,21,0	1/1:147,18,0	Solyc01g005680.3.1
SL3.0ch01	477239	Solyc01g005680	SL3.0ch01_477239_GAAAAAAAAAA,GAAAAAAAAAAA	GAAAAAAAA	GAAAAAAAAAA,GAAAAAAAAAAA	273	PASS	GT:PL	1/1:71,0,7,74,22,88	1/2:110,34,13,85,0,82	1/2:160,88,49,100,0,91	Solyc01g005680.3.1
SL3.0ch01	480002	Solyc01g005690	SL3.0ch01_480002_T	C	T	151	PASS	GT:PL	0/1:12,0,124	0/0:0,6,61	0/1:59,0,153	Solyc01g005690.3.1
SL3.0ch01	482700	Solyc01g005700	SL3.0ch01_482700_C	T	C	461	PASS	GT:PL	1/1:177,30,0	1/1:130,15,0	1/1:180,30,0	Solyc01g005700.3.1
SL3.0ch01	489672	Solyc01g005715	SL3.0ch01_489672_G	A	G	108	PASS	GT:PL	0/0:0,6,110	0/1:67,0,189	0/0:0,18,235	Solyc01g005715.1.1
SL3.0ch01	497359	Solyc01g005760	SL3.0ch01_497359_A	G	A	92	PASS	GT:PL	0/1:82,0,55	0/1:47,0,128	0/0:0,12,109	Solyc01g005760.3.1
SL3.0ch01	498989	Solyc01g005770	SL3.0ch01_498989_A	G	A	116	PASS	GT:PL	0/1:52,0,98	0/0:0,8,164	0/1:17,0,107	Solyc01g005770.3.1
SL3.0ch01	534493	Solyc01g005810	SL3.0ch01_534493_C	A	C	174	PASS	GT:PL	0/0:0,30,155	0/1:67,0,126	0/0:0,45,165	Solyc01g005810.3.1
SL3.0ch01	540075	Solyc01g005820	SL3.0ch01_540075_A	T	A	158	PASS	GT:PL	0/1:47,0,114	0/0:0,6,68	0/1:23,0,101	Solyc01g005820.3.1
SL3.0ch01	540954	Solyc01g005820	SL3.0ch01_540954_G	A	G	75	PASS	GT:PL	1/1:29,12,0	0/1:14,0,10	1/1:20,4,0	Solyc01g005820.3.1
SL3.0ch01	541737		SL3.0ch01_541737_A	G	A	156	PASS	GT:PL	0/1:25,0,162	0/0:0,63,203	0/1:49,0,137
SL3.0ch01	541748		SL3.0ch01_541748_C	T	C	154	PASS	GT:PL	0/0:0,63,255	0/1:69,0,255	0/0:0,39,255
SL3.0ch01	626129	Solyc01g005960	SL3.0ch01_626129_G	T	G	36.2339	PASS	GT:PL	0/1:26,0,53	0/1:47,0,78	0/0:0,9,89	Solyc01g005960.3.1
SL3.0ch01	653414		SL3.0ch01_653414_C	A	C	212	PASS	GT:PL	0/0:0,30,228	0/1:67,0,130	0/0:0,21,153
SL3.0ch01	663229	Solyc01g006000	SL3.0ch01_663229_G	A	G	114	PASS	GT:PL	0/0:0,36,188	0/1:67,0,134	0/0:0,12,105	Solyc01g006000.3.1
SL3.0ch01	669257	Solyc01g006000	SL3.0ch01_669257_C	A	C	144	PASS	GT:PL	0/0:0,57,199	0/1:67,0,117	0/0:0,63,200	Solyc01g006000.3.1
SL3.0ch01	669453	Solyc01g006000	SL3.0ch01_669453_C	T	C	143	PASS	GT:PL	0/0:0,69,255	0/1:68,0,164	0/0:0,24,196	Solyc01g006000.3.1
SL3.0ch01	678023	Solyc01g006010	SL3.0ch01_678023_C	T	C	155	PASS	GT:PL	0/0:0,81,204	0/1:68,0,165	0/0:0,60,201	Solyc01g006010.3.1
SL3.0ch01	679178	Solyc01g006020	SL3.0ch01_679178_G	A	G	212	PASS	GT:PL	1/1:255,255,0	0/0:0,255,255	0/0:0,255,255	Solyc01g006020.3.1
SL3.0ch01	712688	Solyc01g006040	SL3.0ch01_712688_ATTTTTTTTTTTTTTT	ATTTTTTTTTTTT	ATTTTTTTTTTTTTTT	119	PASS	GT:PL	./.:0,0,0	1/1:72,14,2	1/1:75,12,0	Solyc01g006040.3.1
SL3.0ch01	815774	Solyc01g006180	SL3.0ch01_815774_T	C	T	121	PASS	GT:PL	0/0:0,39,190	0/1:68,0,164	0/0:0,27,174	Solyc01g006180.3.1
SL3.0ch01	874108	Solyc01g006280	SL3.0ch01_874108_CTTTTTTTTTTT,CTTTTTTTTTTTT	CTTTTTTTTTT	CTTTTTTTTTTT,CTTTTTTTTTTTT	67	PASS	GT:PL	1/2:64,62,43,37,18,29	1/2:49,56,20,25,0,13	1/2:27,16,4,12,0,11	Solyc01g006280.3.1
SL3.0ch01	888613	Solyc01g006300	SL3.0ch01_888613_C	T	C	212	PASS	GT:PL	0/1:44,0,94	0/0:0,6,59	0/1:26,0,84	Solyc01g006300.3.1
SL3.0ch01	906310		SL3.0ch01_906310_G	A	G	160	PASS	GT:PL	0/0:0,6,59	0/1:71,6,0	0/0:0,51,201
SL3.0ch01	916725	Solyc01g006340	SL3.0ch01_916725_GGATG	GGATGATG	GGATG	34.0018	PASS	GT:PL	1/1:60,3,0	./.:0,0,0	./.:0,0,0	Solyc01g006340.3.1
SL3.0ch01	1096699	Solyc01g006510	SL3.0ch01_1096699_T	C	T	467	PASS	GT:PL	1/1:255,255,0	1/1:255,255,0	0/0:0,255,255	Solyc01g006510.3.1
SL3.0ch01	1097688	Solyc01g006510	SL3.0ch01_1097688_TAAAAAAAAAAAA,TAAAAAAAAAAAAAA	TAAAAAAAAAAA	TAAAAAAAAAAAA,TAAAAAAAAAAAAAA	59	PASS	GT:PL	2/2:89,89,89,28,28,16	1/1:20,10,0,26,24,24	1/1:31,18,0,31,18,31	Solyc01g006510.3.1
SL3.0ch01	1116013	Solyc01g006540	SL3.0ch01_1116013_A	T	A	202	PASS	GT:PL	1/1:69,6,0	1/1:174,27,0	0/0:0,15,128	Solyc01g006540.3.1
SL3.0ch01	1134760		SL3.0ch01_1134760_G	A	G	180	PASS	GT:PL	1/1:102,15,0	1/1:104,27,0	./.:0,0,0
SL3.0ch01	1223102	Solyc01g006630	SL3.0ch01_1223102_CA	CAGA	CA	47.1454	PASS	GT:PL	0/0:0,36,75	1/1:75,36,0	0/0:0,45,75	Solyc01g006630.3.1
SL3.0ch01	1223105	Solyc01g006630	SL3.0ch01_1223105_AAGAGAGAGAGAGAGAGAGAG	AAGAGAGAGAGAGAGAGAGAGAG	AAGAGAGAGAGAGAGAGAGAG	426	PASS	GT:PL	1/1:237,63,0	1/1:255,106,25	0/0:0,12,248	Solyc01g006630.3.1
SL3.0ch01	1262378	Solyc01g006680	SL3.0ch01_1262378_T	C	T	172	PASS	GT:PL	1/1:52,50,17	0/0:0,29,50	1/1:40,30,0	Solyc01g006680.3.1
SL3.0ch01	1270050	Solyc01g006690	SL3.0ch01_1270050_A	G	A	164	PASS	GT:PL	1/1:207,111,0	0/0:0,111,207	0/0:0,114,245	Solyc01g006690.3.1
SL3.0ch01	1365081	Solyc01g006800	SL3.0ch01_1365081_CTTTTTTTTTT	CTTTTTTTTT	CTTTTTTTTTT	48.021	PASS	GT:PL	1/1:32,19,10	1/1:20,6,0	1/1:32,12,0	Solyc01g006800.3.1
SL3.0ch01	1390476	Solyc01g006825	SL3.0ch01_1390476_C	A	C	185	PASS	GT:PL	0/0:0,9,95	0/1:67,0,73	0/0:0,12,116	Solyc01g006825.1.1
SL3.0ch01	1392004		SL3.0ch01_1392004_A	G	A	118	PASS	GT:PL	0/0:0,60,255	0/1:69,0,255	0/0:0,12,255
SL3.0ch01	1392249		SL3.0ch01_1392249_C	T	C	201	PASS	GT:PL	1/1:172,27,0	1/1:69,6,0	0/0:0,9,92
SL3.0ch01	1393288		SL3.0ch01_1393288_A	G	A	106	PASS	GT:PL	0/0:0,12,115	1/1:74,12,0	0/0:0,36,187
SL3.0ch01	1394382		SL3.0ch01_1394382_C	G	C	324	PASS	GT:PL	1/1:173,42,0	1/1:194,81,0	0/0:0,160,202
SL3.0ch01	1403794	Solyc01g006830	SL3.0ch01_1403794_A	T	A	147	PASS	GT:PL	1/1:190,39,0	0/0:0,63,196	0/0:0,63,202	Solyc01g006830.3.1
SL3.0ch01	1446506	Solyc01g006880	SL3.0ch01_1446506_A	G	A	317	PASS	GT:PL	1/1:194,42,0	1/1:166,24,0	0/0:0,30,176	Solyc01g006880.3.1
SL3.0ch01	1457958		SL3.0ch01_1457958_T	G	T	349	PASS	GT:PL	1/1:194,42,0	1/1:198,48,0	0/0:0,63,202
SL3.0ch01	1469815	Solyc01g006890	SL3.0ch01_1469815_A	G	A	323	PASS	GT:PL	1/1:200,51,0	1/1:166,24,0	0/0:0,60,200	Solyc01g006890.3.1
SL3.0ch01	1472093	Solyc01g006900	SL3.0ch01_1472093_C	T	C	328	PASS	GT:PL	1/1:172,80,0	1/1:199,152,0	0/0:0,214,225	Solyc01g006900.3.1
SL3.0ch01	1507155	Solyc01g006930	SL3.0ch01_1507155_G	A	G	116	PASS	GT:PL	0/0:0,48,255	0/1:69,0,233	0/0:0,54,255	Solyc01g006930.3.1
SL3.0ch01	1512035	Solyc01g006940	SL3.0ch01_1512035_A	G	A	108	PASS	GT:PL	0/0:0,6,110	0/1:69,0,234	0/0:0,12,184	Solyc01g006940.3.1
SL3.0ch01	1568108	Solyc01g007000	SL3.0ch01_1568108_G	A	G	186	PASS	GT:PL	1/1:132,18,0	1/1:80,12,0	./.:0,0,0	Solyc01g007000.3.1
SL3.0ch01	1571268	Solyc01g007010	SL3.0ch01_1571268_T	G	T	165	PASS	GT:PL	0/1:85,0,255	0/1:119,0,255	0/0:0,13,255	Solyc01g007010.2.1
SL3.0ch01	1571286	Solyc01g007010	SL3.0ch01_1571286_T	C	T	246	PASS	GT:PL	0/1:147,0,255	0/1:119,0,255	0/1:20,0,255	Solyc01g007010.2.1
SL3.0ch01	1571336	Solyc01g007010	SL3.0ch01_1571336_C	T	C	362	PASS	GT:PL	0/1:170,0,255	0/1:167,0,255	0/1:62,0,255	Solyc01g007010.2.1
SL3.0ch01	1571378	Solyc01g007010	SL3.0ch01_1571378_T	C	T	171	PASS	GT:PL	0/1:108,0,185	0/1:54,0,204	0/1:47,0,245	Solyc01g007010.2.1
SL3.0ch01	1571408	Solyc01g007010	SL3.0ch01_1571408_C	T	C	67	PASS	GT:PL	0/1:41,0,187	0/1:37,0,191	0/1:30,0,196	Solyc01g007010.2.1
SL3.0ch01	1571414	Solyc01g007010	SL3.0ch01_1571414_G	A	G	61	PASS	GT:PL	0/1:41,0,195	0/1:33,0,202	0/1:29,0,201	Solyc01g007010.2.1
SL3.0ch01	1576779	Solyc01g007020	SL3.0ch01_1576779_C	T	C	403	PASS	GT:PL	1/1:255,63,0	1/1:191,42,0	0/0:0,45,197	Solyc01g007020.3.1
SL3.0ch01	1576870	Solyc01g007020	SL3.0ch01_1576870_G	T	G	288	PASS	GT:PL	1/1:184,33,0	1/1:147,18,0	0/0:0,45,196	Solyc01g007020.3.1
SL3.0ch01	1576878	Solyc01g007020	SL3.0ch01_1576878_A	G	A	247	PASS	GT:PL	1/1:142,18,0	1/1:147,18,0	0/0:0,42,194	Solyc01g007020.3.1
SL3.0ch01	1576907	Solyc01g007020	SL3.0ch01_1576907_C	T	C	32.7311	PASS	GT:PL	./.:0,0,0	1/1:69,6,0	0/0:0,36,202	Solyc01g007020.3.1
SL3.0ch01	1576912	Solyc01g007020	SL3.0ch01_1576912_G	A	G	32.7311	PASS	GT:PL	./.:0,0,0	1/1:69,6,0	0/0:0,36,222	Solyc01g007020.3.1
SL3.0ch01	1576913	Solyc01g007020	SL3.0ch01_1576913_T	C	T	32.7311	PASS	GT:PL	./.:0,0,0	1/1:69,6,0	0/0:0,36,220	Solyc01g007020.3.1
SL3.0ch01	1577067	Solyc01g007020	SL3.0ch01_1577067_G	T	G	55	PASS	GT:PL	./.:0,0,0	1/1:93,12,0	0/0:0,33,229	Solyc01g007020.3.1
SL3.0ch01	1577084	Solyc01g007020	SL3.0ch01_1577084_C	T	C	277	PASS	GT:PL	1/1:152,15,0	1/1:167,24,0	0/0:0,33,230	Solyc01g007020.3.1
SL3.0ch01	1577319	Solyc01g007025	SL3.0ch01_1577319_T	TC	T	395	PASS	GT:PL	1/1:164,24,0	1/1:164,24,0	1/1:93,9,0	Solyc01g007025.1.1
SL3.0ch01	1601585	Solyc01g007070	SL3.0ch01_1601585_ATTTTTTTTTT	ATTTTTTTTT	ATTTTTTTTTT	49.0357	PASS	GT:PL	1/1:27,9,0	1/1:32,12,0	1/1:29,19,13	Solyc01g007070.3.1
SL3.0ch01	1628099	Solyc01g007080	SL3.0ch01_1628099_G	A	G	242	PASS	GT:PL	1/1:133,15,0	1/1:150,21,0	0/0:0,9,95	Solyc01g007080.3.1
SL3.0ch01	1628167	Solyc01g007080	SL3.0ch01_1628167_C	T	C	150	PASS	GT:PL	1/1:113,12,0	1/1:78,9,0	0/0:0,15,132	Solyc01g007080.3.1
SL3.0ch01	1628225	Solyc01g007080	SL3.0ch01_1628225_C	T	C	88	PASS	GT:PL	1/1:38,3,0	1/1:90,9,0	0/0:0,18,147	Solyc01g007080.3.1
SL3.0ch01	1628236	Solyc01g007080	SL3.0ch01_1628236_C	T	C	92	PASS	GT:PL	1/1:38,3,0	1/1:94,9,0	0/0:0,18,147	Solyc01g007080.3.1
SL3.0ch01	1628241	Solyc01g007080	SL3.0ch01_1628241_C	G	C	91	PASS	GT:PL	1/1:38,3,0	1/1:93,9,0	0/0:0,21,156	Solyc01g007080.3.1
SL3.0ch01	1628251	Solyc01g007080	SL3.0ch01_1628251_C	G	C	93	PASS	GT:PL	1/1:38,3,0	1/1:95,9,0	0/0:0,21,158	Solyc01g007080.3.1
SL3.0ch01	1656677	Solyc01g007100	SL3.0ch01_1656677_A	G	A	187	PASS	GT:PL	1/1:95,9,0	1/1:133,15,0	0/0:0,12,112	Solyc01g007100.3.1
SL3.0ch01	1679340	Solyc01g007130	SL3.0ch01_1679340_GATA	GATATA	GATA	37.3688	PASS	GT:PL	0/0:0,6,69	0/1:68,0,138	0/0:0,24,167	Solyc01g007130.3.1
SL3.0ch01	1800535		SL3.0ch01_1800535_GTTTTTTTTTT	GTTTTTTTTT	GTTTTTTTTTT	56	PASS	GT:PL	1/1:11,3,0	1/1:39,18,0	1/1:32,12,0
SL3.0ch01	1994951	Solyc01g007890	SL3.0ch01_1994951_A	T	A	155	PASS	GT:PL	1/1:198,48,0	0/0:0,39,191	0/0:0,45,190	Solyc01g007890.2.1
SL3.0ch01	1994984	Solyc01g007890	SL3.0ch01_1994984_TTC	T	TTC	386	PASS	GT:PL	0/1:177,0,50	1/1:78,9,0	1/1:167,27,0	Solyc01g007890.2.1
SL3.0ch01	1996269	Solyc01g007890	SL3.0ch01_1996269_CGG	CG	CGG	125	PASS	GT:PL	1/1:166,21,0	0/0:0,6,62	0/0:0,9,76	Solyc01g007890.2.1
SL3.0ch01	1998632	Solyc01g007890	SL3.0ch01_1998632_A	G	A	163	PASS	GT:PL	1/1:206,105,0	0/0:0,99,206	0/0:0,126,209	Solyc01g007890.2.1
SL3.0ch01	1999019		SL3.0ch01_1999019_G	A	G	156	PASS	GT:PL	1/1:199,54,0	0/0:0,36,184	0/0:0,48,198
SL3.0ch01	2039874		SL3.0ch01_2039874_T	G	T	334	PASS	GT:PL	1/1:164,24,0	1/1:94,9,0	1/1:102,12,0
SL3.0ch01	2054352	Solyc01g007930	SL3.0ch01_2054352_G	T	G	148	PASS	GT:PL	1/1:189,36,0	0/0:0,6,69	0/0:0,15,133	Solyc01g007930.3.1
SL3.0ch01	2099908		SL3.0ch01_2099908_G	A	G	170	PASS	GT:PL	1/1:60,6,0	1/1:150,21,0	0/0:0,9,88
SL3.0ch01	2118274	Solyc01g008010	SL3.0ch01_2118274_GTTTTTTTTTTTTTTT	GTTTTTTTTTTTTT	GTTTTTTTTTTTTTTT	56	PASS	GT:PL	1/1:39,12,0	1/1:24,10,4	1/1:23,6,0	Solyc01g008010.3.1
SL3.0ch01	2160865	Solyc01g008090	SL3.0ch01_2160865_G	T	G	144	PASS	GT:PL	0/0:0,12,114	0/0:0,6,58	1/1:185,33,0	Solyc01g008090.3.1
SL3.0ch01	2168898		SL3.0ch01_2168898_T	C	T	134	PASS	GT:PL	1/1:174,18,0	0/0:0,18,147	0/0:0,3,38
SL3.0ch01	2190462	Solyc01g008120	SL3.0ch01_2190462_C	T	C	553	PASS	GT:PL	1/1:195,48,0	1/1:181,33,0	1/1:203,84,0	Solyc01g008120.3.1
SL3.0ch01	2190934	Solyc01g008120	SL3.0ch01_2190934_A	T	A	158	PASS	GT:PL	1/1:38,3,0	0/0:0,27,170	1/1:34,3,0	Solyc01g008120.3.1
SL3.0ch01	2243180		SL3.0ch01_2243180_TTATATATATATATATATATATATATA	TTATATATATATATATATATATATATATA	TTATATATATATATATATATATATATA	274	PASS	GT:PL	1/1:91,9,0	1/1:78,6,0	1/1:131,12,0
SL3.0ch01	2246211	Solyc01g008170	SL3.0ch01_2246211_G	A	G	556	PASS	GT:PL	1/1:194,51,0	1/1:197,54,0	1/1:191,48,0	Solyc01g008170.3.1
SL3.0ch01	2246340	Solyc01g008170	SL3.0ch01_2246340_G	A	G	572	PASS	GT:PL	1/1:206,117,0	1/1:203,78,0	1/1:186,80,0	Solyc01g008170.3.1
SL3.0ch01	2277899		SL3.0ch01_2277899_T	C	T	546	PASS	GT:PL	1/1:199,51,0	1/1:179,33,0	1/1:194,42,0
SL3.0ch01	2283700	Solyc01g008200	SL3.0ch01_2283700_T	C	T	573	PASS	GT:PL	1/1:198,48,0	1/1:202,66,0	1/1:199,54,0	Solyc01g008200.3.1
SL3.0ch01	2283872	Solyc01g008200	SL3.0ch01_2283872_G	T	G	533	PASS	GT:PL	1/1:165,9,0	1/1:199,54,0	1/1:192,42,0	Solyc01g008200.3.1
SL3.0ch01	2284978		SL3.0ch01_2284978_A	G	A	303	PASS	GT:PL	1/1:80,12,0	1/1:116,12,0	1/1:133,15,0
SL3.0ch01	2293362		SL3.0ch01_2293362_T	C	T	92	PASS	GT:PL	0/0:0,15,119	0/1:68,0,26	0/0:0,21,154
SL3.0ch01	2293435		SL3.0ch01_2293435_C	G	C	81	PASS	GT:PL	0/1:26,0,84	1/1:95,9,0	0/0:0,12,116
SL3.0ch01	2293804		SL3.0ch01_2293804_A	C	A	75	PASS	GT:PL	0/0:0,21,158	0/1:68,0,114	0/0:0,27,171
SL3.0ch01	2295091	Solyc01g008230	SL3.0ch01_2295091_G	C	G	160	PASS	GT:PL	0/0:0,12,172	0/1:69,0,217	0/0:0,6,110	Solyc01g008230.3.1
SL3.0ch01	2310881	Solyc01g008250	SL3.0ch01_2310881_C	A	C	281	PASS	GT:PL	0/1:29,0,61	0/0:0,9,93	0/1:42,0,122	Solyc01g008250.3.1
SL3.0ch01	2337237	Solyc01g008290	SL3.0ch01_2337237_C	T	C	388	PASS	GT:PL	0/0:0,15,126	0/1:68,0,76	0/0:0,21,145	Solyc01g008290.3.1
SL3.0ch01	2339405	Solyc01g008290	SL3.0ch01_2339405_ATTTT	ATTT	ATTTT	281	PASS	GT:PL	0/0:0,24,223	0/1:69,0,177	0/0:0,24,220	Solyc01g008290.3.1
SL3.0ch01	2341116	Solyc01g008300	SL3.0ch01_2341116_G	A	G	91	PASS	GT:PL	0/0:0,12,153	0/1:69,0,177	0/0:0,48,255	Solyc01g008300.2.1
SL3.0ch01	2343802	Solyc01g008310	SL3.0ch01_2343802_A	T	A	331	PASS	GT:PL	0/0:0,137,185	0/1:69,0,147	0/0:0,111,192	Solyc01g008310.3.1
SL3.0ch01	2366615	Solyc01g008320	SL3.0ch01_2366615_A	C	A	340	PASS	GT:PL	0/1:134,0,14	1/1:69,6,0	1/1:171,18,0	Solyc01g008320.3.1
SL3.0ch01	2366616	Solyc01g008320	SL3.0ch01_2366616_C	A	C	335	PASS	GT:PL	0/1:136,0,14	1/1:69,6,0	1/1:165,18,0	Solyc01g008320.3.1
SL3.0ch01	2374221	Solyc01g008320	SL3.0ch01_2374221_C	T	C	413	PASS	GT:PL	0/0:0,18,177	0/1:69,0,176	0/0:0,9,125	Solyc01g008320.3.1
SL3.0ch01	2374707	Solyc01g008320	SL3.0ch01_2374707_T	G	T	345	PASS	GT:PL	0/0:0,9,93	0/1:68,0,114	0/0:0,6,69	Solyc01g008320.3.1
SL3.0ch01	2377005	Solyc01g008320	SL3.0ch01_2377005_A	T	A	355	PASS	GT:PL	0/0:0,21,164	0/1:68,0,53	0/0:0,9,100	Solyc01g008320.3.1
SL3.0ch01	2380198	Solyc01g008320	SL3.0ch01_2380198_G	C	G	142	PASS	GT:PL	0/0:0,54,255	0/1:70,0,248	0/0:0,54,255	Solyc01g008320.3.1
SL3.0ch01	2380341	Solyc01g008320	SL3.0ch01_2380341_AGG	AG	AGG	172	PASS	GT:PL	0/0:0,6,45,6,45,45	1/2:100,40,31,70,0,64	0/0:0,3,25,3,25,25	Solyc01g008320.3.1
SL3.0ch01	2380498	Solyc01g008320	SL3.0ch01_2380498_C	G	C	95	PASS	GT:PL	0/0:0,60,201	0/1:70,0,164	0/0:0,63,200	Solyc01g008320.3.1
SL3.0ch01	2380527	Solyc01g008320	SL3.0ch01_2380527_C	T	C	67	PASS	GT:PL	0/0:0,15,120	0/1:73,6,0	0/0:0,15,120	Solyc01g008320.3.1
SL3.0ch01	2380772	Solyc01g008320	SL3.0ch01_2380772_T	C	T	207	PASS	GT:PL	0/0:0,57,201	0/1:69,0,138	0/0:0,60,201	Solyc01g008320.3.1
SL3.0ch01	2380780	Solyc01g008320	SL3.0ch01_2380780_G	GA	G	113	PASS	GT:PL	0/0:0,36,187	0/1:69,0,136	0/0:0,48,195	Solyc01g008320.3.1
SL3.0ch01	2380959	Solyc01g008320	SL3.0ch01_2380959_C	T	C	388	PASS	GT:PL	0/0:0,24,167	0/1:69,0,136	0/0:0,18,146	Solyc01g008320.3.1
SL3.0ch01	2381103	Solyc01g008320	SL3.0ch01_2381103_A	G	A	348	PASS	GT:PL	0/0:0,42,192	0/1:69,0,135	0/0:0,57,200	Solyc01g008320.3.1
SL3.0ch01	2381307	Solyc01g008320	SL3.0ch01_2381307_C	T	C	358	PASS	GT:PL	0/0:0,9,87	1/1:74,9,0	0/0:0,18,121	Solyc01g008320.3.1
SL3.0ch01	2392649	Solyc01g008330	SL3.0ch01_2392649_C	A	C	430	PASS	GT:PL	0/0:0,21,158	0/1:69,0,137	0/0:0,15,133	Solyc01g008330.3.1
SL3.0ch01	2396175	Solyc01g008330	SL3.0ch01_2396175_T	A	T	455	PASS	GT:PL	0/0:0,72,203	0/1:69,0,133	0/0:0,27,174	Solyc01g008330.3.1
SL3.0ch01	2397828	Solyc01g008340	SL3.0ch01_2397828_C	T	C	349	PASS	GT:PL	0/0:0,21,148	0/1:69,0,132	0/0:0,21,148	Solyc01g008340.3.1
SL3.0ch01	2397965	Solyc01g008340	SL3.0ch01_2397965_A	T	A	334	PASS	GT:PL	0/0:0,36,185	0/1:69,0,130	0/0:0,63,201	Solyc01g008340.3.1
SL3.0ch01	2398427	Solyc01g008340	SL3.0ch01_2398427_A	C	A	78	PASS	GT:PL	1/1:115,12,0	0/0:0,24,163	./.:0,0,0	Solyc01g008340.3.1
SL3.0ch01	2398439	Solyc01g008340	SL3.0ch01_2398439_ATT	ATTT	ATT	49.6107	PASS	GT:PL	1/1:87,12,0	0/0:0,18,127	./.:0,0,0	Solyc01g008340.3.1
SL3.0ch01	2398481	Solyc01g008340	SL3.0ch01_2398481_C	T	C	131	PASS	GT:PL	0/0:0,21,176	0/1:69,0,135	0/0:0,12,110	Solyc01g008340.3.1
SL3.0ch01	2398486	Solyc01g008340	SL3.0ch01_2398486_T	G	T	131	PASS	GT:PL	0/0:0,27,184	0/1:69,0,136	0/0:0,21,167	Solyc01g008340.3.1
SL3.0ch01	2398664	Solyc01g008340	SL3.0ch01_2398664_C	T	C	357	PASS	GT:PL	0/0:0,15,212	0/1:70,0,229	0/0:0,21,254	Solyc01g008340.3.1
SL3.0ch01	2399412	Solyc01g008340	SL3.0ch01_2399412_G	A	G	93	PASS	GT:PL	0/0:0,9,95	0/1:69,0,137	0/0:0,15,133	Solyc01g008340.3.1
SL3.0ch01	2400072	Solyc01g008340	SL3.0ch01_2400072_C	T	C	366	PASS	GT:PL	0/0:0,12,112	1/1:74,9,0	0/0:0,9,93	Solyc01g008340.3.1
SL3.0ch01	2400111	Solyc01g008340	SL3.0ch01_2400111_A	G	A	354	PASS	GT:PL	0/0:0,24,255	0/1:70,0,217	0/0:0,27,255	Solyc01g008340.3.1
SL3.0ch01	2400140	Solyc01g008340	SL3.0ch01_2400140_A	T	A	358	PASS	GT:PL	0/0:0,24,255	0/1:70,0,217	0/0:0,21,254	Solyc01g008340.3.1
SL3.0ch01	2400173	Solyc01g008340	SL3.0ch01_2400173_A	T	A	342	PASS	GT:PL	0/0:0,6,69	0/1:69,0,133	0/0:0,24,164	Solyc01g008340.3.1
SL3.0ch01	2400188	Solyc01g008340	SL3.0ch01_2400188_G	A	G	330	PASS	GT:PL	0/0:0,15,212	0/1:70,0,217	0/0:0,21,254	Solyc01g008340.3.1
SL3.0ch01	2400191	Solyc01g008340	SL3.0ch01_2400191_G	T	G	341	PASS	GT:PL	0/0:0,66,201	0/1:70,0,163	0/0:0,40,235	Solyc01g008340.3.1
SL3.0ch01	2400783	Solyc01g008340	SL3.0ch01_2400783_T	C	T	336	PASS	GT:PL	0/0:0,12,184	0/1:70,0,217	0/0:0,15,205	Solyc01g008340.3.1
SL3.0ch01	2404899	Solyc01g008340	SL3.0ch01_2404899_T	A	T	363	PASS	GT:PL	0/0:0,15,119	0/1:73,6,0	0/0:0,9,86	Solyc01g008340.3.1
SL3.0ch01	2405013	Solyc01g008340	SL3.0ch01_2405013_T	C	T	31.2033	PASS	GT:PL	0/0:0,3,28	0/0:0,108,206	0/1:69,6,0	Solyc01g008340.3.1
SL3.0ch01	2405032	Solyc01g008340	SL3.0ch01_2405032_C	A	C	219	PASS	GT:PL	0/1:144,0,11	0/0:0,96,205	1/1:116,12,0	Solyc01g008340.3.1
SL3.0ch01	2405033	Solyc01g008340	SL3.0ch01_2405033_T	G	T	220	PASS	GT:PL	0/1:145,0,11	0/0:0,96,205	1/1:116,12,0	Solyc01g008340.3.1
SL3.0ch01	2405044	Solyc01g008340	SL3.0ch01_2405044_C	T	C	314	PASS	GT:PL	0/0:0,75,204	0/1:70,0,163	0/0:0,78,204	Solyc01g008340.3.1
SL3.0ch01	2405211	Solyc01g008340	SL3.0ch01_2405211_T	A	T	333	PASS	GT:PL	0/0:0,12,75	1/1:75,12,0	0/0:0,9,62	Solyc01g008340.3.1
SL3.0ch01	2412182	Solyc01g008370	SL3.0ch01_2412182_G	T	G	457	PASS	GT:PL	0/0:0,102,206	0/1:70,0,161	0/0:0,108,204	Solyc01g008370.3.1
SL3.0ch01	2458178	Solyc01g008440	SL3.0ch01_2458178_A	C	A	88	PASS	GT:PL	0/1:23,0,145	0/1:103,0,132	0/0:0,39,187	Solyc01g008440.3.1
SL3.0ch01	2481307	Solyc01g008460	SL3.0ch01_2481307_G	A	G	152	PASS	GT:PL	0/0:0,24,167	1/1:75,9,0	0/0:0,15,133	Solyc01g008460.3.1
SL3.0ch01	2488665	Solyc01g008470	SL3.0ch01_2488665_C	T	C	357	PASS	GT:PL	0/0:0,21,142	1/1:75,9,0	0/0:0,15,131	Solyc01g008470.3.1
SL3.0ch01	2488929	Solyc01g008470	SL3.0ch01_2488929_TAA	TA	TAA	256	PASS	GT:PL	0/0:0,15,120	1/1:75,9,0	0/0:0,18,146	Solyc01g008470.3.1
SL3.0ch01	2504061	Solyc01g008480	SL3.0ch01_2504061_G	A	G	249	PASS	GT:PL	0/0:0,6,51	0/1:69,0,115	0/0:0,12,115	Solyc01g008480.3.1
SL3.0ch01	2508335		SL3.0ch01_2508335_T	C	T	93	PASS	GT:PL	0/1:57,0,29	0/0:0,21,157	0/1:14,0,126
SL3.0ch01	2509131	Solyc01g008485	SL3.0ch01_2509131_TTTGCTTG	TTTGCTTGCTTG	TTTGCTTG	213	PASS	GT:PL	0/0:0,33,230	1/1:76,12,0	0/0:0,30,181	Solyc01g008485.1.1
SL3.0ch01	2509186	Solyc01g008485	SL3.0ch01_2509186_T	C	T	182	PASS	GT:PL	0/0:0,24,152	0/1:73,6,0	0/0:0,6,64	Solyc01g008485.1.1
SL3.0ch01	2514045	Solyc01g008490	SL3.0ch01_2514045_A	G	A	137	PASS	GT:PL	0/0:0,24,164	0/0:0,45,189	1/1:180,30,0	Solyc01g008490.3.1
SL3.0ch01	2516011	Solyc01g008493	SL3.0ch01_2516011_C	A	C	312	PASS	GT:PL	0/1:21,0,83	0/0:0,15,133	0/1:51,0,80	Solyc01g008493.1.1
SL3.0ch01	2565512	Solyc01g008530	SL3.0ch01_2565512_T	C	T	582	PASS	GT:PL	1/1:203,69,0	1/1:203,66,0	1/1:202,63,0	Solyc01g008530.3.1
SL3.0ch01	2583343	Solyc01g008550	SL3.0ch01_2583343_C	G	C	739	PASS	GT:PL	1/1:255,255,0	1/1:255,255,0	1/1:255,255,0	Solyc01g008550.4.1
SL3.0ch01	2728275	Solyc01g008760	SL3.0ch01_2728275_A	T	A	416	PASS	GT:PL	1/1:116,12,0	1/1:147,18,0	1/1:179,30,0	Solyc01g008760.3.1
SL3.0ch01	2754857	Solyc01g008780	SL3.0ch01_2754857_AAT	A	AAT	391	PASS	GT:PL	1/1:247,21,0	1/1:110,6,0	1/1:60,3,0	Solyc01g008780.3.1
SL3.0ch01	2765849	Solyc01g008800	SL3.0ch01_2765849_G	A	G	118	PASS	GT:PL	1/1:34,137,0	0/0:0,174,31	1/1:43,87,0	Solyc01g008800.2.1
SL3.0ch01	2806321	Solyc01g008840	SL3.0ch01_2806321_AATAT	AATATAT	AATAT	444	PASS	GT:PL	0/1:50,0,130	0/0:0,97,203	0/1:25,0,110	Solyc01g008840.3.1
SL3.0ch01	2870717	Solyc01g008910	SL3.0ch01_2870717_T	G	T	71	PASS	GT:PL	0/1:32,0,32	0/1:75,0,95	0/0:0,6,69	Solyc01g008910.2.1
SL3.0ch01	2887529	Solyc01g008930	SL3.0ch01_2887529_G	C	G	600	PASS	GT:PL	1/1:210,160,0	1/1:209,144,0	1/1:207,120,0	Solyc01g008930.4.1
SL3.0ch01	2889911	Solyc01g008930	SL3.0ch01_2889911_T	A	T	602	PASS	GT:PL	1/1:236,102,0	1/1:212,154,0	1/1:177,40,0	Solyc01g008930.4.1
SL3.0ch01	2890096	Solyc01g008930	SL3.0ch01_2890096_GTTTTTTTTTTT	GTTTTTTTT	GTTTTTTTTTTT	343	PASS	GT:PL	1/1:139,18,0	1/1:91,9,0	1/1:139,18,0	Solyc01g008930.4.1
SL3.0ch01	2890104	Solyc01g008930	SL3.0ch01_2890104_TTTA,TTTAA	T	TTTA,TTTAA	321	PASS	GT:PL	1/1:44,60,0	0/0:0,87,38	1/1:33,92,0	Solyc01g008930.4.1
SL3.0ch01	2922013	Solyc01g008970	SL3.0ch01_2922013_T	A	T	30.531	PASS	GT:PL	1/1:38,20,0	0/0:0,36,40	1/1:39,18,0	Solyc01g008970.3.1
SL3.0ch01	2930531	Solyc01g008977	SL3.0ch01_2930531_C	A	C	507	PASS	GT:PL	1/1:198,48,0	1/1:155,0,2	1/1:179,30,0	Solyc01g008977.1.1
SL3.0ch01	2930534	Solyc01g008977	SL3.0ch01_2930534_G	T	G	492	PASS	GT:PL	1/1:191,48,0	1/1:152,0,2	1/1:174,30,0	Solyc01g008977.1.1
SL3.0ch01	2935460	Solyc01g008977	SL3.0ch01_2935460_T	G	T	247	PASS	GT:PL	0/0:0,9,95	0/1:69,0,78	0/0:0,12,113	Solyc01g008977.1.1
SL3.0ch01	2935497	Solyc01g008977	SL3.0ch01_2935497_T	C	T	471	PASS	GT:PL	1/1:177,33,0	1/1:166,24,0	1/1:154,21,0	Solyc01g008977.1.1
SL3.0ch01	2956666	Solyc01g009020	SL3.0ch01_2956666_T	C	T	212	PASS	GT:PL	0/0:0,6,60	1/1:74,9,0	0/0:0,9,82	Solyc01g009020.3.1
SL3.0ch01	3010549	Solyc01g009070	SL3.0ch01_3010549_AAT	AATAT	AAT	32.7352	PASS	GT:PL	0/1:69,0,234	0/0:0,30,255	0/0:0,24,255	Solyc01g009070.3.1
SL3.0ch01	3049286	Solyc01g009100	SL3.0ch01_3049286_T	C	T	208	PASS	GT:PL	0/0:0,36,179	1/1:75,9,0	0/0:0,9,89	Solyc01g009100.3.1
SL3.0ch01	3057290	Solyc01g009120	SL3.0ch01_3057290_A	C	A	160	PASS	GT:PL	0/1:15,0,93	0/0:0,7,90	0/1:56,0,57	Solyc01g009120.3.1
SL3.0ch01	3057291	Solyc01g009120	SL3.0ch01_3057291_A	T	A	160	PASS	GT:PL	0/0:0,9,62	1/1:75,12,0	0/0:0,6,45	Solyc01g009120.3.1
SL3.0ch01	3104684		SL3.0ch01_3104684_T	C	T	162	PASS	GT:PL	0/0:0,15,212	0/1:71,0,225	0/0:0,24,255
SL3.0ch01	3138657	Solyc01g009170	SL3.0ch01_3138657_C	G	C	184	PASS	GT:PL	0/0:0,72,255	0/1:72,0,255	0/0:0,60,255	Solyc01g009170.3.1
SL3.0ch01	3264305	Solyc01g009290	SL3.0ch01_3264305_G	A	G	141	PASS	GT:PL	0/0:0,9,91	0/1:70,0,126	0/0:0,21,144	Solyc01g009290.3.1
SL3.0ch01	3506493	Solyc01g009380	SL3.0ch01_3506493_C	T	C	337	PASS	GT:PL	1/1:41,12,0	0/0:0,24,56	1/1:50,26,14	Solyc01g009380.3.1
SL3.0ch01	3525290	Solyc01g009380	SL3.0ch01_3525290_GTTTTTTTTTT,GTTTTTTTTTTT	GTTTTTTTTT	GTTTTTTTTTT,GTTTTTTTTTTT	92	PASS	GT:PL	1/1:43,30,0,43,30,43	1/2:44,51,8,22,0,13	1/2:67,60,44,29,0,17	Solyc01g009380.3.1
SL3.0ch01	3561378	Solyc01g009430	SL3.0ch01_3561378_G	T	G	422	PASS	GT:PL	1/1:164,15,0	1/1:189,36,0	1/1:95,9,0	Solyc01g009430.3.1
SL3.0ch01	3561737	Solyc01g009430	SL3.0ch01_3561737_G	A	G	285	PASS	GT:PL	1/1:69,6,0	1/1:79,9,0	1/1:163,24,0	Solyc01g009430.3.1
SL3.0ch01	3568911	Solyc01g009430	SL3.0ch01_3568911_A	G	A	684	PASS	GT:PL	1/1:255,255,0	1/1:243,255,0	1/1:212,166,0	Solyc01g009430.3.1
SL3.0ch01	3744126	Solyc01g009550	SL3.0ch01_3744126_C	A	C	495	PASS	GT:PL	1/1:168,60,0	1/1:180,81,0	1/1:173,54,0	Solyc01g009550.1.1
SL3.0ch01	3744149	Solyc01g009550	SL3.0ch01_3744149_T	C	T	468	PASS	GT:PL	1/1:167,60,0	1/1:175,78,0	1/1:149,38,0	Solyc01g009550.1.1
SL3.0ch01	3744176	Solyc01g009550	SL3.0ch01_3744176_G	T	G	463	PASS	GT:PL	1/1:147,54,0	1/1:175,78,0	1/1:167,54,0	Solyc01g009550.1.1
SL3.0ch01	3744266		SL3.0ch01_3744266_G	A	G	701	PASS	GT:PL	1/1:232,232,0	1/1:255,255,0	1/1:240,255,0
SL3.0ch01	3744317		SL3.0ch01_3744317_CAAAAAAA	CAAAAAA	CAAAAAAA	212	PASS	GT:PL	1/1:67,209,0	1/1:96,224,0	1/1:72,255,0
SL3.0ch01	3755987	Solyc01g009565	SL3.0ch01_3755987_AGG	AGGG	AGG	294	PASS	GT:PL	0/0:0,21,158	0/1:70,0,113	0/0:0,27,168	Solyc01g009565.1.1
SL3.0ch01	3756282	Solyc01g009570	SL3.0ch01_3756282_T	C	T	428	PASS	GT:PL	0/0:0,6,110	0/1:72,0,255	0/0:0,57,255	Solyc01g009570.3.1
SL3.0ch01	3844823	Solyc01g009670	SL3.0ch01_3844823_G	A	G	362	PASS	GT:PL	0/0:0,18,235	0/1:71,0,196	0/0:0,33,255	Solyc01g009670.3.1
SL3.0ch01	3934200	Solyc01g009720	SL3.0ch01_3934200_G	A	G	211	PASS	GT:PL	0/0:0,255,60	1/1:78,255,0	0/0:0,255,65	Solyc01g009720.2.1
SL3.0ch01	4316706	Solyc01g009860	SL3.0ch01_4316706_T	A	T	116	PASS	GT:PL	0/0:0,9,95	0/1:70,0,97	0/0:0,9,95	Solyc01g009860.3.1
SL3.0ch01	4317187	Solyc01g009860	SL3.0ch01_4317187_G	C	G	212	PASS	GT:PL	0/0:0,24,83	1/1:78,21,0	0/0:0,27,86	Solyc01g009860.3.1
SL3.0ch01	4317586	Solyc01g009860	SL3.0ch01_4317586_TAAAAAAAAAAA	TAAAAAAAAA	TAAAAAAAAAAA	50	PASS	GT:PL	1/1:22,3,0	1/1:20,20,20	1/1:54,9,0	Solyc01g009860.3.1
SL3.0ch01	4317694	Solyc01g009860	SL3.0ch01_4317694_A	T	A	97	PASS	GT:PL	0/0:0,15,123	0/1:75,6,0	0/0:0,27,174	Solyc01g009860.3.1
SL3.0ch01	4532029	Solyc01g009990	SL3.0ch01_4532029_T	A	T	393	PASS	GT:PL	0/1:141,0,70	0/1:131,0,52	1/1:161,29,0	Solyc01g009990.3.1
SL3.0ch01	4806608	Solyc01g010135	SL3.0ch01_4806608_ATTTTTTTTTTTT	ATTTTTTTTTTT	ATTTTTTTTTTTT	55	PASS	GT:PL	1/1:26,18,0	1/1:31,18,0	1/1:24,15,0	Solyc01g010135.1.1
SL3.0ch01	4807677	Solyc01g010135	SL3.0ch01_4807677_A	C	A	140	PASS	GT:PL	0/0:0,15,133	1/1:76,9,0	0/0:0,12,116	Solyc01g010135.1.1
SL3.0ch01	4876953	Solyc01g010150	SL3.0ch01_4876953_G	C	G	140	PASS	GT:PL	0/0:0,63,255	0/1:71,0,160	0/0:0,51,255	Solyc01g010150.3.1
SL3.0ch01	4877027	Solyc01g010150	SL3.0ch01_4877027_C	G	C	88	PASS	GT:PL	0/0:0,57,251	0/1:71,0,160	0/0:0,30,179	Solyc01g010150.3.1
SL3.0ch01	4878806	Solyc01g010150	SL3.0ch01_4878806_T	C	T	72	PASS	GT:PL	0/0:0,9,95	1/1:76,9,0	0/0:0,24,163	Solyc01g010150.3.1
SL3.0ch01	4878882	Solyc01g010150	SL3.0ch01_4878882_C	T	C	101	PASS	GT:PL	0/0:0,18,145	1/1:76,9,0	0/0:0,9,87	Solyc01g010150.3.1
SL3.0ch01	4926293		SL3.0ch01_4926293_T	G	T	452	PASS	GT:PL	1/1:156,21,0	1/1:156,24,0	1/1:166,24,0
SL3.0ch01	4926294		SL3.0ch01_4926294_C	A	C	451	PASS	GT:PL	1/1:150,21,0	1/1:160,24,0	1/1:167,24,0
SL3.0ch01	4926336		SL3.0ch01_4926336_C	T	C	645	PASS	GT:PL	1/1:206,102,0	1/1:210,138,0	1/1:255,93,0
SL3.0ch01	4926384		SL3.0ch01_4926384_G	A	G	734	PASS	GT:PL	1/1:255,255,0	1/1:250,255,0	1/1:255,255,0
SL3.0ch01	4926429		SL3.0ch01_4926429_C	A	C	739	PASS	GT:PL	1/1:255,255,0	1/1:255,255,0	1/1:255,255,0
SL3.0ch01	4926451		SL3.0ch01_4926451_C	T	C	739	PASS	GT:PL	1/1:255,255,0	1/1:255,255,0	1/1:255,255,0
SL3.0ch01	4926517		SL3.0ch01_4926517_T	C	T	433	PASS	GT:PL	1/1:136,86,0	1/1:168,169,0	1/1:152,75,0
SL3.0ch01	5272746		SL3.0ch01_5272746_T	C	T	428	PASS	GT:PL	1/1:158,21,0	1/1:170,30,0	1/1:126,15,0
SL3.0ch01	5287402		SL3.0ch01_5287402_T	A	T	155	PASS	GT:PL	0/0:0,15,120	0/1:71,0,128	0/0:0,12,103
SL3.0ch01	5291734	Solyc01g010440	SL3.0ch01_5291734_C	T	C	162	PASS	GT:PL	0/0:0,30,180	0/1:71,0,127	0/0:0,30,179	Solyc01g010440.3.1
SL3.0ch01	5310941	Solyc01g010480	SL3.0ch01_5310941_A	G	A	150	PASS	GT:PL	0/0:0,21,157	0/1:71,0,26	0/0:0,18,144	Solyc01g010480.3.1
SL3.0ch01	5468746		SL3.0ch01_5468746_T	C	T	542	PASS	GT:PL	1/1:198,48,0	1/1:186,39,0	1/1:184,36,0
SL3.0ch01	5496901		SL3.0ch01_5496901_T	A	T	555	PASS	GT:PL	1/1:201,57,0	1/1:187,39,0	1/1:193,45,0
SL3.0ch01	5537521	Solyc01g010580	SL3.0ch01_5537521_GTTTTTTTTTTTTTT,GTTTTTTTTTTTTTTT	GTTTTTTTTTTT	GTTTTTTTTTTTTTT,GTTTTTTTTTTTTTTT	524	PASS	GT:PL	1/2:242,255,82,235,0,93	1/2:151,255,10,106,0,16	1/2:190,255,15,173,0,51	Solyc01g010580.3.1
SL3.0ch01	5589779	Solyc01g010640	SL3.0ch01_5589779_TCCGCCGCCGCCGCCGCCGCCGCCGCCGCCGCC	TCCGCCGCCGCCGCCGCCGCCGCCGCCGCC	TCCGCCGCCGCCGCCGCCGCCGCCGCCGCCGCC	212	PASS	GT:PL	0/0:0,39,184	0/1:71,0,127	0/0:0,21,156	Solyc01g010640.3.1
SL3.0ch01	6163111	Solyc01g010820	SL3.0ch01_6163111_ATTTTTTTTTTTTT,ATTTTTTTTTTTTTT	ATTTTTTTTTTT	ATTTTTTTTTTTTT,ATTTTTTTTTTTTTT	211	PASS	GT:PL	1/2:82,44,23,54,0,48	1/2:92,62,20,58,0,48	1/2:101,62,32,63,0,54	Solyc01g010820.3.1
SL3.0ch01	6170770	Solyc01g010820	SL3.0ch01_6170770_A	G	A	580	PASS	GT:PL	1/1:199,54,0	1/1:203,63,0	1/1:204,84,0	Solyc01g010820.3.1
SL3.0ch01	6183287		SL3.0ch01_6183287_T	A	T	266	PASS	GT:PL	1/1:121,15,0	1/1:133,15,0	1/1:38,3,0
SL3.0ch01	6383729	Solyc01g010920	SL3.0ch01_6383729_AATATATATAT	AATATATAT	AATATATATAT	107	PASS	GT:PL	1/1:38,3,0	0/0:0,36,189	1/1:37,3,0	Solyc01g010920.2.1
SL3.0ch01	6798426		SL3.0ch01_6798426_C	T	C	87	PASS	GT:PL	1/1:38,3,0	0/0:0,24,164	1/1:37,3,0
SL3.0ch01	7550356	Solyc01g011091	SL3.0ch01_7550356_C	T	C	67	PASS	GT:PL	0/0:0,66,255	0/1:73,0,235	0/0:0,54,255	Solyc01g011091.1.1
SL3.0ch01	7618312	Solyc01g011095	SL3.0ch01_7618312_G	A	G	539	PASS	GT:PL	1/1:180,30,0	1/1:196,45,0	1/1:189,36,0	Solyc01g011095.1.1
SL3.0ch01	7618321	Solyc01g011095	SL3.0ch01_7618321_T	A	T	538	PASS	GT:PL	1/1:179,30,0	1/1:196,45,0	1/1:189,36,0	Solyc01g011095.1.1
SL3.0ch01	8637624	Solyc01g011350	SL3.0ch01_8637624_C	T	C	160	PASS	GT:PL	0/0:0,45,255	0/1:71,0,117	0/0:0,15,128	Solyc01g011350.3.1
SL3.0ch01	9051453	Solyc01g011415	SL3.0ch01_9051453_C	T	C	411	PASS	GT:PL	1/1:192,39,0	1/1:133,15,0	1/1:112,12,0	Solyc01g011415.1.1
SL3.0ch01	9051493	Solyc01g011415	SL3.0ch01_9051493_G	A	G	403	PASS	GT:PL	1/1:189,39,0	1/1:132,15,0	1/1:108,12,0	Solyc01g011415.1.1
SL3.0ch01	9051520	Solyc01g011415	SL3.0ch01_9051520_G	T	G	396	PASS	GT:PL	1/1:189,39,0	1/1:131,15,0	1/1:102,12,0	Solyc01g011415.1.1
SL3.0ch01	9489991	Solyc01g011510	SL3.0ch01_9489991_T	A	T	53	PASS	GT:PL	0/0:0,39,181	0/1:71,0,115	0/0:0,15,131	Solyc01g011510.3.1
SL3.0ch01	9659177		SL3.0ch01_9659177_CG	C	CG	503	PASS	GT:PL	1/1:186,217,0	1/1:188,187,0	1/1:155,69,0
SL3.0ch01	9659226		SL3.0ch01_9659226_C	T	C	739	PASS	GT:PL	1/1:255,255,0	1/1:255,250,0	1/1:255,132,0
SL3.0ch01	9659228		SL3.0ch01_9659228_G	C	G	739	PASS	GT:PL	1/1:255,255,0	1/1:255,253,0	1/1:255,132,0
SL3.0ch01	9659257		SL3.0ch01_9659257_A	T	A	739	PASS	GT:PL	1/1:255,255,0	1/1:255,255,0	1/1:255,166,0
SL3.0ch01	9659263		SL3.0ch01_9659263_G	A	G	742	PASS	GT:PL	1/1:255,255,0	1/1:255,255,0	1/1:255,128,0
SL3.0ch01	9659346		SL3.0ch01_9659346_C	T	C	685	PASS	GT:PL	1/1:255,48,0	1/1:255,48,0	1/1:201,21,0
SL3.0ch01	10240116	Solyc01g013885	SL3.0ch01_10240116_GTTTTTTTTTT	GTTTTTTTTT	GTTTTTTTTTT	51	PASS	GT:PL	1/1:32,12,0	1/1:16,1,0	1/1:34,19,7	Solyc01g013885.1.1
SL3.0ch01	11581792	Solyc01g014103	SL3.0ch01_11581792_G	A	G	527	PASS	GT:PL	1/1:191,39,0	1/1:175,27,0	1/1:187,36,0	Solyc01g014103.1.1
SL3.0ch01	11582408	Solyc01g014103	SL3.0ch01_11582408_G	C	G	442	PASS	GT:PL	0/1:166,0,170	0/1:160,0,169	0/1:151,0,170	Solyc01g014103.1.1
SL3.0ch01	11582426	Solyc01g014103	SL3.0ch01_11582426_A	G	A	450	PASS	GT:PL	0/1:166,0,169	0/1:170,0,164	0/1:149,0,171	Solyc01g014103.1.1
SL3.0ch01	11582430	Solyc01g014103	SL3.0ch01_11582430_T	C	T	458	PASS	GT:PL	0/1:170,0,168	0/1:171,0,165	0/1:152,0,171	Solyc01g014103.1.1
SL3.0ch01	11582804	Solyc01g014103	SL3.0ch01_11582804_C	G	C	120	PASS	GT:PL	0/0:0,48,190	0/1:71,0,113	0/0:0,54,200	Solyc01g014103.1.1
SL3.0ch01	11698538		SL3.0ch01_11698538_A	T	A	121	PASS	GT:PL	0/0:0,39,255	0/1:72,0,213	0/0:0,42,255
SL3.0ch01	11799048		SL3.0ch01_11799048_C	T	C	263	PASS	GT:PL	1/1:147,18,0	./.:0,0,0	1/1:142,21,0
SL3.0ch01	11867761	Solyc01g014250	SL3.0ch01_11867761_GTTTTTTTTTT	GTTTTTTTTT	GTTTTTTTTTT	65	PASS	GT:PL	1/1:43,30,0	1/1:32,12,0	1/1:23,10,9	Solyc01g014250.2.1
SL3.0ch01	11868347	Solyc01g014245	SL3.0ch01_11868347_AAT	AATGAT	AAT	38.2177	PASS	GT:PL	0/0:0,51,197	0/1:71,0,92	0/0:0,39,187	Solyc01g014245.1.1
SL3.0ch01	11868971	Solyc01g014245	SL3.0ch01_11868971_CTA	CTAATA	CTA	116	PASS	GT:PL	0/0:0,18,235	0/1:39,0,210	0/1:117,0,248	Solyc01g014245.1.1
SL3.0ch01	12645592	Solyc01g014375	SL3.0ch01_12645592_CTATTATTATTATTA	CTATTATTATTATTATTA	CTATTATTATTATTA	31.7316	PASS	GT:PL	0/0:0,6,91	0/1:71,0,160	0/0:0,3,50	Solyc01g014375.1.1
SL3.0ch01	15513396	Solyc01g014850	SL3.0ch01_15513396_A	G	A	141	PASS	GT:PL	0/0:0,18,235	0/1:73,0,255	0/0:0,15,202	Solyc01g014850.3.1
SL3.0ch01	16519350		SL3.0ch01_16519350_T	C	T	144	PASS	GT:PL	./.:0,0,0	1/1:173,27,0	0/1:0,3,4
SL3.0ch01	16538280	Solyc01g015020	SL3.0ch01_16538280_A	G	A	212	PASS	GT:PL	0/0:0,4,147	0/1:69,0,142	0/0:2,0,124	Solyc01g015020.3.1
SL3.0ch01	16741302		SL3.0ch01_16741302_CAAAAAAAAAAA	CAAAAAAAAAA	CAAAAAAAAAAA	60	PASS	GT:PL	1/1:46,48,23	1/1:36,55,7	1/1:30,35,0
SL3.0ch01	16741459		SL3.0ch01_16741459_C	T	C	147	PASS	GT:PL	0/0:0,36,188	0/1:76,6,0	0/0:0,81,255
SL3.0ch01	17964927		SL3.0ch01_17964927_G	T	G	380	PASS	GT:PL	1/1:116,12,0	1/1:116,12,0	1/1:174,27,0
SL3.0ch01	17964949		SL3.0ch01_17964949_A	G	A	74	PASS	GT:PL	0/0:0,36,182	0/1:76,6,0	0/0:0,81,255
SL3.0ch01	18447861	Solyc01g015285	SL3.0ch01_18447861_CAT	CATAT	CAT	32.6019	PASS	GT:PL	0/1:67,0,255	./.:0,0,0	0/0:0,15,212	Solyc01g015285.1.1
SL3.0ch01	19417933	Solyc01g016410	SL3.0ch01_19417933_T	A	T	255	PASS	GT:PL	1/1:79,9,0	1/1:133,15,0	1/1:69,6,0	Solyc01g016410.3.1
SL3.0ch01	19933471	Solyc01g016455	SL3.0ch01_19933471_A	G	A	91	PASS	GT:PL	0/0:0,15,129	0/1:71,0,124	0/0:0,3,38	Solyc01g016455.1.1
SL3.0ch01	20435499		SL3.0ch01_20435499_G	T	G	273	PASS	GT:PL	0/0:0,21,181	0/1:76,6,0	0/0:0,21,158
SL3.0ch01	21521204		SL3.0ch01_21521204_C	T	C	631	PASS	GT:PL	1/1:255,126,0	1/1:194,110,0	1/1:205,99,0
SL3.0ch01	21843177		SL3.0ch01_21843177_CAAAAAAAAAAA	CAAAAAAAAAA	CAAAAAAAAAAA	54	PASS	GT:PL	1/1:37,45,0	1/1:34,22,18	1/1:25,73,0
SL3.0ch01	22516528		SL3.0ch01_22516528_G	A	G	470	PASS	GT:PL	1/1:191,48,0	1/1:174,27,0	1/1:137,0,10
SL3.0ch01	23709879	Solyc01g017050	SL3.0ch01_23709879_G	A	G	296	PASS	GT:PL	0/0:0,27,174	0/1:76,6,0	0/0:0,18,147	Solyc01g017050.1.1
SL3.0ch01	23709914	Solyc01g017050	SL3.0ch01_23709914_C	A	C	370	PASS	GT:PL	1/1:110,122,0	1/1:160,111,0	1/1:124,55,0	Solyc01g017050.1.1
SL3.0ch01	23710004	Solyc01g017050	SL3.0ch01_23710004_C	T	C	605	PASS	GT:PL	1/1:213,166,0	1/1:204,132,0	1/1:214,172,0	Solyc01g017050.1.1
SL3.0ch01	23710012	Solyc01g017050	SL3.0ch01_23710012_G	A	G	573	PASS	GT:PL	1/1:197,134,0	1/1:188,101,0	1/1:211,166,0	Solyc01g017050.1.1
SL3.0ch01	23791984		SL3.0ch01_23791984_A	C	A	700	PASS	GT:PL	1/1:255,36,0	1/1:255,42,0	1/1:216,24,0
SL3.0ch01	23792020		SL3.0ch01_23792020_G	A	G	703	PASS	GT:PL	1/1:255,36,0	1/1:255,42,0	1/1:219,24,0
SL3.0ch01	23792054	Solyc01g017087	SL3.0ch01_23792054_C	T	C	685	PASS	GT:PL	1/1:255,36,0	1/1:255,42,0	1/1:201,21,0	Solyc01g017087.1.1
SL3.0ch01	23792069	Solyc01g017087	SL3.0ch01_23792069_G	T	G	588	PASS	GT:PL	1/1:255,30,0	1/1:255,36,0	1/1:104,9,0	Solyc01g017087.1.1
SL3.0ch01	23792330	Solyc01g017087	SL3.0ch01_23792330_G	T	G	460	PASS	GT:PL	1/1:232,27,0	1/1:132,15,0	1/1:122,15,0	Solyc01g017087.1.1
SL3.0ch01	23792333	Solyc01g017087	SL3.0ch01_23792333_C	A	C	465	PASS	GT:PL	1/1:236,27,0	1/1:133,15,0	1/1:122,15,0	Solyc01g017087.1.1
SL3.0ch01	23792342	Solyc01g017087	SL3.0ch01_23792342_T	A	T	592	PASS	GT:PL	1/1:255,75,0	1/1:197,27,0	1/1:166,27,0	Solyc01g017087.1.1
SL3.0ch01	23792347	Solyc01g017087	SL3.0ch01_23792347_C	T	C	597	PASS	GT:PL	1/1:255,75,0	1/1:199,27,0	1/1:169,27,0	Solyc01g017087.1.1
SL3.0ch01	23792373	Solyc01g017087	SL3.0ch01_23792373_G	T	G	331	PASS	GT:PL	0/0:0,78,255	1/1:205,30,0	1/1:169,27,0	Solyc01g017087.1.1
SL3.0ch01	23792446	Solyc01g017087	SL3.0ch01_23792446_T	A	T	448	PASS	GT:PL	1/1:228,57,0	1/1:139,15,0	1/1:107,12,0	Solyc01g017087.1.1
SL3.0ch01	23793923		SL3.0ch01_23793923_T	A	T	505	PASS	GT:PL	1/1:69,6,0	1/1:233,57,0	1/1:229,63,0
SL3.0ch01	23793924		SL3.0ch01_23793924_C	A	C	511	PASS	GT:PL	1/1:69,6,0	1/1:232,57,0	1/1:236,63,0
SL3.0ch01	23793936		SL3.0ch01_23793936_A	G	A	550	PASS	GT:PL	1/1:92,9,0	1/1:255,87,0	1/1:229,72,0
SL3.0ch01	23794010		SL3.0ch01_23794010_G	A	G	508	PASS	GT:PL	1/1:82,9,0	1/1:255,87,0	1/1:197,69,0
SL3.0ch01	23794999	Solyc01g017090	SL3.0ch01_23794999_A	C	A	140	PASS	GT:PL	./.:0,0,0	1/1:48,27,0	1/1:116,48,0	Solyc01g017090.2.1
SL3.0ch01	23795037	Solyc01g017090	SL3.0ch01_23795037_G	T	G	593	PASS	GT:PL	1/1:133,15,0	1/1:231,157,0	1/1:255,163,0	Solyc01g017090.2.1
SL3.0ch01	23795071	Solyc01g017090	SL3.0ch01_23795071_C	T	C	655	PASS	GT:PL	1/1:171,30,0	1/1:255,247,0	1/1:255,226,0	Solyc01g017090.2.1
SL3.0ch01	23795074	Solyc01g017090	SL3.0ch01_23795074_C	T	C	657	PASS	GT:PL	1/1:173,30,0	1/1:255,250,0	1/1:255,226,0	Solyc01g017090.2.1
SL3.0ch01	23795173	Solyc01g017090	SL3.0ch01_23795173_A	T	A	405	PASS	GT:PL	1/1:73,6,0	1/1:168,57,0	1/1:190,75,0	Solyc01g017090.2.1
SL3.0ch01	23795174	Solyc01g017090	SL3.0ch01_23795174_G	T	G	373	PASS	GT:PL	1/1:63,6,0	1/1:164,57,0	1/1:172,75,0	Solyc01g017090.2.1
SL3.0ch01	23795187	Solyc01g017090	SL3.0ch01_23795187_T	G	T	414	PASS	GT:PL	1/1:75,6,0	1/1:179,57,0	1/1:186,75,0	Solyc01g017090.2.1
SL3.0ch01	23795205	Solyc01g017090	SL3.0ch01_23795205_G	C	G	375	PASS	GT:PL	1/1:31,6,0	1/1:182,57,0	1/1:188,75,0	Solyc01g017090.2.1
SL3.0ch01	23804139		SL3.0ch01_23804139_G	A	G	691	PASS	GT:PL	1/1:255,75,0	1/1:236,123,0	1/1:226,72,0
SL3.0ch01	23804144		SL3.0ch01_23804144_T	A	T	699	PASS	GT:PL	1/1:255,75,0	1/1:237,123,0	1/1:233,72,0
SL3.0ch01	23804166	Solyc01g017170	SL3.0ch01_23804166_C	A	C	721	PASS	GT:PL	1/1:255,105,0	1/1:255,148,0	1/1:237,81,0	Solyc01g017170.1.1
SL3.0ch01	23804258	Solyc01g017170	SL3.0ch01_23804258_G	A	G	720	PASS	GT:PL	1/1:236,148,0	1/1:255,99,0	1/1:255,90,0	Solyc01g017170.1.1
SL3.0ch01	23804269	Solyc01g017170	SL3.0ch01_23804269_G	A	G	721	PASS	GT:PL	1/1:237,148,0	1/1:255,99,0	1/1:255,87,0	Solyc01g017170.1.1
SL3.0ch01	23804316	Solyc01g017170	SL3.0ch01_23804316_G	A	G	223	PASS	GT:PL	1/1:94,18,0	1/1:40,6,0	1/1:115,18,0	Solyc01g017170.1.1
SL3.0ch01	23804322	Solyc01g017170	SL3.0ch01_23804322_A	T	A	239	PASS	GT:PL	1/1:94,18,0	1/1:40,6,0	1/1:131,18,0	Solyc01g017170.1.1
SL3.0ch01	23809680		SL3.0ch01_23809680_G	T	G	534	PASS	GT:PL	1/1:177,33,0	1/1:203,81,0	1/1:180,30,0
SL3.0ch01	23809696		SL3.0ch01_23809696_T	C	T	542	PASS	GT:PL	1/1:184,33,0	1/1:204,81,0	1/1:180,30,0
SL3.0ch01	23809746		SL3.0ch01_23809746_G	A	G	525	PASS	GT:PL	1/1:173,33,0	1/1:201,81,0	1/1:177,30,0
SL3.0ch01	23811330		SL3.0ch01_23811330_G	T	G	450	PASS	GT:PL	1/1:157,24,0	1/1:156,21,0	1/1:160,4,0
SL3.0ch01	23811389		SL3.0ch01_23811389_T	A	T	695	PASS	GT:PL	1/1:230,232,0	1/1:236,255,0	1/1:255,255,0
SL3.0ch01	23811395		SL3.0ch01_23811395_G	T	G	690	PASS	GT:PL	1/1:224,213,0	1/1:234,255,0	1/1:255,251,0
SL3.0ch01	23811396		SL3.0ch01_23811396_G	T	G	691	PASS	GT:PL	1/1:228,232,0	1/1:234,255,0	1/1:255,255,0
SL3.0ch01	23811406		SL3.0ch01_23811406_C	A	C	739	PASS	GT:PL	1/1:255,255,0	1/1:255,255,0	1/1:255,255,0
SL3.0ch01	23811467		SL3.0ch01_23811467_A	T	A	742	PASS	GT:PL	1/1:255,255,0	1/1:255,255,0	1/1:255,255,0
SL3.0ch01	23811487		SL3.0ch01_23811487_G	A	G	742	PASS	GT:PL	1/1:255,255,0	1/1:255,255,0	1/1:255,255,0
SL3.0ch01	23811563		SL3.0ch01_23811563_T	G	T	653	PASS	GT:PL	1/1:218,187,0	1/1:242,255,0	1/1:219,184,0
SL3.0ch01	23811611		SL3.0ch01_23811611_C	G	C	267	PASS	GT:PL	1/1:91,9,0	1/1:133,15,0	1/1:69,6,0
SL3.0ch01	23811625		SL3.0ch01_23811625_A	T	A	269	PASS	GT:PL	1/1:95,9,0	1/1:132,15,0	1/1:68,6,0
SL3.0ch01	23811626		SL3.0ch01_23811626_A	G	A	268	PASS	GT:PL	1/1:94,9,0	1/1:132,15,0	1/1:68,6,0
SL3.0ch01	23811732		SL3.0ch01_23811732_C	G	C	551	PASS	GT:PL	1/1:195,45,0	1/1:178,30,0	1/1:204,75,0
SL3.0ch01	23811753		SL3.0ch01_23811753_T	C	T	553	PASS	GT:PL	1/1:195,45,0	1/1:180,30,0	1/1:204,75,0
SL3.0ch01	23811780		SL3.0ch01_23811780_G	T	G	528	PASS	GT:PL	1/1:191,45,0	1/1:166,30,0	1/1:197,75,0
SL3.0ch01	23811781		SL3.0ch01_23811781_C	T	C	541	PASS	GT:PL	1/1:192,45,0	1/1:173,30,0	1/1:202,75,0
SL3.0ch01	23811910		SL3.0ch01_23811910_C	T	C	276	PASS	GT:PL	1/1:62,6,0	1/1:107,9,0	1/1:133,15,0
SL3.0ch01	23811911		SL3.0ch01_23811911_T	C	T	282	PASS	GT:PL	1/1:68,6,0	1/1:107,9,0	1/1:133,15,0
SL3.0ch01	23811914		SL3.0ch01_23811914_G	A	G	301	PASS	GT:PL	1/1:87,9,0	1/1:107,9,0	1/1:133,15,0
SL3.0ch01	23811921		SL3.0ch01_23811921_A	G	A	468	PASS	GT:PL	1/1:157,36,0	1/1:187,51,0	1/1:147,17,0
SL3.0ch01	23812025		SL3.0ch01_23812025_C	T	C	677	PASS	GT:PL	1/1:255,175,0	1/1:224,223,0	1/1:224,211,0
SL3.0ch01	23812039		SL3.0ch01_23812039_C	A	C	641	PASS	GT:PL	1/1:255,114,0	1/1:205,141,0	1/1:207,126,0
SL3.0ch01	23812051		SL3.0ch01_23812051_G	A	G	108	PASS	GT:PL	1/1:33,24,0,33,24,33	2/2:44,44,44,9,9,0	1/1:23,18,0,17,3,14
SL3.0ch01	23812052		SL3.0ch01_23812052_G	A	G	130	PASS	GT:PL	1/1:53,9,0	1/1:89,18,0	1/1:14,3,0
SL3.0ch01	23812427	Solyc01g017220	SL3.0ch01_23812427_C	T	C	55	PASS	GT:PL	1/1:44,12,0	0/1:15,0,60	0/1:30,0,3	Solyc01g017220.1.1
SL3.0ch01	23812440	Solyc01g017220	SL3.0ch01_23812440_G	C	G	739	PASS	GT:PL	1/1:255,255,0	1/1:255,255,0	1/1:255,255,0	Solyc01g017220.1.1
SL3.0ch01	23812441	Solyc01g017220	SL3.0ch01_23812441_G	T	G	742	PASS	GT:PL	1/1:255,255,0	1/1:255,255,0	1/1:255,255,0	Solyc01g017220.1.1
SL3.0ch01	23812472	Solyc01g017220	SL3.0ch01_23812472_T	C	T	739	PASS	GT:PL	1/1:255,255,0	1/1:255,255,0	1/1:255,255,0	Solyc01g017220.1.1
SL3.0ch01	23812513	Solyc01g017220	SL3.0ch01_23812513_C	A	C	742	PASS	GT:PL	1/1:255,255,0	1/1:255,255,0	1/1:255,255,0	Solyc01g017220.1.1
SL3.0ch01	23812576	Solyc01g017220	SL3.0ch01_23812576_C	T	C	742	PASS	GT:PL	1/1:255,255,0	1/1:255,255,0	1/1:255,255,0	Solyc01g017220.1.1
SL3.0ch01	23812579	Solyc01g017220	SL3.0ch01_23812579_C	T	C	742	PASS	GT:PL	1/1:255,255,0	1/1:255,255,0	1/1:255,255,0	Solyc01g017220.1.1
SL3.0ch01	23812614	Solyc01g017220	SL3.0ch01_23812614_A	G	A	742	PASS	GT:PL	1/1:255,255,0	1/1:255,255,0	1/1:255,255,0	Solyc01g017220.1.1
SL3.0ch01	23812623	Solyc01g017220	SL3.0ch01_23812623_C	G	C	739	PASS	GT:PL	1/1:255,255,0	1/1:255,255,0	1/1:255,255,0	Solyc01g017220.1.1
SL3.0ch01	23812711		SL3.0ch01_23812711_C	T	C	693	PASS	GT:PL	1/1:244,255,0	1/1:232,255,0	1/1:240,255,0
SL3.0ch01	23812731		SL3.0ch01_23812731_A	T	A	614	PASS	GT:PL	1/1:214,255,0	1/1:216,255,0	1/1:207,199,0
SL3.0ch01	23812732		SL3.0ch01_23812732_G	A	G	550	PASS	GT:PL	1/1:147,131,0	1/1:220,255,0	1/1:206,180,0
SL3.0ch01	23812740		SL3.0ch01_23812740_C	A	C	605	PASS	GT:PL	1/1:198,197,0	1/1:221,255,0	1/1:209,196,0
SL3.0ch01	23812742		SL3.0ch01_23812742_T	A	T	601	PASS	GT:PL	1/1:188,188,0	1/1:226,255,0	1/1:210,199,0
SL3.0ch01	23812785		SL3.0ch01_23812785_G	A	G	492	PASS	GT:PL	1/1:197,169,0	1/1:169,129,0	1/1:149,51,0
SL3.0ch01	23812819		SL3.0ch01_23812819_C	A	C	181	PASS	GT:PL	1/1:94,15,0	1/1:79,12,0	1/1:34,3,0
SL3.0ch01	23814407	Solyc01g017240	SL3.0ch01_23814407_G	A	G	57	PASS	GT:PL	1/1:63,15,0	1/1:13,21,0	1/1:7,6,0	Solyc01g017240.1.1
SL3.0ch01	23814410	Solyc01g017240	SL3.0ch01_23814410_C	T	C	40.7066	PASS	GT:PL	0/1:55,0,18	1/1:13,21,0	1/1:7,6,0	Solyc01g017240.1.1
SL3.0ch01	23814479	Solyc01g017240	SL3.0ch01_23814479_T	G	T	649	PASS	GT:PL	1/1:233,42,0	1/1:194,90,0	1/1:248,48,0	Solyc01g017240.1.1
SL3.0ch01	23854339	Solyc01g017330	SL3.0ch01_23854339_G	A	G	297	PASS	GT:PL	1/1:38,3,0	1/1:166,24,0	1/1:119,15,0	Solyc01g017330.2.1
SL3.0ch01	23854362	Solyc01g017330	SL3.0ch01_23854362_A	T	A	304	PASS	GT:PL	1/1:38,3,0	1/1:167,24,0	1/1:125,15,0	Solyc01g017330.2.1
SL3.0ch01	23854398	Solyc01g017330	SL3.0ch01_23854398_G	A	G	309	PASS	GT:PL	1/1:38,3,0	1/1:164,24,0	1/1:133,15,0	Solyc01g017330.2.1
SL3.0ch01	23854825	Solyc01g017330	SL3.0ch01_23854825_T	C	T	292	PASS	GT:PL	1/1:134,12,0	1/1:132,15,0	0/1:61,0,29	Solyc01g017330.2.1
SL3.0ch01	23854894	Solyc01g017330	SL3.0ch01_23854894_G	A	G	379	PASS	GT:PL	1/1:156,15,0	1/1:133,15,0	1/1:116,12,0	Solyc01g017330.2.1
SL3.0ch01	23855623	Solyc01g017320	SL3.0ch01_23855623_C	T	C	366	PASS	GT:PL	1/1:133,15,0	1/1:164,24,0	1/1:95,9,0	Solyc01g017320.1.1
SL3.0ch01	23855631	Solyc01g017320	SL3.0ch01_23855631_G	T	G	366	PASS	GT:PL	1/1:133,15,0	1/1:164,24,0	1/1:95,9,0	Solyc01g017320.1.1
SL3.0ch01	23855665	Solyc01g017320	SL3.0ch01_23855665_C	T	C	338	PASS	GT:PL	1/1:116,12,0	1/1:153,21,0	1/1:95,9,0	Solyc01g017320.1.1
SL3.0ch01	23855679	Solyc01g017320	SL3.0ch01_23855679_G	A	G	342	PASS	GT:PL	1/1:116,12,0	1/1:157,21,0	1/1:95,9,0	Solyc01g017320.1.1
SL3.0ch01	23855683	Solyc01g017320	SL3.0ch01_23855683_G	A	G	341	PASS	GT:PL	1/1:116,12,0	1/1:157,21,0	1/1:94,9,0	Solyc01g017320.1.1
SL3.0ch01	23859941		SL3.0ch01_23859941_A	T	A	275	PASS	GT:PL	1/1:104,9,0	1/1:102,12,0	1/1:95,9,0
SL3.0ch01	23866010		SL3.0ch01_23866010_T	C	T	291	PASS	GT:PL	1/1:69,6,0	1/1:116,12,0	1/1:132,15,0
SL3.0ch01	23866030		SL3.0ch01_23866030_G	A	G	270	PASS	GT:PL	1/1:69,6,0	1/1:95,12,0	1/1:132,15,0
SL3.0ch01	23866047		SL3.0ch01_23866047_C	A	C	246	PASS	GT:PL	0/1:32,0,9	1/1:114,12,0	1/1:131,15,0
SL3.0ch01	23866608	Solyc01g017460	SL3.0ch01_23866608_C	A	C	484	PASS	GT:PL	1/1:178,30,0	1/1:174,27,0	1/1:158,21,0	Solyc01g017460.2.1
SL3.0ch01	23866614	Solyc01g017460	SL3.0ch01_23866614_G	T	G	485	PASS	GT:PL	1/1:178,30,0	1/1:175,27,0	1/1:158,21,0	Solyc01g017460.2.1
SL3.0ch01	23866627	Solyc01g017460	SL3.0ch01_23866627_G	T	G	507	PASS	GT:PL	1/1:180,33,0	1/1:181,33,0	1/1:172,27,0	Solyc01g017460.2.1
SL3.0ch01	23866649	Solyc01g017460	SL3.0ch01_23866649_C	T	C	628	PASS	GT:PL	1/1:201,54,0	1/1:195,45,0	1/1:255,51,0	Solyc01g017460.2.1
SL3.0ch01	23866686	Solyc01g017460	SL3.0ch01_23866686_G	T	G	665	PASS	GT:PL	1/1:192,42,0	1/1:244,69,0	1/1:255,54,0	Solyc01g017460.2.1
SL3.0ch01	23866699	Solyc01g017460	SL3.0ch01_23866699_A	G	A	675	PASS	GT:PL	1/1:196,45,0	1/1:250,102,0	1/1:255,54,0	Solyc01g017460.2.1
SL3.0ch01	23866763	Solyc01g017460	SL3.0ch01_23866763_C	A	C	666	PASS	GT:PL	1/1:248,36,0	1/1:255,96,0	1/1:189,36,0	Solyc01g017460.2.1
SL3.0ch01	23866775	Solyc01g017460	SL3.0ch01_23866775_G	C	G	602	PASS	GT:PL	1/1:206,27,0	1/1:255,84,0	1/1:167,24,0	Solyc01g017460.2.1
SL3.0ch01	23866812	Solyc01g017460	SL3.0ch01_23866812_G	A	G	470	PASS	GT:PL	0/0:0,24,189	0/1:76,6,0	0/0:0,15,163	Solyc01g017460.2.1
SL3.0ch01	23866835	Solyc01g017460	SL3.0ch01_23866835_G	A	G	399	PASS	GT:PL	1/1:158,15,0	1/1:207,24,0	1/1:60,6,0	Solyc01g017460.2.1
SL3.0ch01	23869491	Solyc01g017440	SL3.0ch01_23869491_A	T	A	353	PASS	GT:PL	1/1:156,15,0	1/1:76,6,0	1/1:147,18,0	Solyc01g017440.1.1
SL3.0ch01	23869560	Solyc01g017440	SL3.0ch01_23869560_C	T	C	448	PASS	GT:PL	1/1:184,18,0	1/1:132,12,0	1/1:158,21,0	Solyc01g017440.1.1
SL3.0ch01	23869572	Solyc01g017440	SL3.0ch01_23869572_G	C	G	451	PASS	GT:PL	1/1:178,18,0	1/1:132,12,0	1/1:167,24,0	Solyc01g017440.1.1
SL3.0ch01	23869577	Solyc01g017440	SL3.0ch01_23869577_T	A	T	457	PASS	GT:PL	1/1:184,18,0	1/1:132,12,0	1/1:167,24,0	Solyc01g017440.1.1
SL3.0ch01	23869933	Solyc01g017440	SL3.0ch01_23869933_A	C	A	568	PASS	GT:PL	1/1:146,18,0	1/1:223,39,0	1/1:225,45,0	Solyc01g017440.1.1
SL3.0ch01	23869967	Solyc01g017440	SL3.0ch01_23869967_C	A	C	551	PASS	GT:PL	1/1:142,18,0	1/1:219,39,0	1/1:216,45,0	Solyc01g017440.1.1
SL3.0ch01	23869971	Solyc01g017440	SL3.0ch01_23869971_A	T	A	567	PASS	GT:PL	1/1:147,18,0	1/1:220,39,0	1/1:226,45,0	Solyc01g017440.1.1
SL3.0ch01	23870001	Solyc01g017440	SL3.0ch01_23870001_C	A	C	563	PASS	GT:PL	1/1:143,18,0	1/1:218,39,0	1/1:228,45,0	Solyc01g017440.1.1
SL3.0ch01	23875438		SL3.0ch01_23875438_G	A	G	569	PASS	GT:PL	1/1:201,75,0	1/1:194,48,0	1/1:200,60,0
SL3.0ch01	23875441		SL3.0ch01_23875441_G	A	G	570	PASS	GT:PL	1/1:202,75,0	1/1:195,48,0	1/1:199,60,0
SL3.0ch01	23875458		SL3.0ch01_23875458_C	A	C	575	PASS	GT:PL	1/1:203,75,0	1/1:198,48,0	1/1:200,60,0
SL3.0ch01	23875502		SL3.0ch01_23875502_C	A	C	577	PASS	GT:PL	1/1:203,75,0	1/1:198,48,0	1/1:202,60,0
SL3.0ch01	23877438	Solyc01g017500	SL3.0ch01_23877438_C	T	C	391	PASS	GT:PL	1/1:135,18,0	1/1:144,27,0	1/1:138,24,0	Solyc01g017500.2.1
SL3.0ch01	23877443	Solyc01g017500	SL3.0ch01_23877443_C	G	C	441	PASS	GT:PL	1/1:141,18,0	1/1:173,27,0	1/1:153,24,0	Solyc01g017500.2.1
SL3.0ch01	23877448	Solyc01g017500	SL3.0ch01_23877448_C	T	C	413	PASS	GT:PL	1/1:145,18,0	1/1:147,27,0	1/1:147,24,0	Solyc01g017500.2.1
SL3.0ch01	23877459	Solyc01g017500	SL3.0ch01_23877459_A	T	A	349	PASS	GT:PL	1/1:117,18,0	1/1:126,27,0	1/1:132,24,0	Solyc01g017500.2.1
SL3.0ch01	23877484	Solyc01g017500	SL3.0ch01_23877484_T	A	T	307	PASS	GT:PL	1/1:89,18,0	1/1:110,12,0	1/1:131,24,0	Solyc01g017500.2.1
SL3.0ch01	23879273	Solyc01g017485	SL3.0ch01_23879273_C	T	C	343	PASS	GT:PL	1/1:146,21,0	1/1:93,9,0	1/1:130,18,0	Solyc01g017485.1.1
SL3.0ch01	23879286	Solyc01g017485	SL3.0ch01_23879286_G	T	G	310	PASS	GT:PL	1/1:142,21,0	1/1:79,9,0	1/1:112,3,0	Solyc01g017485.1.1
SL3.0ch01	23882887		SL3.0ch01_23882887_A	T	A	370	PASS	GT:PL	1/1:153,21,0	1/1:115,12,0	1/1:128,15,0
SL3.0ch01	23882891		SL3.0ch01_23882891_A	G	A	380	PASS	GT:PL	1/1:158,21,0	1/1:116,12,0	1/1:132,15,0
SL3.0ch01	23882939		SL3.0ch01_23882939_T	A	T	546	PASS	GT:PL	1/1:217,60,0	1/1:182,30,0	1/1:173,27,0
SL3.0ch01	23882944		SL3.0ch01_23882944_A	G	A	566	PASS	GT:PL	1/1:217,60,0	1/1:201,30,0	1/1:174,27,0
SL3.0ch01	23882989		SL3.0ch01_23882989_T	A	T	532	PASS	GT:PL	1/1:217,45,0	1/1:209,33,0	1/1:132,15,0
SL3.0ch01	23882990		SL3.0ch01_23882990_G	A	G	534	PASS	GT:PL	1/1:222,45,0	1/1:207,33,0	1/1:131,15,0
SL3.0ch01	23884009	Solyc01g017530	SL3.0ch01_23884009_C	T	C	313	PASS	GT:PL	1/1:95,9,0	1/1:69,6,0	1/1:175,27,0	Solyc01g017530.1.1
SL3.0ch01	23884055	Solyc01g017530	SL3.0ch01_23884055_C	T	C	504	PASS	GT:PL	1/1:168,27,0	1/1:131,15,0	1/1:231,51,0	Solyc01g017530.1.1
SL3.0ch01	23884083	Solyc01g017530	SL3.0ch01_23884083_T	A	T	526	PASS	GT:PL	1/1:171,27,0	1/1:126,15,0	1/1:255,57,0	Solyc01g017530.1.1
SL3.0ch01	23884104	Solyc01g017530	SL3.0ch01_23884104_T	C	T	534	PASS	GT:PL	1/1:173,27,0	1/1:132,15,0	1/1:255,63,0	Solyc01g017530.1.1
SL3.0ch01	23884116	Solyc01g017530	SL3.0ch01_23884116_G	A	G	438	PASS	GT:PL	1/1:130,18,0	1/1:94,9,0	1/1:240,36,0	Solyc01g017530.1.1
SL3.0ch01	23884152	Solyc01g017530	SL3.0ch01_23884152_C	T	C	289	PASS	GT:PL	0/1:84,0,19	./.:0,0,0	1/1:239,33,0	Solyc01g017530.1.1
SL3.0ch01	25041843	Solyc01g017740	SL3.0ch01_25041843_T	C	T	548	PASS	GT:PL	1/1:167,10,0	1/1:202,63,0	1/1:202,66,0	Solyc01g017740.1.1
SL3.0ch01	25041905	Solyc01g017740	SL3.0ch01_25041905_C	T	C	572	PASS	GT:PL	1/1:196,45,0	1/1:200,63,0	1/1:202,66,0	Solyc01g017740.1.1
SL3.0ch01	27322527	Solyc01g018090	SL3.0ch01_27322527_C	A	C	552	PASS	GT:PL	1/1:225,33,0	1/1:158,21,0	1/1:195,42,0	Solyc01g018090.2.1
SL3.0ch01	27322616	Solyc01g018090	SL3.0ch01_27322616_A	G	A	301	PASS	GT:PL	1/1:131,12,0	1/1:63,6,0	1/1:133,15,0	Solyc01g018090.2.1
SL3.0ch01	27444712		SL3.0ch01_27444712_C	T	C	637	PASS	GT:PL	1/1:207,117,0	1/1:205,108,0	1/1:251,129,0
SL3.0ch01	27444715		SL3.0ch01_27444715_T	G	T	639	PASS	GT:PL	1/1:203,99,0	1/1:207,108,0	1/1:252,129,0
SL3.0ch01	27444730		SL3.0ch01_27444730_C	T	C	689	PASS	GT:PL	1/1:209,129,0	1/1:251,117,0	1/1:255,135,0
SL3.0ch01	27789638		SL3.0ch01_27789638_A	C	A	402	PASS	GT:PL	1/1:166,24,0	1/1:142,24,0	1/1:120,15,0
SL3.0ch01	27789682		SL3.0ch01_27789682_A	C	A	41.0005	PASS	GT:PL	1/1:29,6,0	1/1:38,3,0	./.:0,0,0
SL3.0ch01	27789683		SL3.0ch01_27789683_AT	A	AT	620	PASS	GT:PL	1/1:210,75,0	1/1:218,117,0	1/1:218,117,0
SL3.0ch01	27789717		SL3.0ch01_27789717_G	A	G	580	PASS	GT:PL	1/1:196,54,0	1/1:205,105,0	1/1:205,102,0
SL3.0ch01	27789951	Solyc01g020200	SL3.0ch01_27789951_G	A	G	537	PASS	GT:PL	1/1:180,36,0	1/1:187,51,0	1/1:196,87,0	Solyc01g020200.1.1
SL3.0ch01	27789957	Solyc01g020200	SL3.0ch01_27789957_T	C	T	531	PASS	GT:PL	1/1:173,36,0	1/1:187,54,0	1/1:197,90,0	Solyc01g020200.1.1
SL3.0ch01	27789981	Solyc01g020200	SL3.0ch01_27789981_A	C	A	539	PASS	GT:PL	1/1:182,102,0	1/1:187,154,0	1/1:196,129,0	Solyc01g020200.1.1
SL3.0ch01	27790062	Solyc01g020200	SL3.0ch01_27790062_A	G	A	634	PASS	GT:PL	1/1:202,163,0	1/1:239,255,0	1/1:219,202,0	Solyc01g020200.1.1
SL3.0ch01	27790080	Solyc01g020200	SL3.0ch01_27790080_G	A	G	599	PASS	GT:PL	1/1:197,151,0	1/1:230,255,0	1/1:195,153,0	Solyc01g020200.1.1
SL3.0ch01	27790099	Solyc01g020200	SL3.0ch01_27790099_C	T	C	616	PASS	GT:PL	1/1:205,93,0	1/1:226,217,0	1/1:211,144,0	Solyc01g020200.1.1
SL3.0ch01	27790106	Solyc01g020200	SL3.0ch01_27790106_C	T	C	612	PASS	GT:PL	1/1:203,93,0	1/1:225,217,0	1/1:210,144,0	Solyc01g020200.1.1
SL3.0ch01	27790125	Solyc01g020200	SL3.0ch01_27790125_T	G	T	618	PASS	GT:PL	1/1:204,90,0	1/1:228,217,0	1/1:212,144,0	Solyc01g020200.1.1
SL3.0ch01	27790269	Solyc01g020200	SL3.0ch01_27790269_C	T	C	729	PASS	GT:PL	1/1:255,255,0	1/1:255,255,0	1/1:242,255,0	Solyc01g020200.1.1
SL3.0ch01	27790293	Solyc01g020200	SL3.0ch01_27790293_T	C	T	731	PASS	GT:PL	1/1:255,255,0	1/1:255,255,0	1/1:244,255,0	Solyc01g020200.1.1
SL3.0ch01	27790351	Solyc01g020200	SL3.0ch01_27790351_C	T	C	382	PASS	GT:PL	1/1:98,12,0	1/1:179,30,0	1/1:131,18,0	Solyc01g020200.1.1
SL3.0ch01	27854541	Solyc01g020230	SL3.0ch01_27854541_T	A	T	50	PASS	GT:PL	0/0:0,15,122	0/1:76,6,0	0/0:0,18,146	Solyc01g020230.3.1
SL3.0ch01	28555050	Solyc01g020285	SL3.0ch01_28555050_G	A	G	737	PASS	GT:PL	1/1:255,255,0	1/1:255,255,0	1/1:253,255,0	Solyc01g020285.1.1
SL3.0ch01	29104112		SL3.0ch01_29104112_G	T	G	598	PASS	GT:PL	1/1:207,120,0	1/1:208,138,0	1/1:209,129,0
SL3.0ch01	29104139		SL3.0ch01_29104139_T	C	T	603	PASS	GT:PL	1/1:209,123,0	1/1:210,141,0	1/1:210,132,0
SL3.0ch01	29104158		SL3.0ch01_29104158_C	G	C	711	PASS	GT:PL	1/1:233,255,0	1/1:255,255,0	1/1:249,255,0
SL3.0ch01	29104212		SL3.0ch01_29104212_C	T	C	661	PASS	GT:PL	1/1:227,220,0	1/1:230,247,0	1/1:230,226,0
SL3.0ch01	32098566		SL3.0ch01_32098566_T	G	T	240	PASS	GT:PL	0/1:69,0,55	0/1:130,0,20	0/1:77,0,38
SL3.0ch01	32569276		SL3.0ch01_32569276_A	G	A	91	PASS	GT:PL	0/0:0,45,164	0/1:72,0,135	0/0:0,84,172
SL3.0ch01	32569714		SL3.0ch01_32569714_CAAAAAAAAAAA	CAAAAAAAAAA	CAAAAAAAAAAA	34.0525	PASS	GT:PL	1/1:25,17,11	1/1:17,0,0	1/1:39,27,12
SL3.0ch01	36532470		SL3.0ch01_36532470_A	G	A	31.2366	PASS	GT:PL	0/0:0,12,116	1/1:77,9,0	0/0:0,12,116
SL3.0ch01	36789934	Solyc01g035220	SL3.0ch01_36789934_G	A	G	32.0028	PASS	GT:PL	1/1:22,54,0	1/1:25,57,0	1/1:11,39,0	Solyc01g035220.1.1
SL3.0ch01	39808378	Solyc01g028930	SL3.0ch01_39808378_C	T	C	159	PASS	GT:PL	0/0:0,12,113	0/1:71,0,55	0/0:0,6,61	Solyc01g028930.3.1
SL3.0ch01	40939721	Solyc01g028870	SL3.0ch01_40939721_C	T	C	60	PASS	GT:PL	0/0:0,72,200	0/1:72,0,130	0/0:0,63,198	Solyc01g028870.3.1
SL3.0ch01	40991157	Solyc01g028860	SL3.0ch01_40991157_CTTTTTTT	CTTTTTT	CTTTTTTT	81	PASS	GT:PL	1/1:71,30,6	./.:0,0,0	1/1:42,9,0	Solyc01g028860.3.1
SL3.0ch01	40991594	Solyc01g028860	SL3.0ch01_40991594_GTTTTTTTTT	GTTTTTTTT	GTTTTTTTTT	78	PASS	GT:PL	1/1:41,22,7	1/1:22,6,0	1/1:48,27,0	Solyc01g028860.3.1
SL3.0ch01	41112155	Solyc01g028830	SL3.0ch01_41112155_T	C	T	116	PASS	GT:PL	0/1:55,0,80	0/1:58,0,58	1/1:38,3,0	Solyc01g028830.3.1
SL3.0ch01	41113186	Solyc01g028830	SL3.0ch01_41113186_G	C	G	597	PASS	GT:PL	1/1:239,48,0	1/1:189,36,0	1/1:195,42,0	Solyc01g028830.3.1
SL3.0ch01	41116388		SL3.0ch01_41116388_T	C	T	241	PASS	GT:PL	1/1:136,18,0	1/1:38,3,0	1/1:93,9,0
SL3.0ch01	41116394		SL3.0ch01_41116394_TAAAAAAAAAA	TAAAAAAA	TAAAAAAAAAA	116	PASS	GT:PL	1/1:38,3,0	0/0:0,63,201	1/1:38,3,0
SL3.0ch01	41116402		SL3.0ch01_41116402_A	G	A	116	PASS	GT:PL	1/1:38,3,0	0/0:0,33,182	1/1:38,3,0
SL3.0ch01	41116697		SL3.0ch01_41116697_A	G	A	275	PASS	GT:PL	1/1:95,9,0	1/1:93,9,0	1/1:113,12,0
SL3.0ch01	41117192		SL3.0ch01_41117192_G	A	G	225	PASS	GT:PL	1/1:93,9,0	1/1:70,15,0	1/1:88,18,0
SL3.0ch01	41117290		SL3.0ch01_41117290_G	A	G	252	PASS	GT:PL	1/1:94,9,0	1/1:68,6,0	1/1:116,12,0
SL3.0ch01	41132354		SL3.0ch01_41132354_A	G	A	384	PASS	GT:PL	1/1:93,9,0	1/1:171,27,0	1/1:146,18,0
SL3.0ch01	42413872	Solyc01g028805	SL3.0ch01_42413872_G	A	G	30.48	PASS	GT:PL	1/1:38,3,0	0/0:0,27,201	1/1:38,3,0	Solyc01g028805.1.1
SL3.0ch01	42941760		SL3.0ch01_42941760_G	T	G	469	PASS	GT:PL	1/1:116,12,0	1/1:194,42,0	1/1:185,33,0
SL3.0ch01	42941792		SL3.0ch01_42941792_G	A	G	638	PASS	GT:PL	1/1:205,111,0	1/1:255,123,0	1/1:204,87,0
SL3.0ch01	42941876		SL3.0ch01_42941876_G	A	G	632	PASS	GT:PL	1/1:204,105,0	1/1:255,84,0	1/1:199,54,0
SL3.0ch01	43000406	Solyc01g044270	SL3.0ch01_43000406_C	T	C	71	PASS	GT:PL	0/1:47,0,129	0/0:0,21,158	0/1:28,0,61	Solyc01g044270.3.1
SL3.0ch01	43001211	Solyc01g044270	SL3.0ch01_43001211_T	C	T	155	PASS	GT:PL	1/1:35,12,0,35,12,35	1/2:69,69,69,34,34,28	1/1:22,6,0,22,6,22	Solyc01g044270.3.1
SL3.0ch01	43021958		SL3.0ch01_43021958_T	C	T	562	PASS	GT:PL	1/1:178,36,0	1/1:184,45,0	1/1:226,36,0
SL3.0ch01	43021981		SL3.0ch01_43021981_C	A	C	564	PASS	GT:PL	1/1:181,39,0	1/1:179,54,0	1/1:230,36,0
SL3.0ch01	44912765	Solyc01g047597	SL3.0ch01_44912765_T	A	T	637	PASS	GT:PL	1/1:219,196,0	1/1:230,235,0	1/1:214,169,0	Solyc01g047597.1.1
SL3.0ch01	44912821	Solyc01g048590	SL3.0ch01_44912821_G	T	G	725	PASS	GT:PL	1/1:255,255,0	1/1:255,255,0	1/1:241,255,0	Solyc01g048590.2.1
SL3.0ch01	44912891	Solyc01g048590	SL3.0ch01_44912891_T	C	T	510	PASS	GT:PL	0/0:0,9,95	0/1:76,6,0	0/0:0,15,153	Solyc01g048590.2.1
SL3.0ch01	44912916	Solyc01g048590	SL3.0ch01_44912916_C	A	C	739	PASS	GT:PL	1/1:255,255,0	1/1:255,255,0	1/1:255,255,0	Solyc01g048590.2.1
SL3.0ch01	44912942	Solyc01g048590	SL3.0ch01_44912942_G	A	G	742	PASS	GT:PL	1/1:255,255,0	1/1:255,255,0	1/1:255,255,0	Solyc01g048590.2.1
SL3.0ch01	44912949	Solyc01g048590	SL3.0ch01_44912949_T	C	T	739	PASS	GT:PL	1/1:255,255,0	1/1:255,255,0	1/1:255,255,0	Solyc01g048590.2.1
SL3.0ch01	44912983	Solyc01g048590	SL3.0ch01_44912983_C	G	C	742	PASS	GT:PL	1/1:255,255,0	1/1:255,255,0	1/1:255,255,0	Solyc01g048590.2.1
SL3.0ch01	46289477		SL3.0ch01_46289477_GTTTTTTTTTTTTT	GTTTTTTTTTTT	GTTTTTTTTTTTTT	90	PASS	GT:PL	1/1:38,23,17	1/1:76,33,3	1/1:28,11,9
SL3.0ch01	47954174		SL3.0ch01_47954174_G	T	G	627	PASS	GT:PL	1/1:196,45,0	1/1:255,84,0	1/1:202,72,0
SL3.0ch01	47954184		SL3.0ch01_47954184_G	A	G	670	PASS	GT:PL	1/1:200,57,0	1/1:255,105,0	1/1:241,75,0
SL3.0ch01	47954254	Solyc01g050020	SL3.0ch01_47954254_G	C	G	680	PASS	GT:PL	1/1:204,75,0	1/1:255,123,0	1/1:247,105,0	Solyc01g050020.2.1
SL3.0ch01	50984865		SL3.0ch01_50984865_T	C	T	63	PASS	GT:PL	0/0:0,7,121	0/1:61,0,27	1/1:40,6,0
SL3.0ch01	53630996		SL3.0ch01_53630996_TTA	TTATA	TTA	39.0627	PASS	GT:PL	0/0:0,18,195	0/0:0,9,125	0/1:74,0,138
SL3.0ch01	53631315		SL3.0ch01_53631315_G	A	G	47.9662	PASS	GT:PL	0/0:0,18,142	0/1:72,0,112	0/0:0,36,189
SL3.0ch01	53634300		SL3.0ch01_53634300_C	T	C	86	PASS	GT:PL	0/1:55,0,114	0/0:0,255,225	0/1:22,0,95
SL3.0ch01	53636127		SL3.0ch01_53636127_A	T	A	318	PASS	GT:PL	1/1:133,15,0	1/1:116,12,0	1/1:95,9,0
SL3.0ch01	53636401		SL3.0ch01_53636401_G	A	G	142	PASS	GT:PL	0/0:0,9,151	0/1:73,0,234	0/0:0,3,60
SL3.0ch01	54386676		SL3.0ch01_54386676_T	C	T	93	PASS	GT:PL	1/1:69,6,0	0/1:26,0,58	0/1:34,0,101
SL3.0ch01	54386741		SL3.0ch01_54386741_A	G	A	93	PASS	GT:PL	0/0:0,21,158	1/1:77,9,0	0/0:0,6,69
SL3.0ch01	54386816		SL3.0ch01_54386816_T	C	T	238	PASS	GT:PL	0/1:97,0,76	0/1:52,0,125	0/1:124,0,45
SL3.0ch01	54386923		SL3.0ch01_54386923_A	G	A	87	PASS	GT:PL	0/1:68,0,62	0/1:11,0,131	0/1:44,0,93
SL3.0ch01	54386954		SL3.0ch01_54386954_T	C	T	73	PASS	GT:PL	0/0:0,21,150	1/1:78,9,0	0/0:0,18,147
SL3.0ch01	54387208		SL3.0ch01_54387208_C	CA	C	247	PASS	GT:PL	0/1:92,0,27	0/1:79,0,84	0/1:112,0,76
SL3.0ch01	54387367		SL3.0ch01_54387367_A	C	A	45.1181	PASS	GT:PL	0/0:0,21,178	./.:0,0,0	0/1:78,0,47
SL3.0ch01	54387443		SL3.0ch01_54387443_AC	ACC	AC	38.1006	PASS	GT:PL	0/0:0,15,146	0/0:0,3,40	0/1:72,0,24
SL3.0ch01	54387482		SL3.0ch01_54387482_T	C	T	32.8409	PASS	GT:PL	0/1:32,0,25	0/1:32,0,27	0/1:3,0,125
SL3.0ch01	54387532		SL3.0ch01_54387532_G	T	G	40.2498	PASS	GT:PL	0/0:0,30,255	0/1:73,0,196	0/0:0,24,255
SL3.0ch01	54387750		SL3.0ch01_54387750_T	C	T	221	PASS	GT:PL	1/1:69,6,0	0/1:51,0,101	0/1:137,0,48
SL3.0ch01	54387909		SL3.0ch01_54387909_A	C	A	103	PASS	GT:PL	0/1:32,0,29	0/1:9,0,32	0/1:97,0,105
SL3.0ch01	54388173		SL3.0ch01_54388173_C	T	C	64	PASS	GT:PL	0/0:0,15,156	0/1:97,0,96	./.:0,0,0
SL3.0ch01	54390011		SL3.0ch01_54390011_A	C	A	224	PASS	GT:PL	1/1:69,6,0	0/1:55,0,68	0/1:136,0,10
SL3.0ch01	54390083		SL3.0ch01_54390083_A	G	A	333	PASS	GT:PL	0/1:124,0,17	0/1:100,0,52	0/1:149,0,43
SL3.0ch01	54390308		SL3.0ch01_54390308_T	A	T	290	PASS	GT:PL	1/1:157,21,0	1/1:109,12,0	0/1:59,0,29
SL3.0ch01	54392030		SL3.0ch01_54392030_A	C	A	128	PASS	GT:PL	0/1:30,0,27	0/0:0,33,188	1/1:139,15,0
SL3.0ch01	54569229	Solyc01g056520	SL3.0ch01_54569229_C	T	C	384	PASS	GT:PL	1/1:185,33,0	1/1:51,6,0	1/1:174,27,0	Solyc01g056520.3.1
SL3.0ch01	56985402	Solyc01g056850	SL3.0ch01_56985402_C	T	C	54	PASS	GT:PL	0/0:0,36,255	0/1:73,0,196	0/0:0,18,235	Solyc01g056850.3.1
SL3.0ch01	57346596		SL3.0ch01_57346596_G	A	G	697	PASS	GT:PL	1/1:233,255,0	1/1:239,255,0	1/1:251,255,0
SL3.0ch01	57346603		SL3.0ch01_57346603_A	T	A	705	PASS	GT:PL	1/1:235,255,0	1/1:242,255,0	1/1:254,255,0
SL3.0ch01	57346619		SL3.0ch01_57346619_G	T	G	700	PASS	GT:PL	1/1:232,248,0	1/1:238,255,0	1/1:253,255,0
SL3.0ch01	57346646		SL3.0ch01_57346646_G	A	G	697	PASS	GT:PL	1/1:234,255,0	1/1:235,255,0	1/1:251,255,0
SL3.0ch01	57346655		SL3.0ch01_57346655_G	T	G	699	PASS	GT:PL	1/1:234,255,0	1/1:238,255,0	1/1:253,255,0
SL3.0ch01	57555224		SL3.0ch01_57555224_G	A	G	281	PASS	GT:PL	1/1:114,12,0	1/1:38,3,0	1/1:155,21,0
SL3.0ch01	57559454		SL3.0ch01_57559454_C	T	C	412	PASS	GT:PL	1/1:156,21,0	1/1:115,12,0	1/1:167,24,0
SL3.0ch01	57583789		SL3.0ch01_57583789_G	A	G	280	PASS	GT:PL	1/1:95,9,0	1/1:95,9,0	1/1:116,12,0
SL3.0ch01	57596585	Solyc01g056940	SL3.0ch01_57596585_T	A	T	30.0687	PASS	GT:PL	1/1:32,21,0	0/1:1,0,10	1/1:37,14,0	Solyc01g056940.3.1
SL3.0ch01	57596937	Solyc01g056940	SL3.0ch01_57596937_G	A	G	742	PASS	GT:PL	1/1:255,255,0	1/1:255,255,0	1/1:255,255,0	Solyc01g056940.3.1
SL3.0ch01	57597116	Solyc01g056940	SL3.0ch01_57597116_T	C	T	742	PASS	GT:PL	1/1:255,255,0	1/1:255,255,0	1/1:255,255,0	Solyc01g056940.3.1
SL3.0ch01	57597253	Solyc01g056940	SL3.0ch01_57597253_TG	TGG	TG	519	PASS	GT:PL	1/1:182,66,0	1/1:180,57,0	1/1:183,75,0	Solyc01g056940.3.1
SL3.0ch01	57956895		SL3.0ch01_57956895_CAAA	CAAAA	CAAA	44.2059	PASS	GT:PL	0/0:0,9,87	1/1:78,9,0	0/0:0,21,147
SL3.0ch01	59136043		SL3.0ch01_59136043_C	G	C	546	PASS	GT:PL	1/1:189,36,0	1/1:194,42,0	1/1:189,39,0
SL3.0ch01	59502159		SL3.0ch01_59502159_A	G	A	325	PASS	GT:PL	1/1:107,9,0	1/1:95,9,0	1/1:149,18,0
SL3.0ch01	59652391		SL3.0ch01_59652391_A	G	A	467	PASS	GT:PL	1/1:179,30,0	1/1:147,18,0	1/1:167,24,0
SL3.0ch01	59819707	Solyc01g057210	SL3.0ch01_59819707_A	T	A	401	PASS	GT:PL	0/0:0,9,93	1/1:78,9,0	0/0:0,21,157	Solyc01g057210.3.1
SL3.0ch01	60469495	Solyc01g057310	SL3.0ch01_60469495_G	A	G	37.7725	PASS	GT:PL	0/1:57,0,29	./.:0,0,0	0/1:13,0,118	Solyc01g057310.3.1
SL3.0ch01	60888717	Solyc01g057430	SL3.0ch01_60888717_CTTTTTTTTTT	CTTTTTTTTT	CTTTTTTTTTT	67	PASS	GT:PL	1/1:36,15,0	1/1:35,19,4	1/1:25,8,1	Solyc01g057430.3.1
SL3.0ch01	60981628	Solyc01g057460	SL3.0ch01_60981628_GA	GAAA	GA	44.7627	PASS	GT:PL	0/0:0,45,255	0/0:0,48,255	0/1:80,0,170	Solyc01g057460.3.1
SL3.0ch01	63119600		SL3.0ch01_63119600_G	T	G	105	PASS	GT:PL	0/0:0,18,142	0/1:73,0,26	0/0:0,24,166
SL3.0ch01	63615880	Solyc01g057760	SL3.0ch01_63615880_G	A	G	160	PASS	GT:PL	0/0:0,12,138	1/1:78,9,0	0/0:0,9,106	Solyc01g057760.3.1
SL3.0ch01	63619079	Solyc01g057760	SL3.0ch01_63619079_T	G	T	103	PASS	GT:PL	1/1:20,6,0	0/1:9,0,9	1/1:40,57,0	Solyc01g057760.3.1
SL3.0ch01	63675383	Solyc01g057770	SL3.0ch01_63675383_A	T	A	164	PASS	GT:PL	0/1:47,0,128	0/0:0,21,156	0/1:29,0,61	Solyc01g057770.3.1
SL3.0ch01	63858941		SL3.0ch01_63858941_T	A	T	48.5195	PASS	GT:PL	0/0:0,12,110	0/1:73,0,26	0/0:0,15,131
SL3.0ch01	63924830		SL3.0ch01_63924830_G	T	G	589	PASS	GT:PL	1/1:203,81,0	1/1:207,114,0	1/1:205,99,0
SL3.0ch01	64026076		SL3.0ch01_64026076_C	T	C	388	PASS	GT:PL	1/1:142,18,0	1/1:156,21,0	1/1:116,12,0
SL3.0ch01	64034210	Solyc01g057830	SL3.0ch01_64034210_A	G	A	53	PASS	GT:PL	0/0:0,45,192	0/1:73,0,108	0/0:0,27,166	Solyc01g057830.3.1
SL3.0ch01	64639869		SL3.0ch01_64639869_G	T	G	739	PASS	GT:PL	1/1:255,78,0	1/1:255,96,0	1/1:255,66,0
SL3.0ch01	64639870		SL3.0ch01_64639870_A	G	A	739	PASS	GT:PL	1/1:255,78,0	1/1:255,96,0	1/1:255,66,0
SL3.0ch01	64639911		SL3.0ch01_64639911_A	T	A	739	PASS	GT:PL	1/1:255,181,0	1/1:255,181,0	1/1:255,148,0
SL3.0ch01	64639984		SL3.0ch01_64639984_G	C	G	739	PASS	GT:PL	1/1:255,120,0	1/1:255,105,0	1/1:255,93,0
SL3.0ch01	64953467	Solyc01g058010	SL3.0ch01_64953467_C	T	C	37.1049	PASS	GT:PL	0/1:47,0,129	0/0:0,21,155	0/1:29,0,58	Solyc01g058010.3.1
SL3.0ch01	64953826	Solyc01g058010	SL3.0ch01_64953826_T	G	T	530	PASS	GT:PL	1/1:190,42,0	1/1:185,33,0	1/1:181,33,0	Solyc01g058010.3.1
SL3.0ch01	64957738	Solyc01g058010	SL3.0ch01_64957738_CTAT	CTATAT	CTAT	236	PASS	GT:PL	0/0:0,21,254	1/1:255,69,0	0/1:23,0,247	Solyc01g058010.3.1
SL3.0ch01	65157891		SL3.0ch01_65157891_A	G	A	337	PASS	GT:PL	1/1:115,12,0	1/1:69,6,0	1/1:179,30,0
SL3.0ch01	65157977		SL3.0ch01_65157977_C	T	C	372	PASS	GT:PL	1/1:116,12,0	1/1:104,9,0	1/1:178,30,0
SL3.0ch01	65441516	Solyc01g058140	SL3.0ch01_65441516_A	G	A	180	PASS	GT:PL	0/0:0,42,191	0/1:73,0,104	0/0:0,30,180	Solyc01g058140.3.1
SL3.0ch01	65537475	Solyc01g058190	SL3.0ch01_65537475_CTTTTTTTTTT	CTTTTTTTTT	CTTTTTTTTTT	53	PASS	GT:PL	1/1:27,9,0	1/1:32,12,0	1/1:20,6,0	Solyc01g058190.3.1
SL3.0ch01	65651079		SL3.0ch01_65651079_T	A	T	377	PASS	GT:PL	1/1:133,15,0	1/1:106,9,0	1/1:164,24,0
SL3.0ch01	65651188		SL3.0ch01_65651188_G	T	G	290	PASS	GT:PL	1/1:59,9,0	1/1:95,9,0	1/1:162,24,0
SL3.0ch01	65651213		SL3.0ch01_65651213_G	A	G	307	PASS	GT:PL	1/1:101,12,0	1/1:94,9,0	1/1:138,18,0
SL3.0ch01	65884980	Solyc01g058280	SL3.0ch01_65884980_CAAAAAAAAA	CAAAAAAAA	CAAAAAAAAA	46.8763	PASS	GT:PL	1/1:37,37,37	1/1:35,12,0	1/1:35,12,0	Solyc01g058280.3.1
SL3.0ch01	66008171		SL3.0ch01_66008171_G	C	G	109	PASS	GT:PL	0/0:0,18,145	0/1:73,0,114	0/0:0,12,113
SL3.0ch01	66008220		SL3.0ch01_66008220_A	T	A	208	PASS	GT:PL	0/0:0,51,198	1/1:79,9,0	0/0:0,45,193
SL3.0ch01	66327419		SL3.0ch01_66327419_G	A	G	742	PASS	GT:PL	1/1:255,255,0	1/1:255,255,0	1/1:255,255,0
SL3.0ch01	66327429		SL3.0ch01_66327429_C	T	C	742	PASS	GT:PL	1/1:255,255,0	1/1:255,255,0	1/1:255,255,0
SL3.0ch01	66327448		SL3.0ch01_66327448_G	A	G	742	PASS	GT:PL	1/1:255,255,0	1/1:255,255,0	1/1:255,255,0
SL3.0ch01	66327536		SL3.0ch01_66327536_C	T	C	489	PASS	GT:PL	1/1:181,255,0	1/1:138,255,0	1/1:193,255,0
SL3.0ch01	66327543		SL3.0ch01_66327543_C	T	C	442	PASS	GT:PL	1/1:147,255,0	1/1:160,255,0	1/1:158,255,0
SL3.0ch01	66327580		SL3.0ch01_66327580_T	C	T	35.4925	PASS	GT:PL	0/0:0,3,36	0/1:18,0,52	0/1:53,0,51
SL3.0ch01	66352491	Solyc01g058390	SL3.0ch01_66352491_C	T	C	166	PASS	GT:PL	0/0:0,6,53	1/1:78,9,0	0/0:0,21,195	Solyc01g058390.3.1
SL3.0ch01	66483770	Solyc01g058450	SL3.0ch01_66483770_C	A	C	373	PASS	GT:PL	1/1:139,12,0	1/1:116,12,0	1/1:144,18,0	Solyc01g058450.3.1
SL3.0ch01	66483786	Solyc01g058450	SL3.0ch01_66483786_C	T	C	360	PASS	GT:PL	1/1:130,12,0	1/1:113,12,0	1/1:143,18,0	Solyc01g058450.3.1
SL3.0ch01	66483796	Solyc01g058450	SL3.0ch01_66483796_C	G	C	369	PASS	GT:PL	1/1:137,12,0	1/1:115,12,0	1/1:143,18,0	Solyc01g058450.3.1
SL3.0ch01	66483798	Solyc01g058450	SL3.0ch01_66483798_T	C	T	368	PASS	GT:PL	1/1:139,12,0	1/1:116,12,0	1/1:139,18,0	Solyc01g058450.3.1
SL3.0ch01	66483841	Solyc01g058450	SL3.0ch01_66483841_A	G	A	410	PASS	GT:PL	1/1:107,9,0	1/1:184,18,0	1/1:145,18,0	Solyc01g058450.3.1
SL3.0ch01	66698045		SL3.0ch01_66698045_CAAAAAAAAAAAAAAAAA,CAAAAAAAAAAAAAAAA	CAAAAAAAAAAAAA	CAAAAAAAAAAAAAAAAA,CAAAAAAAAAAAAAAAA	146	PASS	GT:PL	1/1:58,12,6,58,12,58	1/2:53,31,28,26,0,20	1/2:103,67,61,50,0,32
SL3.0ch01	66698881		SL3.0ch01_66698881_TAAAAAAAAAA	TAAAAAAAA	TAAAAAAAAAA	130	PASS	GT:PL	1/1:25,3,0	1/1:86,15,0	1/1:45,6,0
SL3.0ch01	66698946		SL3.0ch01_66698946_ATTTTTTTTT	ATTTTTTTT	ATTTTTTTTT	114	PASS	GT:PL	1/1:47,24,0	1/1:48,27,0	1/1:45,21,0
SL3.0ch01	66700105		SL3.0ch01_66700105_CAAAAAAA	CAAAAAA	CAAAAAAA	103	PASS	GT:PL	1/1:17,3,0	1/1:62,18,0	1/1:50,12,0
SL3.0ch01	66780693		SL3.0ch01_66780693_G	A	G	739	PASS	GT:PL	1/1:255,255,0	1/1:255,255,0	1/1:255,255,0
SL3.0ch01	66780705		SL3.0ch01_66780705_G	A	G	742	PASS	GT:PL	1/1:255,255,0	1/1:255,255,0	1/1:255,255,0
SL3.0ch01	66780710		SL3.0ch01_66780710_C	A	C	739	PASS	GT:PL	1/1:255,255,0	1/1:255,255,0	1/1:255,255,0
SL3.0ch01	66780744		SL3.0ch01_66780744_C	T	C	742	PASS	GT:PL	1/1:255,255,0	1/1:255,255,0	1/1:255,255,0
SL3.0ch01	66780872		SL3.0ch01_66780872_G	C	G	736	PASS	GT:PL	1/1:252,223,0	1/1:255,169,0	1/1:255,229,0
SL3.0ch01	66780911		SL3.0ch01_66780911_C	A	C	739	PASS	GT:PL	1/1:255,255,0	1/1:255,255,0	1/1:255,255,0
SL3.0ch01	66780915		SL3.0ch01_66780915_G	T	G	739	PASS	GT:PL	1/1:255,255,0	1/1:255,255,0	1/1:255,255,0
SL3.0ch01	66780969		SL3.0ch01_66780969_C	G	C	699	PASS	GT:PL	1/1:227,223,0	1/1:243,178,0	1/1:255,160,0
SL3.0ch01	66780977		SL3.0ch01_66780977_C	G	C	655	PASS	GT:PL	1/1:209,132,0	1/1:234,111,0	1/1:238,69,0
SL3.0ch01	66780999		SL3.0ch01_66780999_G	A	G	554	PASS	GT:PL	1/1:190,42,0	1/1:232,78,0	1/1:158,21,0
SL3.0ch01	66781121		SL3.0ch01_66781121_G	A	G	593	PASS	GT:PL	1/1:180,33,0	1/1:216,36,0	1/1:223,39,0
SL3.0ch01	66781148		SL3.0ch01_66781148_C	T	C	718	PASS	GT:PL	1/1:234,255,0	1/1:255,255,0	1/1:255,255,0
SL3.0ch01	66781159		SL3.0ch01_66781159_A	G	A	710	PASS	GT:PL	1/1:223,248,0	1/1:255,255,0	1/1:255,255,0
SL3.0ch01	66781162		SL3.0ch01_66781162_C	T	C	591	PASS	GT:PL	1/1:184,194,0	1/1:223,255,0	1/1:207,245,0
SL3.0ch01	66781174		SL3.0ch01_66781174_G	A	G	736	PASS	GT:PL	1/1:249,255,0	1/1:255,255,0	1/1:255,255,0
SL3.0ch01	66781242		SL3.0ch01_66781242_G	A	G	561	PASS	GT:PL	1/1:197,251,0	1/1:163,184,0	1/1:224,255,0
SL3.0ch01	66781259		SL3.0ch01_66781259_A	C	A	509	PASS	GT:PL	1/1:179,157,0	1/1:171,120,0	1/1:182,151,0
SL3.0ch01	66781275		SL3.0ch01_66781275_C	A	C	483	PASS	GT:PL	1/1:171,157,0	1/1:161,108,0	1/1:177,135,0
SL3.0ch01	66781286		SL3.0ch01_66781286_G	A	G	369	PASS	GT:PL	1/1:142,18,0	1/1:134,7,0	1/1:117,4,0
SL3.0ch01	66781294		SL3.0ch01_66781294_TGGG	TGG	TGGG	272	PASS	GT:PL	1/1:120,4,0	0/1:82,0,9	0/1:107,0,15
SL3.0ch01	66782343	Solyc01g058500	SL3.0ch01_66782343_G	T	G	657	PASS	GT:PL	1/1:240,255,0	1/1:225,255,0	1/1:218,255,0	Solyc01g058500.3.1
SL3.0ch01	66782353	Solyc01g058500	SL3.0ch01_66782353_C	T	C	596	PASS	GT:PL	1/1:209,255,0	1/1:176,255,0	1/1:234,255,0	Solyc01g058500.3.1
SL3.0ch01	66782354	Solyc01g058500	SL3.0ch01_66782354_G	A	G	663	PASS	GT:PL	1/1:228,255,0	1/1:231,255,0	1/1:227,255,0	Solyc01g058500.3.1
SL3.0ch01	66782368	Solyc01g058500	SL3.0ch01_66782368_C	A	C	691	PASS	GT:PL	1/1:228,255,0	1/1:231,255,0	1/1:255,255,0	Solyc01g058500.3.1
SL3.0ch01	66782425	Solyc01g058500	SL3.0ch01_66782425_T	A	T	632	PASS	GT:PL	1/1:204,222,0	1/1:247,198,0	1/1:204,226,0	Solyc01g058500.3.1
SL3.0ch01	66782432	Solyc01g058500	SL3.0ch01_66782432_C	T	C	638	PASS	GT:PL	1/1:202,225,0	1/1:255,235,0	1/1:204,227,0	Solyc01g058500.3.1
SL3.0ch01	66782465	Solyc01g058500	SL3.0ch01_66782465_C	T	C	716	PASS	GT:PL	1/1:247,255,0	1/1:255,255,0	1/1:237,240,0	Solyc01g058500.3.1
SL3.0ch01	66782473	Solyc01g058500	SL3.0ch01_66782473_T	A	T	732	PASS	GT:PL	1/1:248,255,0	1/1:255,255,0	1/1:255,255,0	Solyc01g058500.3.1
SL3.0ch01	66782520	Solyc01g058500	SL3.0ch01_66782520_C	A	C	536	PASS	GT:PL	1/1:170,57,0	1/1:181,45,0	1/1:211,75,0	Solyc01g058500.3.1
SL3.0ch01	66782521	Solyc01g058500	SL3.0ch01_66782521_C	A	C	560	PASS	GT:PL	1/1:188,60,0	1/1:175,45,0	1/1:223,75,0	Solyc01g058500.3.1
SL3.0ch01	66782550	Solyc01g058500	SL3.0ch01_66782550_G	A	G	371	PASS	GT:PL	1/1:131,15,0	1/1:84,0,4	1/1:183,24,0	Solyc01g058500.3.1
SL3.0ch01	66809209	Solyc01g058530	SL3.0ch01_66809209_TT	TTAT	TT	42.1464	PASS	GT:PL	0/1:77,0,181	0/0:0,3,60	0/0:0,9,150	Solyc01g058530.3.1
SL3.0ch01	67461520	Solyc01g058670	SL3.0ch01_67461520_ATT	AT	ATT	173	PASS	GT:PL	0/0:0,33,255	0/1:75,0,255	0/0:0,33,255	Solyc01g058670.3.1
SL3.0ch01	68878433	Solyc01g059870	SL3.0ch01_68878433_G	A	G	79	PASS	GT:PL	0/0:0,21,151	1/1:79,9,0	0/0:0,66,203	Solyc01g059870.4.1
SL3.0ch01	68884325	Solyc01g059870	SL3.0ch01_68884325_T	C	T	154	PASS	GT:PL	0/0:0,21,157	1/1:79,9,0	0/0:0,48,198	Solyc01g059870.4.1
SL3.0ch01	69388855	Solyc01g060040	SL3.0ch01_69388855_G	A	G	54	PASS	GT:PL	0/0:0,21,157	1/1:79,9,0	0/0:0,48,196	Solyc01g060040.3.1
SL3.0ch01	69391497	Solyc01g060050	SL3.0ch01_69391497_A	C	A	133	PASS	GT:PL	0/1:32,0,32	0/1:82,0,55	0/1:54,0,66	Solyc01g060050.2.1
SL3.0ch01	69391498	Solyc01g060050	SL3.0ch01_69391498_G	A	G	130	PASS	GT:PL	0/1:32,0,32	0/1:81,0,54	0/1:52,0,66	Solyc01g060050.2.1
SL3.0ch01	69495571	Solyc01g060085	SL3.0ch01_69495571_CAAA	CAA	CAAA	739	PASS	GT:PL	1/1:255,255,0	1/1:255,255,0	1/1:255,255,0	Solyc01g060085.1.1
SL3.0ch01	69495662	Solyc01g060085	SL3.0ch01_69495662_CTT	CTTT	CTT	712	PASS	GT:PL	1/1:255,255,0	1/1:228,255,0	1/1:255,255,0	Solyc01g060085.1.1
SL3.0ch01	69495759	Solyc01g060085	SL3.0ch01_69495759_G	A	G	739	PASS	GT:PL	1/1:255,255,0	1/1:255,255,0	1/1:255,255,0	Solyc01g060085.1.1
SL3.0ch01	69495833	Solyc01g060085	SL3.0ch01_69495833_G	A	G	703	PASS	GT:PL	1/1:255,208,0	1/1:235,250,0	1/1:236,239,0	Solyc01g060085.1.1
SL3.0ch01	69495870	Solyc01g060085	SL3.0ch01_69495870_T	C	T	742	PASS	GT:PL	1/1:255,255,0	1/1:255,255,0	1/1:255,255,0	Solyc01g060085.1.1
SL3.0ch01	69495924	Solyc01g060085	SL3.0ch01_69495924_G	A	G	739	PASS	GT:PL	1/1:255,255,0	1/1:255,255,0	1/1:255,255,0	Solyc01g060085.1.1
SL3.0ch01	69495984	Solyc01g060085	SL3.0ch01_69495984_C	T	C	683	PASS	GT:PL	1/1:255,255,0	1/1:237,255,0	1/1:214,207,0	Solyc01g060085.1.1
SL3.0ch01	69905504	Solyc01g060250	SL3.0ch01_69905504_A	G	A	38.2672	PASS	GT:PL	0/0:0,36,188	1/1:79,9,0	0/0:0,21,158	Solyc01g060250.2.1
SL3.0ch01	70698944		SL3.0ch01_70698944_G	T	G	152	PASS	GT:PL	./.:0,0,0	1/1:178,30,0	./.:0,0,0
SL3.0ch01	70699218		SL3.0ch01_70699218_C	G	C	163	PASS	GT:PL	./.:0,0,0	1/1:189,36,0	./.:0,0,0
SL3.0ch01	70759412		SL3.0ch01_70759412_TAAAAAAA	TAAAAAA	TAAAAAAA	37.8765	PASS	GT:PL	./.:0,0,0	1/1:61,18,0	./.:0,0,0
SL3.0ch01	71701163	Solyc01g065550	SL3.0ch01_71701163_A	T	A	211	PASS	GT:PL	0/0:0,6,76	1/1:78,9,0	0/0:0,18,172	Solyc01g065550.3.1
SL3.0ch01	71745742	Solyc01g065580	SL3.0ch01_71745742_T	A	T	160	PASS	GT:PL	0/0:0,18,134	1/1:79,9,0	0/0:0,42,189	Solyc01g065580.3.1
SL3.0ch01	71764661	Solyc01g065577	SL3.0ch01_71764661_C	T	C	259	PASS	GT:PL	1/1:84,12,0	1/1:159,24,0	0/1:50,0,16	Solyc01g065577.1.1
SL3.0ch01	71764691	Solyc01g065577	SL3.0ch01_71764691_C	A	C	303	PASS	GT:PL	1/1:87,12,0	1/1:148,21,0	1/1:94,12,0	Solyc01g065577.1.1
SL3.0ch01	72104520	Solyc01g065700	SL3.0ch01_72104520_A	G	A	492	PASS	GT:PL	1/1:195,42,0	1/1:178,30,0	1/1:145,18,0	Solyc01g065700.3.1
SL3.0ch01	72185307		SL3.0ch01_72185307_C	G	C	668	PASS	GT:PL	1/1:204,84,0	1/1:235,87,0	1/1:255,48,0
SL3.0ch01	72185308		SL3.0ch01_72185308_C	A	C	667	PASS	GT:PL	1/1:200,68,0	1/1:235,87,0	1/1:255,48,0
SL3.0ch01	72185341		SL3.0ch01_72185341_G	A	G	541	PASS	GT:PL	1/1:197,48,0	1/1:203,66,0	1/1:167,24,0
SL3.0ch01	72243035	Solyc01g065840	SL3.0ch01_72243035_C	G	C	35.9506	PASS	GT:PL	0/1:71,0,127	0/0:0,39,191	0/0:0,15,133	Solyc01g065840.3.1
SL3.0ch01	72596431	Solyc01g065980	SL3.0ch01_72596431_TTC	T	TTC	144	PASS	GT:PL	1/1:110,6,0	./.:0,0,0	1/1:60,3,0	Solyc01g065980.3.1
SL3.0ch01	73415881		SL3.0ch01_73415881_C	A	C	701	PASS	GT:PL	1/1:217,178,0	1/1:255,255,0	1/1:255,255,0
SL3.0ch01	73415920		SL3.0ch01_73415920_C	A	C	465	PASS	GT:PL	0/0:0,154,201	1/1:253,255,0	1/1:255,255,0
SL3.0ch01	73845753		SL3.0ch01_73845753_TG	T	TG	714	PASS	GT:PL	1/1:246,220,0	1/1:239,196,0	1/1:255,255,0
SL3.0ch01	73845759		SL3.0ch01_73845759_C	T	C	670	PASS	GT:PL	1/1:229,220,0	1/1:221,196,0	1/1:246,255,0
SL3.0ch01	73845792		SL3.0ch01_73845792_A	G	A	580	PASS	GT:PL	1/1:199,138,0	1/1:197,129,0	1/1:207,171,0
SL3.0ch01	73944442		SL3.0ch01_73944442_C	T	C	148	PASS	GT:PL	0/0:0,12,116	0/1:73,0,21	0/0:0,9,95
SL3.0ch01	74336011	Solyc01g066520	SL3.0ch01_74336011_T	C	T	162	PASS	GT:PL	0/0:0,30,255	0/1:75,0,255	0/0:0,30,255	Solyc01g066520.3.1
SL3.0ch01	74405604		SL3.0ch01_74405604_C	G	C	306	PASS	GT:PL	0/1:96,0,36	0/1:122,0,85	0/1:126,0,11
SL3.0ch01	74405608		SL3.0ch01_74405608_C	T	C	432	PASS	GT:PL	1/1:155,27,0	1/1:183,39,0	1/1:126,0,10
SL3.0ch01	74405648		SL3.0ch01_74405648_C	T	C	739	PASS	GT:PL	1/1:255,255,0	1/1:255,255,0	1/1:255,255,0
SL3.0ch01	74405726		SL3.0ch01_74405726_C	A	C	673	PASS	GT:PL	1/1:238,255,0	1/1:235,253,0	1/1:226,214,0
SL3.0ch01	74406730		SL3.0ch01_74406730_C	T	C	696	PASS	GT:PL	1/1:212,144,0	1/1:255,253,0	1/1:255,163,0
SL3.0ch01	74406770		SL3.0ch01_74406770_C	T	C	692	PASS	GT:PL	1/1:208,123,0	1/1:255,238,0	1/1:255,154,0
SL3.0ch01	74502523	Solyc01g066590	SL3.0ch01_74502523_CTTTTTTTTTTTT	CTTTTTTTTTT	CTTTTTTTTTTTT	217	PASS	GT:PL	1/1:66,21,0	1/1:87,60,0	1/1:90,54,0	Solyc01g066590.3.1
SL3.0ch01	74535823		SL3.0ch01_74535823_G	T	G	32.7295	PASS	GT:PL	./.:0,0,0	1/1:69,6,0	0/0:0,42,194
SL3.0ch01	74535843		SL3.0ch01_74535843_T	A	T	289	PASS	GT:PL	./.:0,0,0	1/1:116,12,0	1/1:199,51,0
SL3.0ch01	74535875		SL3.0ch01_74535875_A	G	A	236	PASS	GT:PL	./.:0,0,0	1/1:116,12,0	1/1:146,21,0
SL3.0ch01	74535876		SL3.0ch01_74535876_A	T	A	236	PASS	GT:PL	./.:0,0,0	1/1:116,12,0	1/1:146,21,0
SL3.0ch01	74535913		SL3.0ch01_74535913_A	C	A	285	PASS	GT:PL	./.:0,0,0	1/1:156,24,0	1/1:155,27,0
SL3.0ch01	74538241	Solyc01g066613	SL3.0ch01_74538241_G	A	G	335	PASS	GT:PL	./.:0,0,0	1/1:182,96,0	1/1:179,132,0	Solyc01g066613.1.1
SL3.0ch01	74538472	Solyc01g066613	SL3.0ch01_74538472_C	G	C	163	PASS	GT:PL	./.:0,0,0	1/1:47,90,0	1/1:142,105,0	Solyc01g066613.1.1
SL3.0ch01	74538668	Solyc01g066613	SL3.0ch01_74538668_C	A	C	337	PASS	GT:PL	./.:0,0,0	1/1:162,17,0	1/1:198,93,0	Solyc01g066613.1.1
SL3.0ch01	74542762	Solyc01g066613	SL3.0ch01_74542762_T	C	T	351	PASS	GT:PL	./.:0,0,0	1/1:185,33,0	1/1:192,42,0	Solyc01g066613.1.1
SL3.0ch01	74543005	Solyc01g066613	SL3.0ch01_74543005_A	G	A	48.9517	PASS	GT:PL	./.:0,0,0	1/1:86,9,0	0/0:0,27,175	Solyc01g066613.1.1
SL3.0ch01	74543198	Solyc01g066613	SL3.0ch01_74543198_G	C	G	408	PASS	GT:PL	1/1:38,3,0	1/1:190,39,0	1/1:206,108,0	Solyc01g066613.1.1
SL3.0ch01	74543522	Solyc01g066613	SL3.0ch01_74543522_G	A	G	166	PASS	GT:PL	./.:0,0,0	0/0:0,87,205	1/1:204,93,0	Solyc01g066613.1.1
SL3.0ch01	74543572	Solyc01g066613	SL3.0ch01_74543572_A	G	A	207	PASS	GT:PL	./.:0,0,0	1/1:94,9,0	1/1:139,24,0	Solyc01g066613.1.1
SL3.0ch01	74543634	Solyc01g066613	SL3.0ch01_74543634_C	T	C	371	PASS	GT:PL	./.:0,0,0	1/1:200,81,0	1/1:197,90,0	Solyc01g066613.1.1
SL3.0ch01	74544031	Solyc01g066613	SL3.0ch01_74544031_T	A	T	397	PASS	GT:PL	./.:0,0,0	1/1:207,126,0	1/1:216,184,0	Solyc01g066613.1.1
SL3.0ch01	74544055	Solyc01g066613	SL3.0ch01_74544055_T	C	T	428	PASS	GT:PL	1/1:36,3,0	1/1:206,105,0	1/1:212,169,0	Solyc01g066613.1.1
SL3.0ch01	74545985	Solyc01g066613	SL3.0ch01_74545985_T	C	T	206	PASS	GT:PL	./.:0,0,0	1/1:78,12,0	1/1:154,45,0	Solyc01g066613.1.1
SL3.0ch01	74546150	Solyc01g066613	SL3.0ch01_74546150_T	C	T	196	PASS	GT:PL	./.:0,0,0	1/1:57,9,0	1/1:165,42,0	Solyc01g066613.1.1
SL3.0ch01	74546160	Solyc01g066613	SL3.0ch01_74546160_G	A	G	88	PASS	GT:PL	./.:0,0,0	1/1:31,6,0	0/1:87,0,8	Solyc01g066613.1.1
SL3.0ch01	74546336	Solyc01g066613	SL3.0ch01_74546336_A	T	A	164	PASS	GT:PL	./.:0,0,0	1/1:202,99,0	0/0:0,157,211	Solyc01g066613.1.1
SL3.0ch01	74546383	Solyc01g066613	SL3.0ch01_74546383_C	T	C	421	PASS	GT:PL	./.:0,0,0	1/1:217,181,0	1/1:227,254,0	Solyc01g066613.1.1
SL3.0ch01	74546418	Solyc01g066613	SL3.0ch01_74546418_G	C	G	419	PASS	GT:PL	./.:0,0,0	1/1:214,163,0	1/1:231,229,0	Solyc01g066613.1.1
SL3.0ch01	74546612	Solyc01g066613	SL3.0ch01_74546612_T	C	T	375	PASS	GT:PL	./.:0,0,0	1/1:211,135,0	1/1:187,97,0	Solyc01g066613.1.1
SL3.0ch01	74546956	Solyc01g066613	SL3.0ch01_74546956_G	A	G	374	PASS	GT:PL	./.:0,0,0	1/1:200,54,0	1/1:200,99,0	Solyc01g066613.1.1
SL3.0ch01	74546979	Solyc01g066613	SL3.0ch01_74546979_A	G	A	380	PASS	GT:PL	./.:0,0,0	1/1:201,57,0	1/1:205,141,0	Solyc01g066613.1.1
SL3.0ch01	74547151	Solyc01g066613	SL3.0ch01_74547151_T	C	T	413	PASS	GT:PL	./.:0,0,0	1/1:206,99,0	1/1:233,241,0	Solyc01g066613.1.1
SL3.0ch01	74985878		SL3.0ch01_74985878_A	G	A	254	PASS	GT:PL	1/1:115,12,0	./.:0,0,0	1/1:165,27,0
SL3.0ch01	75133287		SL3.0ch01_75133287_CAA	CAAAA	CAA	69	PASS	GT:PL	0/0:0,15,131	1/1:78,9,0	0/0:0,6,69
SL3.0ch01	75151484		SL3.0ch01_75151484_TAAAAAAAAAAAAAAA	TAAAAAAAAAAAA	TAAAAAAAAAAAAAAA	219	PASS	GT:PL	1/1:81,15,0	1/1:88,29,14	1/1:110,43,22
SL3.0ch01	75151496		SL3.0ch01_75151496_AAT	A	AAT	30.6062	PASS	GT:PL	0/0:0,18,139	1/1:79,9,0	0/0:0,18,147
SL3.0ch01	75245308	Solyc01g067090	SL3.0ch01_75245308_TTCT	TTCTCT	TTCT	69	PASS	GT:PL	0/0:0,27,166	1/1:79,9,0	0/0:0,15,133	Solyc01g067090.3.1
SL3.0ch01	75300601	Solyc01g067125	SL3.0ch01_75300601_C	T	C	350	PASS	GT:PL	1/1:134,18,0	1/1:147,18,0	1/1:95,9,0	Solyc01g067125.1.1
SL3.0ch01	75300603	Solyc01g067125	SL3.0ch01_75300603_A	G	A	362	PASS	GT:PL	1/1:146,18,0	1/1:147,18,0	1/1:95,9,0	Solyc01g067125.1.1
SL3.0ch01	75448657	Solyc01g067250	SL3.0ch01_75448657_CTTTTTTTTT	CTTTTTTTT	CTTTTTTTTT	73	PASS	GT:PL	1/1:35,12,0	1/1:35,12,0	1/1:29,9,0	Solyc01g067250.3.1
SL3.0ch01	75489950	Solyc01g067273	SL3.0ch01_75489950_GCC	GC	GCC	31.1252	PASS	GT:PL	0/0:0,9,87	0/1:40,3,0	0/1:28,0,72	Solyc01g067273.1.1
SL3.0ch01	75655879	Solyc01g067380	SL3.0ch01_75655879_C	A	C	153	PASS	GT:PL	0/0:0,3,40	0/1:72,0,96	0/0:0,6,73	Solyc01g067380.3.1
SL3.0ch01	75930812	Solyc01g067440	SL3.0ch01_75930812_A	T	A	112	PASS	GT:PL	0/0:0,6,66	0/1:73,0,113	0/0:0,15,133	Solyc01g067440.3.1
SL3.0ch01	75969305	Solyc01g067460	SL3.0ch01_75969305_GTATATATATATATATATATA	GTATATATATATATATATA	GTATATATATATATATATATA	215	PASS	GT:PL	0/1:29,0,61	0/0:0,9,90	0/1:47,0,121	Solyc01g067460.2.1
SL3.0ch01	76055478	Solyc01g067510	SL3.0ch01_76055478_T	G	T	157	PASS	GT:PL	0/0:0,12,113	1/1:79,9,0	0/0:0,27,172	Solyc01g067510.3.1
SL3.0ch01	76168558	Solyc01g067560	SL3.0ch01_76168558_C	T	C	126	PASS	GT:PL	0/0:0,27,175	1/1:79,9,0	0/0:0,12,113	Solyc01g067560.3.1
SL3.0ch01	76212211	Solyc01g067590	SL3.0ch01_76212211_AT	ATTT	AT	52	PASS	GT:PL	0/0:0,9,95	0/1:73,0,55	0/0:0,15,133	Solyc01g067590.3.1
SL3.0ch01	76466874	Solyc01g067710	SL3.0ch01_76466874_C	CGT	C	46.7066	PASS	GT:PL	0/0:0,33,255	0/1:75,0,255	0/0:0,18,255	Solyc01g067710.3.1
SL3.0ch01	76469025	Solyc01g067720	SL3.0ch01_76469025_GAAAAAAAAAA	GAAAAAAAAA	GAAAAAAAAAA	32.0924	PASS	GT:PL	1/1:30,9,0	0/1:11,0,2	0/1:20,0,4	Solyc01g067720.3.1
SL3.0ch01	76585104	Solyc01g067790	SL3.0ch01_76585104_C	G	C	31.888	PASS	GT:PL	0/0:0,18,147	0/0:0,15,132	0/1:67,0,128	Solyc01g067790.3.1
SL3.0ch01	76617466	Solyc01g067830	SL3.0ch01_76617466_G	T	G	55	PASS	GT:PL	0/0:0,5,125	0/1:28,0,102	0/1:63,0,141	Solyc01g067830.3.1
SL3.0ch01	76736902	Solyc01g067905	SL3.0ch01_76736902_G	A	G	206	PASS	GT:PL	0/0:0,12,111	1/1:79,9,0	0/0:0,15,128	Solyc01g067905.1.1
SL3.0ch01	76842261	Solyc01g067980	SL3.0ch01_76842261_T	C	T	250	PASS	GT:PL	1/1:95,9,0	1/1:38,3,0	1/1:143,18,0	Solyc01g067980.1.1
SL3.0ch01	77070873		SL3.0ch01_77070873_T	A	T	341	PASS	GT:PL	1/1:184,33,0	1/1:114,12,0	1/1:69,6,0
SL3.0ch01	77105076	Solyc01g068200	SL3.0ch01_77105076_A	G	A	164	PASS	GT:PL	0/0:0,21,148	1/1:79,9,0	0/0:0,9,93	Solyc01g068200.3.1
SL3.0ch01	77136238		SL3.0ch01_77136238_T	A	T	260	PASS	GT:PL	1/1:91,9,0	1/1:100,12,0	1/1:95,9,0
SL3.0ch01	77179943		SL3.0ch01_77179943_CAAAAAAAAAA	CAAAAAAAAA	CAAAAAAAAAA	49.084	PASS	GT:PL	1/1:20,6,0	1/1:20,6,0	1/1:52,50,17
SL3.0ch01	77219470	Solyc01g068270	SL3.0ch01_77219470_C	T	C	111	PASS	GT:PL	0/0:0,30,178	0/1:74,0,156	0/0:0,22,215	Solyc01g068270.3.1
SL3.0ch01	77219530	Solyc01g068270	SL3.0ch01_77219530_T	A	T	158	PASS	GT:PL	0/0:0,9,95	1/1:79,9,0	0/0:0,15,132	Solyc01g068270.3.1
SL3.0ch01	77235728	Solyc01g068280	SL3.0ch01_77235728_C	T	C	91	PASS	GT:PL	0/0:0,33,255	0/1:74,0,138	0/0:0,33,249	Solyc01g068280.3.1
SL3.0ch01	77236065	Solyc01g068280	SL3.0ch01_77236065_C	G	C	78	PASS	GT:PL	0/0:0,60,181	0/1:74,0,120	0/0:0,45,169	Solyc01g068280.3.1
SL3.0ch01	77255285	Solyc01g068290	SL3.0ch01_77255285_A	C	A	160	PASS	GT:PL	1/1:203,105,0	0/0:0,93,205	0/0:0,69,202	Solyc01g068290.3.1
SL3.0ch01	77360382	Solyc01g068330	SL3.0ch01_77360382_T	G	T	149	PASS	GT:PL	0/0:0,9,95	1/1:79,9,0	0/0:0,12,116	Solyc01g068330.3.1
SL3.0ch01	77440157	Solyc01g068400	SL3.0ch01_77440157_G	A	G	115	PASS	GT:PL	0/0:0,9,91	0/1:73,0,98	0/0:0,3,38	Solyc01g068400.3.1
SL3.0ch01	77512395	Solyc01g068460	SL3.0ch01_77512395_G	A	G	125	PASS	GT:PL	0/0:0,51,230	0/1:74,0,115	0/0:0,39,190	Solyc01g068460.3.1
SL3.0ch01	77517374		SL3.0ch01_77517374_AATATATATATATATATATATATATATATATATA,AATATATATATATATATATATATATATATATATATA	AATATATATATATATATATATATATATATA	AATATATATATATATATATATATATATATATATA,AATATATATATATATATATATATATATATATATATA	39.681	PASS	GT:PL	0/0:0,18,147	0/1:74,0,112	0/0:0,24,158
SL3.0ch01	77593547		SL3.0ch01_77593547_C	T	C	305	PASS	GT:PL	1/1:68,6,0	1/1:116,12,0	1/1:147,18,0
SL3.0ch01	78022830	Solyc01g079090	SL3.0ch01_78022830_C	A	C	38.3689	PASS	GT:PL	0/0:0,9,93	./.:0,0,0	0/1:71,0,103	Solyc01g079090.3.1
SL3.0ch01	78022831	Solyc01g079090	SL3.0ch01_78022831_T	G	T	41.2968	PASS	GT:PL	0/0:0,9,95	./.:0,0,0	0/1:74,0,113	Solyc01g079090.3.1
SL3.0ch01	78139575	Solyc01g079180	SL3.0ch01_78139575_T	C	T	419	PASS	GT:PL	1/1:182,24,0	1/1:125,18,0	1/1:138,18,0	Solyc01g079180.3.1
SL3.0ch01	78406084		SL3.0ch01_78406084_A	G	A	124	PASS	GT:PL	0/0:0,18,184	0/1:74,0,44	0/0:0,24,163
SL3.0ch01	78440319	Solyc01g079510	SL3.0ch01_78440319_C	T	C	163	PASS	GT:PL	0/0:0,9,100	0/1:74,0,120	0/0:0,42,206	Solyc01g079510.3.1
SL3.0ch01	78440321	Solyc01g079510	SL3.0ch01_78440321_A	C	A	143	PASS	GT:PL	0/0:0,6,69	1/1:79,9,0	0/0:0,15,130	Solyc01g079510.3.1
SL3.0ch01	78451608	Solyc01g079520	SL3.0ch01_78451608_GACGACAACGACAACGACAAC	GACGACAACGACAAC	GACGACAACGACAACGACAAC	71	PASS	GT:PL	0/0:0,54,199	0/1:75,0,161	0/0:0,48,197	Solyc01g079520.3.1
SL3.0ch01	78453163	Solyc01g079530	SL3.0ch01_78453163_A	G	A	162	PASS	GT:PL	0/1:41,0,47	0/0:0,39,104	0/1:35,0,52	Solyc01g079530.3.1
SL3.0ch01	78773103	Solyc01g079760	SL3.0ch01_78773103_C	T	C	163	PASS	GT:PL	0/0:0,21,254	0/1:75,0,196	0/0:0,33,255	Solyc01g079760.3.1
SL3.0ch01	78776791	Solyc01g079780	SL3.0ch01_78776791_C	T	C	197	PASS	GT:PL	0/0:0,42,224	0/1:75,0,159	0/0:0,45,196	Solyc01g079780.3.1
SL3.0ch01	78782973	Solyc01g079790	SL3.0ch01_78782973_G	A	G	212	PASS	GT:PL	1/1:45,21,0	0/1:0,3,12	1/1:29,9,0	Solyc01g079790.3.1
SL3.0ch01	78783005	Solyc01g079790	SL3.0ch01_78783005_G	A	G	212	PASS	GT:PL	0/0:0,21,153	0/1:74,0,115	0/0:0,3,37	Solyc01g079790.3.1
SL3.0ch01	78783425	Solyc01g079790	SL3.0ch01_78783425_G	A	G	212	PASS	GT:PL	0/0:17,41,223,41,223,223	1/2:111,57,54,57,0,54	0/0:25,52,248,52,248,248	Solyc01g079790.3.1
SL3.0ch01	78786069	Solyc01g079790	SL3.0ch01_78786069_C	T	C	212	PASS	GT:PL	0/0:0,3,60	0/1:75,0,196	0/0:0,15,212	Solyc01g079790.3.1
SL3.0ch01	78788586	Solyc01g079800	SL3.0ch01_78788586_C	T	C	106	PASS	GT:PL	0/0:0,6,69	0/1:74,0,79	0/0:0,9,94	Solyc01g079800.3.1
SL3.0ch01	78788810	Solyc01g079800	SL3.0ch01_78788810_G	C	G	105	PASS	GT:PL	0/1:44,0,98	0/0:0,6,69	0/1:34,0,125	Solyc01g079800.3.1
SL3.0ch01	78789230	Solyc01g079800	SL3.0ch01_78789230_T	C	T	105	PASS	GT:PL	0/0:20,26,43	0/1:74,0,36	0/0:0,9,42	Solyc01g079800.3.1
SL3.0ch01	78789497	Solyc01g079800	SL3.0ch01_78789497_C	A	C	75	PASS	GT:PL	0/0:0,211,26,211,26,26	1/2:111,83,33,51,0,43	0/0:0,78,29,78,29,29	Solyc01g079800.3.1
SL3.0ch01	78814296	Solyc01g079830	SL3.0ch01_78814296_T	A	T	90	PASS	GT:PL	0/0:0,21,156	0/1:75,0,97	0/0:0,39,188	Solyc01g079830.3.1
SL3.0ch01	78814477	Solyc01g079830	SL3.0ch01_78814477_G	T	G	93	PASS	GT:PL	0/1:32,0,29	0/0:0,6,40	0/1:44,0,74	Solyc01g079830.3.1
SL3.0ch01	78823542	Solyc01g079840	SL3.0ch01_78823542_G	A	G	138	PASS	GT:PL	0/0:0,33,159	1/1:81,9,0	0/0:0,15,115	Solyc01g079840.3.1
SL3.0ch01	78823613	Solyc01g079840	SL3.0ch01_78823613_A	G	A	129	PASS	GT:PL	0/1:29,0,61	0/0:0,15,133	0/1:49,0,115	Solyc01g079840.3.1
SL3.0ch01	78859689	Solyc01g079860	SL3.0ch01_78859689_C	A	C	99	PASS	GT:PL	0/1:28,0,55	0/1:32,0,32	0/1:74,0,97	Solyc01g079860.3.1
SL3.0ch01	78950737	Solyc01g079940	SL3.0ch01_78950737_G	A	G	42.717	PASS	GT:PL	0/0:0,66,200	0/1:76,0,159	0/0:0,39,190	Solyc01g079940.3.1
SL3.0ch01	78950882	Solyc01g079940	SL3.0ch01_78950882_T	A	T	112	PASS	GT:PL	0/0:0,12,63	1/1:81,9,0	0/0:0,33,143	Solyc01g079940.3.1
SL3.0ch01	78951475	Solyc01g079940	SL3.0ch01_78951475_A	C	A	114	PASS	GT:PL	0/0:0,30,255	0/1:80,6,0	0/0:0,36,255	Solyc01g079940.3.1
SL3.0ch01	78954901	Solyc01g079950	SL3.0ch01_78954901_A	G	A	179	PASS	GT:PL	0/0:0,81,204	0/1:76,0,157	0/0:0,63,202	Solyc01g079950.3.1
SL3.0ch01	79001272		SL3.0ch01_79001272_C	T	C	102	PASS	GT:PL	1/1:39,15,0	0/0:0,12,35	1/1:43,18,0
SL3.0ch01	79016579	Solyc01g080040	SL3.0ch01_79016579_T	A	T	147	PASS	GT:PL	0/1:20,0,118	0/0:0,33,180	0/1:58,0,58	Solyc01g080040.3.1
SL3.0ch01	79077467	Solyc01g080070	SL3.0ch01_79077467_A	T	A	155	PASS	GT:PL	1/1:32,9,0	0/1:19,0,10	1/1:21,0,1	Solyc01g080070.3.1
SL3.0ch01	79078131	Solyc01g080070	SL3.0ch01_79078131_C	T	C	170	PASS	GT:PL	0/0:0,24,159	0/1:76,0,162	0/0:0,13,164	Solyc01g080070.3.1
SL3.0ch01	79099087	Solyc01g080080	SL3.0ch01_79099087_TAA	TAAA	TAA	122	PASS	GT:PL	0/0:0,9,42,9,42,42	1/2:111,46,37,71,0,68	0/0:0,9,42,9,42,42	Solyc01g080080.3.1
SL3.0ch01	79099335	Solyc01g080080	SL3.0ch01_79099335_A	G	A	164	PASS	GT:PL	0/0:0,9,85	0/1:79,5,0	0/0:0,12,103	Solyc01g080080.3.1
SL3.0ch01	79099998	Solyc01g080080	SL3.0ch01_79099998_T	C	T	158	PASS	GT:PL	0/0:0,15,133	0/1:75,0,97	0/0:0,3,38	Solyc01g080080.3.1
SL3.0ch01	79137838	Solyc01g080130	SL3.0ch01_79137838_T	A	T	136	PASS	GT:PL	0/0:0,12,95	1/1:81,9,0	0/0:0,9,82	Solyc01g080130.2.1
SL3.0ch01	79139825	Solyc01g080130	SL3.0ch01_79139825_T	C	T	159	PASS	GT:PL	0/1:26,0,68	0/0:0,255,199	0/1:55,0,85	Solyc01g080130.2.1
SL3.0ch01	79140119	Solyc01g080130	SL3.0ch01_79140119_C	A	C	123	PASS	GT:PL	0/0:0,6,73	0/1:76,0,136	0/0:0,15,138	Solyc01g080130.2.1
SL3.0ch01	79183893	Solyc01g080150	SL3.0ch01_79183893_C	T	C	91	PASS	GT:PL	0/0:0,33,255	0/1:81,6,0	0/0:0,24,250	Solyc01g080150.3.1
SL3.0ch01	79183904	Solyc01g080150	SL3.0ch01_79183904_A	C	A	91	PASS	GT:PL	0/0:0,21,101	1/1:83,15,0	0/0:0,9,62	Solyc01g080150.3.1
SL3.0ch01	79183972	Solyc01g080150	SL3.0ch01_79183972_T	G	T	95	PASS	GT:PL	0/0:0,27,255	0/1:78,0,255	0/0:0,15,212	Solyc01g080150.3.1
SL3.0ch01	79211620	Solyc01g080160	SL3.0ch01_79211620_GAAAAAAAAAA	GAAAAAAAAA	GAAAAAAAAAA	75	PASS	GT:PL	1/1:32,15,0	1/1:40,45,0	1/1:27,6,0	Solyc01g080160.3.1
SL3.0ch01	79255737	Solyc01g080180	SL3.0ch01_79255737_C	T	C	536	PASS	GT:PL	1/1:188,36,0	1/1:194,45,0	1/1:180,30,0	Solyc01g080180.3.1
SL3.0ch01	79283223	Solyc01g080210	SL3.0ch01_79283223_ATTTTTTTTTT	ATTTTTTTTT	ATTTTTTTTTT	104	PASS	GT:PL	1/1:36,32,0	1/1:51,36,0	1/1:40,36,0	Solyc01g080210.3.1
SL3.0ch01	79287966	Solyc01g080220	SL3.0ch01_79287966_T	G	T	86	PASS	GT:PL	0/0:0,15,140	0/1:76,0,28	0/0:0,6,71	Solyc01g080220.3.1
SL3.0ch01	79289646	Solyc01g080220	SL3.0ch01_79289646_T	C	T	212	PASS	GT:PL	0/0:0,9,131	0/1:78,0,243	0/0:0,24,255	Solyc01g080220.3.1
SL3.0ch01	79316540	Solyc01g080240	SL3.0ch01_79316540_A	G	A	62	PASS	GT:PL	0/0:0,6,69	./.:0,0,0	0/1:94,0,75	Solyc01g080240.3.1
SL3.0ch01	79327246	Solyc01g080250	SL3.0ch01_79327246_G	A	G	206	PASS	GT:PL	0/0:0,36,188	0/1:76,0,91	0/0:0,4,146	Solyc01g080250.3.1
SL3.0ch01	79335642	Solyc01g080250	SL3.0ch01_79335642_TGGGG	TGGG	TGGGG	128	PASS	GT:PL	0/0:0,12,102	1/1:82,9,0	0/0:0,9,85	Solyc01g080250.3.1
SL3.0ch01	79335729	Solyc01g080250	SL3.0ch01_79335729_T	A	T	164	PASS	GT:PL	0/1:60,0,205	0/0:0,1,157	0/1:20,0,116	Solyc01g080250.3.1
SL3.0ch01	79395944	Solyc01g080300	SL3.0ch01_79395944_C	A	C	145	PASS	GT:PL	0/1:56,0,58	0/0:0,9,95	0/1:23,0,102	Solyc01g080300.3.1
SL3.0ch01	79404391	Solyc01g080320	SL3.0ch01_79404391_A	G	A	104	PASS	GT:PL	0/0:0,27,111	1/1:84,15,0	0/0:0,12,75	Solyc01g080320.2.1
SL3.0ch01	79446348	Solyc01g080363	SL3.0ch01_79446348_G	A	G	104	PASS	GT:PL	0/0:0,27,174	0/1:77,0,99	0/0:0,27,175	Solyc01g080363.1.1
SL3.0ch01	79494657		SL3.0ch01_79494657_T	C	T	258	PASS	GT:PL	1/1:178,30,0	1/1:68,6,0	1/1:38,3,0
SL3.0ch01	79506940	Solyc01g080400	SL3.0ch01_79506940_C	T	C	125	PASS	GT:PL	0/0:0,24,165	0/1:77,0,98	0/0:0,21,154	Solyc01g080400.3.1
SL3.0ch01	79525877		SL3.0ch01_79525877_GAAAAAAAAAA	GAAAAAAAAA	GAAAAAAAAAA	87	PASS	GT:PL	1/1:41,21,0	1/1:36,21,0	1/1:34,21,0
SL3.0ch01	79555122	Solyc01g080460	SL3.0ch01_79555122_G	T	G	58	PASS	GT:PL	0/0:0,24,167	0/1:77,0,96	0/0:0,30,175	Solyc01g080460.3.1
SL3.0ch01	79555999	Solyc01g080460	SL3.0ch01_79555999_A	G	A	190	PASS	GT:PL	0/0:0,18,147	0/1:77,0,99	0/0:0,27,167	Solyc01g080460.3.1
SL3.0ch01	79556038	Solyc01g080460	SL3.0ch01_79556038_T	A	T	182	PASS	GT:PL	0/0:0,42,192	0/1:77,0,96	0/0:0,18,147	Solyc01g080460.3.1
SL3.0ch01	79612466	Solyc01g080510	SL3.0ch01_79612466_T	G	T	212	PASS	GT:PL	0/0:0,18,147	0/1:77,0,95	0/0:0,30,176	Solyc01g080510.3.1
SL3.0ch01	79615674	Solyc01g080510	SL3.0ch01_79615674_T	C	T	155	PASS	GT:PL	0/0:0,33,219	0/1:77,0,99	0/0:0,15,133	Solyc01g080510.3.1
SL3.0ch01	79616108	Solyc01g080510	SL3.0ch01_79616108_C	A	C	160	PASS	GT:PL	0/0:0,42,193	0/1:77,0,85	0/0:0,18,147	Solyc01g080510.3.1
SL3.0ch01	79616257	Solyc01g080510	SL3.0ch01_79616257_T	C	T	74	PASS	GT:PL	0/0:0,15,106	1/1:82,9,0	0/0:0,6,57	Solyc01g080510.3.1
SL3.0ch01	79616451	Solyc01g080510	SL3.0ch01_79616451_ATTTTTTT	ATTTTTTTT	ATTTTTTT	71	PASS	GT:PL	0/0:0,12,106	0/1:77,0,97	0/0:0,27,175	Solyc01g080510.3.1
SL3.0ch01	79673371	Solyc01g080580	SL3.0ch01_79673371_G	A	G	104	PASS	GT:PL	0/0:0,15,140	0/1:77,0,96	0/0:0,27,183	Solyc01g080580.3.1
SL3.0ch01	79689440	Solyc01g080590	SL3.0ch01_79689440_A	G	A	166	PASS	GT:PL	0/0:0,84,23,84,23,23	1/2:114,76,52,64,0,52	0/0:0,42,28,42,28,28	Solyc01g080590.3.1
SL3.0ch01	79710376	Solyc01g080620	SL3.0ch01_79710376_T	C	T	239	PASS	GT:PL	0/0:0,15,127	0/1:77,0,98	0/0:0,12,114	Solyc01g080620.3.1
SL3.0ch01	79747990	Solyc01g080640	SL3.0ch01_79747990_A	G	A	212	PASS	GT:PL	1/1:57,58,16	0/0:0,24,47	1/1:57,58,16	Solyc01g080640.3.1
SL3.0ch01	79753984	Solyc01g080660	SL3.0ch01_79753984_A	G	A	137	PASS	GT:PL	0/0:0,12,115	0/1:77,0,86	0/0:0,12,113	Solyc01g080660.3.1
SL3.0ch01	79770094	Solyc01g080670	SL3.0ch01_79770094_T	C	T	208	PASS	GT:PL	0/1:26,0,82	0/0:0,42,190	0/1:54,0,79	Solyc01g080670.3.1
SL3.0ch01	79775784	Solyc01g080670	SL3.0ch01_79775784_A	G	A	159	PASS	GT:PL	0/0:0,6,69	0/1:77,0,77	0/0:0,18,145	Solyc01g080670.3.1
SL3.0ch01	79776850	Solyc01g080670	SL3.0ch01_79776850_G	A	G	160	PASS	GT:PL	0/0:0,9,84	1/1:83,9,0	0/0:0,30,180	Solyc01g080670.3.1
SL3.0ch01	79777743	Solyc01g080670	SL3.0ch01_79777743_G	A	G	135	PASS	GT:PL	0/0:0,12,110	1/1:83,9,0	0/0:0,12,110	Solyc01g080670.3.1
SL3.0ch01	79788605	Solyc01g080690	SL3.0ch01_79788605_C	T	C	169	PASS	GT:PL	0/0:0,42,255	0/1:78,0,170	0/0:0,39,255	Solyc01g080690.3.1
SL3.0ch01	79805579	Solyc01g080700	SL3.0ch01_79805579_CAA	CAAA	CAA	59	PASS	GT:PL	0/0:0,12,122	0/1:77,0,84	0/0:0,6,73	Solyc01g080700.3.1
SL3.0ch01	79806022	Solyc01g080700	SL3.0ch01_79806022_A	G	A	37.1937	PASS	GT:PL	0/1:46,0,107	0/0:0,3,38	0/1:35,0,146	Solyc01g080700.3.1
SL3.0ch01	79808940		SL3.0ch01_79808940_C	T	C	115	PASS	GT:PL	0/0:0,18,235	0/1:78,0,164	0/0:0,18,227
SL3.0ch01	79816446	Solyc01g080720	SL3.0ch01_79816446_ATGTG	ATGTGTG	ATGTG	67	PASS	GT:PL	0/1:102,0,194	0/0:0,18,235	0/0:0,33,255	Solyc01g080720.3.1
SL3.0ch01	79833128	Solyc01g080750	SL3.0ch01_79833128_G	A	G	160	PASS	GT:PL	1/1:41,24,0	0/0:0,10,18	1/1:41,12,0	Solyc01g080750.3.1
SL3.0ch01	79841550	Solyc01g080760	SL3.0ch01_79841550_C	T	C	160	PASS	GT:PL	0/0:0,6,69	0/1:77,0,86	0/0:0,6,68	Solyc01g080760.3.1
SL3.0ch01	79872391	Solyc01g080780	SL3.0ch01_79872391_C	T	C	408	PASS	GT:PL	0/0:0,33,184	1/1:84,9,0	0/0:0,42,192	Solyc01g080780.2.1
SL3.0ch01	79920460	Solyc01g080790	SL3.0ch01_79920460_G	A	G	152	PASS	GT:PL	./.:0,0,0	1/1:178,30,0	./.:0,0,0	Solyc01g080790.3.1
SL3.0ch01	79929690		SL3.0ch01_79929690_A	G	A	220	PASS	GT:PL	0/0:0,3,33	1/1:82,9,0	0/0:0,12,100
SL3.0ch01	79929959		SL3.0ch01_79929959_A	G	A	122	PASS	GT:PL	0/0:0,12,112	0/1:77,0,35	0/0:0,3,38
SL3.0ch01	79936822		SL3.0ch01_79936822_T	G	T	489	PASS	GT:PL	1/1:183,33,0	1/1:200,54,0	1/1:132,15,0
SL3.0ch01	79954682	Solyc01g080810	SL3.0ch01_79954682_T	C	T	161	PASS	GT:PL	0/0:0,27,175	0/1:78,0,60	0/0:0,18,145	Solyc01g080810.3.1
SL3.0ch01	79959395	Solyc01g080810	SL3.0ch01_79959395_T	C	T	449	PASS	GT:PL	0/0:0,24,166	0/1:78,0,55	0/0:0,12,116	Solyc01g080810.3.1
SL3.0ch01	79967543	Solyc01g080810	SL3.0ch01_79967543_T	TA	T	335	PASS	GT:PL	1/1:42,9,0	0/0:0,12,50	1/1:42,9,0	Solyc01g080810.3.1
SL3.0ch01	79983374	Solyc01g080840	SL3.0ch01_79983374_C	T	C	467	PASS	GT:PL	0/0:0,255,26	1/1:86,93,0	0/0:0,217,26	Solyc01g080840.3.1
SL3.0ch01	79987156	Solyc01g080840	SL3.0ch01_79987156_G	A	G	373	PASS	GT:PL	0/1:140,0,81	0/1:89,0,19	0/1:183,0,35	Solyc01g080840.3.1
SL3.0ch01	79998220	Solyc01g080850	SL3.0ch01_79998220_T	A	T	371	PASS	GT:PL	0/1:44,0,124	0/0:0,18,168	0/1:37,0,84	Solyc01g080850.3.1
SL3.0ch01	79998324	Solyc01g080850	SL3.0ch01_79998324_T	C	T	374	PASS	GT:PL	1/1:49,36,0	0/0:0,9,29	1/1:35,12,0	Solyc01g080850.3.1
SL3.0ch01	80001965	Solyc01g080850	SL3.0ch01_80001965_T	C	T	374	PASS	GT:PL	0/0:0,12,175	0/1:79,0,195	0/0:0,9,151	Solyc01g080850.3.1
SL3.0ch01	80004416	Solyc01g080850	SL3.0ch01_80004416_A	T	A	340	PASS	GT:PL	0/0:0,24,160	0/1:79,0,22	0/0:0,30,178	Solyc01g080850.3.1
SL3.0ch01	80004784	Solyc01g080850	SL3.0ch01_80004784_T	G	T	342	PASS	GT:PL	0/0:0,18,147	0/1:79,0,144	0/0:0,24,166	Solyc01g080850.3.1
SL3.0ch01	80004900		SL3.0ch01_80004900_GTCTCTCTCTCTCTCTCTCT,GTCTCTCTCTCTCTCTCTCTCTCTCT,GTCTCTCTCTCTCTCTCTCTCT	GTCTCTCTCTCTCTCTCTCTCTCT	GTCTCTCTCTCTCTCTCTCT,GTCTCTCTCTCTCTCTCTCTCTCTCT,GTCTCTCTCTCTCTCTCTCTCT	348	PASS	GT:PL	0/0:0,24,107	1/1:86,15,0	0/0:0,24,107
SL3.0ch01	80031753	Solyc01g080860	SL3.0ch01_80031753_G	T	G	115	PASS	GT:PL	0/0:0,57,195	0/1:79,0,121	0/0:0,54,197	Solyc01g080860.3.1
SL3.0ch01	80039654	Solyc01g080870	SL3.0ch01_80039654_C	A	C	277	PASS	GT:PL	1/1:120,15,0	1/1:115,12,0	1/1:68,6,0	Solyc01g080870.3.1
SL3.0ch01	80039866	Solyc01g080870	SL3.0ch01_80039866_G	A	G	255	PASS	GT:PL	1/1:156,24,0	./.:0,0,0	1/1:125,15,0	Solyc01g080870.3.1
SL3.0ch01	80040958	Solyc01g080870	SL3.0ch01_80040958_C	T	C	252	PASS	GT:PL	1/1:145,18,0	1/1:38,3,0	1/1:95,9,0	Solyc01g080870.3.1
SL3.0ch01	80049258	Solyc01g080880	SL3.0ch01_80049258_A	G	A	182	PASS	GT:PL	0/0:0,12,184	0/1:79,0,23	0/0:0,12,210	Solyc01g080880.3.1
SL3.0ch01	80050508	Solyc01g080880	SL3.0ch01_80050508_A	C	A	74	PASS	GT:PL	0/0:0,33,255	0/1:80,0,217	0/0:0,27,255	Solyc01g080880.3.1
SL3.0ch01	80055666	Solyc01g080880	SL3.0ch01_80055666_A	G	A	165	PASS	GT:PL	0/0:0,12,75	1/1:86,15,0	0/0:0,27,111	Solyc01g080880.3.1
SL3.0ch01	80104889	Solyc01g080910	SL3.0ch01_80104889_CTTTTTTTTTTTTTT	CTTTTTTTTTTT	CTTTTTTTTTTTTTT	198	PASS	GT:PL	1/1:81,12,0	1/1:111,41,26	1/1:85,38,29	Solyc01g080910.2.1
SL3.0ch01	80175123	Solyc01g081010	SL3.0ch01_80175123_A	C	A	727	PASS	GT:PL	1/1:255,255,0	1/1:243,255,0	1/1:255,255,0	Solyc01g081010.3.1
SL3.0ch01	80180078	Solyc01g081020	SL3.0ch01_80180078_T	C	T	330	PASS	GT:PL	1/1:133,15,0	1/1:133,15,0	1/1:90,9,0	Solyc01g081020.1.1
SL3.0ch01	80184775	Solyc01g081030	SL3.0ch01_80184775_T	A	T	56	PASS	GT:PL	0/0:0,15,131	0/1:73,0,47	0/1:20,0,114	Solyc01g081030.3.1
SL3.0ch01	80185124	Solyc01g081030	SL3.0ch01_80185124_C	G	C	165	PASS	GT:PL	0/0:0,18,147	0/1:79,0,62	0/0:0,33,181	Solyc01g081030.3.1
SL3.0ch01	80193290	Solyc01g081030	SL3.0ch01_80193290_CTTT	CTT	CTTT	387	PASS	GT:PL	0/0:0,12,75	1/1:86,15,0	0/0:0,18,94	Solyc01g081030.3.1
SL3.0ch01	80207308	Solyc01g081040	SL3.0ch01_80207308_TAGGAGGAGGAGGAGGAG	TAGGAGGAGGAGGAG	TAGGAGGAGGAGGAGGAG	651	PASS	GT:PL	1/1:255,24,0	1/1:210,15,0	1/1:212,15,0	Solyc01g081040.3.1
SL3.0ch01	80300242	Solyc01g081110	SL3.0ch01_80300242_C	A	C	297	PASS	GT:PL	1/1:95,9,0	1/1:133,15,0	1/1:95,9,0	Solyc01g081110.3.1
SL3.0ch01	80303268	Solyc01g081120	SL3.0ch01_80303268_T	C	T	429	PASS	GT:PL	1/1:155,21,0	1/1:133,15,0	1/1:167,24,0	Solyc01g081120.2.1
SL3.0ch01	80304654	Solyc01g081120	SL3.0ch01_80304654_C	G	C	346	PASS	GT:PL	1/1:132,15,0	1/1:95,9,0	1/1:145,18,0	Solyc01g081120.2.1
SL3.0ch01	80304829	Solyc01g081120	SL3.0ch01_80304829_C	A	C	320	PASS	GT:PL	1/1:146,18,0	1/1:163,24,0	1/1:37,3,0	Solyc01g081120.2.1
SL3.0ch01	80304844	Solyc01g081120	SL3.0ch01_80304844_G	GC	G	332	PASS	GT:PL	1/1:155,21,0	1/1:165,24,0	1/1:38,3,0	Solyc01g081120.2.1
SL3.0ch01	80327318	Solyc01g081173	SL3.0ch01_80327318_ATCTT	AT	ATCTT	484	PASS	GT:PL	1/1:255,30,0	1/1:255,24,0	./.:0,0,0	Solyc01g081173.1.1
SL3.0ch01	80340172	Solyc01g081200	SL3.0ch01_80340172_A	G	A	364	PASS	GT:PL	0/0:0,24,190	0/1:79,0,76	0/0:0,18,144	Solyc01g081200.3.1
SL3.0ch01	80468707	Solyc01g081410	SL3.0ch01_80468707_ATCTTCTTCTTCTTCTTCTT	ATCTTCTTCTTCTTCTT	ATCTTCTTCTTCTTCTTCTT	61	PASS	GT:PL	0/0:0,24,167	0/1:79,0,79	0/0:0,18,142	Solyc01g081410.3.1
SL3.0ch01	80468708	Solyc01g081410	SL3.0ch01_80468708_TCTACT	TCT	TCTACT	44.1238	PASS	GT:PL	0/0:0,24,166	0/1:79,0,76	0/0:0,15,122	Solyc01g081410.3.1
SL3.0ch01	80485320	Solyc01g081420	SL3.0ch01_80485320_C	T	C	104	PASS	GT:PL	0/1:50,0,121	0/0:0,6,68	0/1:33,0,138	Solyc01g081420.2.1
SL3.0ch01	80491145		SL3.0ch01_80491145_G	C	G	142	PASS	GT:PL	0/0:0,12,184	0/1:79,0,137	0/0:0,6,110
SL3.0ch01	80491686		SL3.0ch01_80491686_T	C	T	116	PASS	GT:PL	0/0:0,69,72	1/1:87,51,0	0/0:0,45,90
SL3.0ch01	80501800	Solyc01g081440	SL3.0ch01_80501800_G	A	G	132	PASS	GT:PL	0/0:0,96,87	1/1:87,87,0	0/0:0,141,86	Solyc01g081440.3.1
SL3.0ch01	80505528	Solyc01g081440	SL3.0ch01_80505528_A	C	A	65	PASS	GT:PL	1/1:38,3,0	0/0:0,18,145	1/1:46,6,0	Solyc01g081440.3.1
SL3.0ch01	80537786	Solyc01g081480	SL3.0ch01_80537786_T	A	T	56	PASS	GT:PL	0/0:0,21,158	0/1:79,0,79	0/0:0,9,94	Solyc01g081480.3.1
SL3.0ch01	80539518	Solyc01g081480	SL3.0ch01_80539518_C	T	C	30.2743	PASS	GT:PL	0/0:0,9,92	0/1:79,0,73	0/0:0,18,144	Solyc01g081480.3.1
SL3.0ch01	80604998	Solyc01g081560	SL3.0ch01_80604998_C	T	C	75	PASS	GT:PL	0/0:0,15,117	1/1:86,12,0	0/0:0,27,203	Solyc01g081560.2.1
SL3.0ch01	80619854	Solyc01g081570	SL3.0ch01_80619854_GTTTTTTTTTTTTT,GTTTTTTTTTTTTTT	GTTTTTTTTTTT	GTTTTTTTTTTTTT,GTTTTTTTTTTTTTT	100	PASS	GT:PL	1/2:48,30,25,23,0,17	1/2:56,31,21,26,0,18	1/2:57,38,24,21,0,15	Solyc01g081570.3.1
SL3.0ch01	80686298	Solyc01g081640	SL3.0ch01_80686298_T	C	T	75	PASS	GT:PL	0/1:58,0,58	0/0:0,6,69	0/1:23,0,90	Solyc01g081640.3.1
SL3.0ch01	80911067	Solyc01g073650	SL3.0ch01_80911067_A	G	A	167	PASS	GT:PL	0/0:0,12,116	0/1:79,0,79	0/0:0,9,86	Solyc01g073650.3.1
SL3.0ch01	80915718	Solyc01g073660	SL3.0ch01_80915718_G	A	G	160	PASS	GT:PL	0/0:0,6,66	0/1:79,0,52	0/0:0,18,140	Solyc01g073660.3.1
SL3.0ch01	80961091	Solyc01g073710	SL3.0ch01_80961091_T	A	T	131	PASS	GT:PL	0/0:0,6,69	0/1:79,0,79	0/0:0,15,133	Solyc01g073710.2.1
SL3.0ch01	81020714	Solyc01g073750	SL3.0ch01_81020714_A	T	A	364	PASS	GT:PL	0/0:0,120,207	1/1:205,84,0	1/1:202,96,0	Solyc01g073750.3.1
SL3.0ch01	81029677	Solyc01g073750	SL3.0ch01_81029677_TG	TGG	TG	568	PASS	GT:PL	1/1:185,87,0	1/1:225,90,0	1/1:184,66,0	Solyc01g073750.3.1
SL3.0ch01	81085488	Solyc01g073870	SL3.0ch01_81085488_A	G	A	190	PASS	GT:PL	0/0:0,18,235	0/1:81,0,248	0/0:0,15,209	Solyc01g073870.3.1
SL3.0ch01	81131127	Solyc01g073910	SL3.0ch01_81131127_CAAAAAAAAAAAA,CAAAAAAAAAAAAAAA	CAAAAAAAAAA	CAAAAAAAAAAAA,CAAAAAAAAAAAAAAA	144	PASS	GT:PL	1/1:75,27,12,75,27,75	1/1:49,9,0,49,9,49	1/2:90,47,35,50,0,47	Solyc01g073910.3.1
SL3.0ch01	81192863	Solyc01g073960	SL3.0ch01_81192863_C	T	C	55	PASS	GT:PL	0/0:0,9,92	1/1:85,9,0	0/0:0,15,127	Solyc01g073960.3.1
SL3.0ch01	81216446	Solyc01g074010	SL3.0ch01_81216446_G	A	G	161	PASS	GT:PL	0/1:29,0,61	0/0:0,3,38	0/1:52,0,87	Solyc01g074010.3.1
SL3.0ch01	81220066	Solyc01g074010	SL3.0ch01_81220066_G	A	G	156	PASS	GT:PL	1/1:42,255,0	0/1:0,3,12	1/1:38,255,0	Solyc01g074010.3.1
SL3.0ch01	81245588	Solyc01g074030	SL3.0ch01_81245588_C	T	C	212	PASS	GT:PL	0/0:0,24,83	1/1:87,15,0	0/0:0,15,85	Solyc01g074030.3.1
SL3.0ch01	81496841	Solyc01g086640	SL3.0ch01_81496841_T	A	T	49.3379	PASS	GT:PL	0/1:40,0,163	0/0:0,66,203	0/1:47,0,137	Solyc01g086640.2.1
SL3.0ch01	81560492	Solyc01g086730	SL3.0ch01_81560492_A	G	A	107	PASS	GT:PL	0/0:0,6,73	1/1:85,9,0	0/0:0,21,160	Solyc01g086730.3.1
SL3.0ch01	81567384	Solyc01g086740	SL3.0ch01_81567384_T	C	T	165	PASS	GT:PL	0/0:0,24,160	1/1:86,9,0	0/0:0,21,155	Solyc01g086740.3.1
SL3.0ch01	81586918	Solyc01g086750	SL3.0ch01_81586918_G	A	G	42.2382	PASS	GT:PL	0/0:0,21,158	1/1:86,9,0	0/0:0,24,165	Solyc01g086750.3.1
SL3.0ch01	81630718	Solyc01g086810	SL3.0ch01_81630718_A	G	A	140	PASS	GT:PL	0/1:23,0,100	0/1:58,0,53	1/1:95,9,0	Solyc01g086810.2.1
SL3.0ch01	81630840	Solyc01g086810	SL3.0ch01_81630840_T	C	T	77	PASS	GT:PL	0/0:0,18,137	1/1:86,9,0	0/0:0,24,167	Solyc01g086810.2.1
SL3.0ch01	81673742	Solyc01g086870	SL3.0ch01_81673742_G	GT	G	140	PASS	GT:PL	0/1:88,0,103	0/1:59,0,31	0/1:28,0,64	Solyc01g086870.3.1
SL3.0ch01	81775206	Solyc01g086980	SL3.0ch01_81775206_A	G	A	116	PASS	GT:PL	0/0:0,54,92	1/1:88,30,0	0/0:0,57,92	Solyc01g086980.3.1
SL3.0ch01	81806364	Solyc01g087007	SL3.0ch01_81806364_T	C	T	192	PASS	GT:PL	1/1:69,6,0	1/1:128,15,0	0/1:29,0,57	Solyc01g087007.1.1
SL3.0ch01	81904433	Solyc01g087095	SL3.0ch01_81904433_T	A	T	581	PASS	GT:PL	1/1:201,66,0	1/1:202,75,0	1/1:204,105,0	Solyc01g087095.1.1
SL3.0ch01	81978370	Solyc01g087160	SL3.0ch01_81978370_TAA	TA	TAA	175	PASS	GT:PL	0/1:73,0,145	0/0:0,9,95	0/1:11,0,161	Solyc01g087160.2.1
SL3.0ch01	81979978	Solyc01g087170	SL3.0ch01_81979978_A	G	A	158	PASS	GT:PL	0/0:0,12,129	1/1:86,9,0	0/0:0,24,164	Solyc01g087170.3.1
SL3.0ch01	81997815		SL3.0ch01_81997815_T	G	T	132	PASS	GT:PL	1/1:62,26,13	0/1:28,10,12	1/1:22,19,19
SL3.0ch01	82005340	Solyc01g087200	SL3.0ch01_82005340_CATA	CATATA	CATA	69	PASS	GT:PL	0/0:0,12,177	0/1:80,0,98	0/0:0,6,110	Solyc01g087200.3.1
SL3.0ch01	82073106	Solyc01g087260	SL3.0ch01_82073106_T	A	T	124	PASS	GT:PL	0/0:0,18,147	1/1:86,9,0	0/0:0,9,95	Solyc01g087260.3.1
SL3.0ch01	82075505	Solyc01g087260	SL3.0ch01_82075505_T	G	T	106	PASS	GT:PL	0/1:44,0,133	0/0:0,12,115	0/1:41,0,135	Solyc01g087260.3.1
SL3.0ch01	82075829	Solyc01g087260	SL3.0ch01_82075829_T	C	T	54	PASS	GT:PL	0/1:49,0,111	0/0:0,3,36	0/1:35,0,146	Solyc01g087260.3.1
SL3.0ch01	82081161	Solyc01g087260	SL3.0ch01_82081161_G	A	G	30.089	PASS	GT:PL	0/0:0,6,66	0/1:80,0,54	0/0:0,9,93	Solyc01g087260.3.1
SL3.0ch01	82081546	Solyc01g087260	SL3.0ch01_82081546_T	G	T	55	PASS	GT:PL	0/0:0,3,29	1/1:85,9,0	0/0:0,21,144	Solyc01g087260.3.1
SL3.0ch01	82121906	Solyc01g087320	SL3.0ch01_82121906_T	C	T	62	PASS	GT:PL	0/0:0,3,38	1/1:85,9,0	0/0:0,18,118	Solyc01g087320.3.1
SL3.0ch01	82284387	Solyc01g087440	SL3.0ch01_82284387_A	C	A	257	PASS	GT:PL	0/1:97,0,22	0/1:84,0,26	1/1:115,12,0	Solyc01g087440.3.1
SL3.0ch01	82311600	Solyc01g087490	SL3.0ch01_82311600_C	T	C	67	PASS	GT:PL	0/1:15,0,15	0/1:7,0,8	1/1:80,24,0	Solyc01g087490.3.1
SL3.0ch01	82311622	Solyc01g087490	SL3.0ch01_82311622_G	C	G	737	PASS	GT:PL	1/1:255,255,0	1/1:253,255,0	1/1:255,255,0	Solyc01g087490.3.1
SL3.0ch01	82311646	Solyc01g087490	SL3.0ch01_82311646_C	T	C	742	PASS	GT:PL	1/1:255,255,0	1/1:255,255,0	1/1:255,255,0	Solyc01g087490.3.1
SL3.0ch01	82311657	Solyc01g087490	SL3.0ch01_82311657_C	T	C	742	PASS	GT:PL	1/1:255,255,0	1/1:255,255,0	1/1:255,255,0	Solyc01g087490.3.1
SL3.0ch01	82311723	Solyc01g087490	SL3.0ch01_82311723_T	C	T	739	PASS	GT:PL	1/1:255,255,0	1/1:255,255,0	1/1:255,255,0	Solyc01g087490.3.1
SL3.0ch01	82311756	Solyc01g087490	SL3.0ch01_82311756_G	A	G	741	PASS	GT:PL	1/1:255,185,0	1/1:254,255,0	1/1:255,219,0	Solyc01g087490.3.1
SL3.0ch01	82311777	Solyc01g087490	SL3.0ch01_82311777_T	C	T	262	PASS	GT:PL	0/0:0,33,255	0/1:81,0,137	0/0:0,39,255	Solyc01g087490.3.1
SL3.0ch01	82317140	Solyc01g087500	SL3.0ch01_82317140_A	T	A	31.9608	PASS	GT:PL	1/1:9,9,0	0/0:0,27,90	1/1:79,18,0	Solyc01g087500.3.1
SL3.0ch01	82343497	Solyc01g087530	SL3.0ch01_82343497_C	A	C	153	PASS	GT:PL	0/0:0,3,50	0/1:80,0,80	0/0:0,12,132	Solyc01g087530.3.1
SL3.0ch01	82344837	Solyc01g087530	SL3.0ch01_82344837_T	C	T	161	PASS	GT:PL	0/0:0,42,190	1/1:87,9,0	0/0:0,51,198	Solyc01g087530.3.1
SL3.0ch01	82385638	Solyc01g087560	SL3.0ch01_82385638_G	A	G	212	PASS	GT:PL	0/0:0,12,121	1/1:85,9,0	0/0:0,3,40	Solyc01g087560.3.1
SL3.0ch01	82397185	Solyc01g087570	SL3.0ch01_82397185_T	A	T	212	PASS	GT:PL	0/0:0,36,186	1/1:87,9,0	0/0:0,18,147	Solyc01g087570.2.1
SL3.0ch01	82425946		SL3.0ch01_82425946_T	G	T	416	PASS	GT:PL	1/1:158,21,0	1/1:157,24,0	1/1:127,15,0
SL3.0ch01	82430279	Solyc01g087600	SL3.0ch01_82430279_T	G	T	123	PASS	GT:PL	0/0:0,3,38	0/1:80,0,52	0/0:0,12,116	Solyc01g087600.3.1
SL3.0ch01	82433255	Solyc01g087610	SL3.0ch01_82433255_C	T	C	157	PASS	GT:PL	0/0:0,18,132	1/1:87,9,0	0/0:0,18,146	Solyc01g087610.3.1
SL3.0ch01	82434538	Solyc01g087610	SL3.0ch01_82434538_A	C	A	156	PASS	GT:PL	0/0:0,15,133	0/1:81,0,55	0/0:0,12,116	Solyc01g087610.3.1
SL3.0ch01	82444733	Solyc01g087610	SL3.0ch01_82444733_C	G	C	118	PASS	GT:PL	0/0:0,15,128	1/1:87,9,0	0/0:0,18,147	Solyc01g087610.3.1
SL3.0ch01	82447012	Solyc01g087610	SL3.0ch01_82447012_G	A	G	156	PASS	GT:PL	1/1:42,24,0	0/0:0,57,45	1/1:47,48,0	Solyc01g087610.3.1
SL3.0ch01	82453993	Solyc01g087630	SL3.0ch01_82453993_T	C	T	212	PASS	GT:PL	0/0:0,6,91	0/1:80,0,80	0/0:0,3,50	Solyc01g087630.2.1
SL3.0ch01	82454203	Solyc01g087630	SL3.0ch01_82454203_G	A	G	148	PASS	GT:PL	0/0:0,45,80	1/1:89,37,0	0/0:0,87,6	Solyc01g087630.2.1
SL3.0ch01	82551297	Solyc01g087750	SL3.0ch01_82551297_A	T	A	116	PASS	GT:PL	0/0:0,51,193	0/1:82,0,21	0/0:0,51,193	Solyc01g087750.3.1
SL3.0ch01	82559702	Solyc01g087780	SL3.0ch01_82559702_G	C	G	89	PASS	GT:PL	1/1:62,9,0	0/0:0,33,116	1/1:25,3,0	Solyc01g087780.2.1
SL3.0ch01	82559725	Solyc01g087780	SL3.0ch01_82559725_C	T	C	135	PASS	GT:PL	0/0:0,12,184	0/1:82,0,189	0/0:0,12,184	Solyc01g087780.2.1
SL3.0ch01	82559730	Solyc01g087780	SL3.0ch01_82559730_A	G	A	126	PASS	GT:PL	0/0:0,12,122	1/1:87,9,0	0/0:0,12,111	Solyc01g087780.2.1
SL3.0ch01	82564642	Solyc01g087790	SL3.0ch01_82564642_C	T	C	118	PASS	GT:PL	0/0:0,21,32	1/1:89,39,0	0/0:0,12,29	Solyc01g087790.2.1
SL3.0ch01	82564647	Solyc01g087790	SL3.0ch01_82564647_A	G	A	121	PASS	GT:PL	0/0:0,54,196	0/1:83,0,161	0/0:0,78,203	Solyc01g087790.2.1
SL3.0ch01	82572179	Solyc01g087810	SL3.0ch01_82572179_G	A	G	146	PASS	GT:PL	0/1:65,0,200	0/0:0,3,156	0/1:20,0,116	Solyc01g087810.2.1
SL3.0ch01	82587036		SL3.0ch01_82587036_T	C	T	384	PASS	GT:PL	1/1:170,27,0	1/1:183,33,0	0/1:66,0,26
SL3.0ch01	82596904	Solyc01g087850	SL3.0ch01_82596904_G	A	G	136	PASS	GT:PL	1/1:38,58,0	0/0:0,23,2	1/1:37,51,0	Solyc01g087850.2.1
SL3.0ch01	82597473	Solyc01g087850	SL3.0ch01_82597473_G	A	G	160	PASS	GT:PL	0/0:0,18,234	0/1:82,0,102	0/0:0,135,255	Solyc01g087850.2.1
SL3.0ch01	82629791	Solyc01g087880	SL3.0ch01_82629791_A	G	A	166	PASS	GT:PL	0/0:0,54,255	0/1:84,0,255	0/0:0,60,255	Solyc01g087880.3.1
SL3.0ch01	82704648	Solyc01g087990	SL3.0ch01_82704648_C	G	C	139	PASS	GT:PL	0/0:0,9,99	1/1:87,9,0	0/0:0,9,99	Solyc01g087990.3.1
SL3.0ch01	82767521		SL3.0ch01_82767521_A	G	A	212	PASS	GT:PL	0/0:0,21,158	1/1:88,9,0	0/0:0,24,160
SL3.0ch01	82776205	Solyc01g088050	SL3.0ch01_82776205_A	G	A	160	PASS	GT:PL	0/0:0,42,195	0/1:82,0,49	0/0:0,12,129	Solyc01g088050.3.1
SL3.0ch01	82839456	Solyc01g088100	SL3.0ch01_82839456_TAAAAAAAAAAA	TAAAAAAAAAA	TAAAAAAAAAAA	44.8913	PASS	GT:PL	1/1:24,148,0	1/1:24,114,0	1/1:30,141,10	Solyc01g088100.3.1
SL3.0ch01	82869354	Solyc01g088140	SL3.0ch01_82869354_G	A	G	146	PASS	GT:PL	0/0:0,24,166	1/1:88,9,0	0/0:0,15,133	Solyc01g088140.3.1
SL3.0ch01	82871698	Solyc01g088150	SL3.0ch01_82871698_G	A	G	154	PASS	GT:PL	0/1:38,3,0	0/0:0,15,133	0/1:47,0,58	Solyc01g088150.3.1
SL3.0ch01	82873234	Solyc01g088150	SL3.0ch01_82873234_T	G	T	151	PASS	GT:PL	0/0:0,42,153	1/1:89,12,0	0/0:0,66,192	Solyc01g088150.3.1
SL3.0ch01	82875590	Solyc01g088150	SL3.0ch01_82875590_T	C	T	91	PASS	GT:PL	1/1:20,3,0	0/0:0,21,79	1/1:68,15,0	Solyc01g088150.3.1
SL3.0ch01	82875818	Solyc01g088150	SL3.0ch01_82875818_G	A	G	124	PASS	GT:PL	0/0:0,9,151	0/1:82,0,98	0/0:0,21,215	Solyc01g088150.3.1
SL3.0ch01	82875932	Solyc01g088150	SL3.0ch01_82875932_T	A	T	155	PASS	GT:PL	0/1:52,0,99	0/0:0,12,110	0/1:32,0,31	Solyc01g088150.3.1
SL3.0ch01	82876060	Solyc01g088150	SL3.0ch01_82876060_A	T	A	67	PASS	GT:PL	1/2:45,41,34,13,0,8	1/1:32,36,8,28,30,26	1/2:36,31,17,16,0,11	Solyc01g088150.3.1
SL3.0ch01	82930179		SL3.0ch01_82930179_G	T	G	74	PASS	GT:PL	0/0:0,3,40	1/1:85,9,0	0/0:0,3,40
SL3.0ch01	82944219	Solyc01g088270	SL3.0ch01_82944219_AT	A	AT	92	PASS	GT:PL	./.:0,0,0	1/1:118,36,0	./.:0,0,0	Solyc01g088270.3.1
SL3.0ch01	82959286	Solyc01g088310	SL3.0ch01_82959286_TGA	TGAGA	TGA	32.7321	PASS	GT:PL	0/0:0,51,255	0/0:0,54,255	0/1:69,0,234	Solyc01g088310.3.1
SL3.0ch01	83015607	Solyc01g088370	SL3.0ch01_83015607_C	T	C	532	PASS	GT:PL	1/1:162,30,0	1/1:202,108,0	1/1:191,69,0	Solyc01g088370.3.1
SL3.0ch01	83078616	Solyc01g088400	SL3.0ch01_83078616_A	C	A	589	PASS	GT:PL	1/1:202,63,0	1/1:204,90,0	1/1:209,126,0	Solyc01g088400.3.1
SL3.0ch01	83078618	Solyc01g088400	SL3.0ch01_83078618_G	A	G	590	PASS	GT:PL	1/1:202,63,0	1/1:204,90,0	1/1:210,126,0	Solyc01g088400.3.1
SL3.0ch01	83122958		SL3.0ch01_83122958_T	C	T	118	PASS	GT:PL	1/1:7,6,0	1/1:70,15,0	1/1:67,18,0
SL3.0ch01	83126385	Solyc01g088450	SL3.0ch01_83126385_CTTTTTTTTTTTT,CTTTTTTTTTTTTT	CTTTTTTTTTT	CTTTTTTTTTTTT,CTTTTTTTTTTTTT	165	PASS	GT:PL	1/2:94,50,35,57,0,51	1/1:46,14,5,46,14,46	1/1:88,30,0,88,30,88	Solyc01g088450.2.1
SL3.0ch01	83126438	Solyc01g088450	SL3.0ch01_83126438_GTTTTTTTTTT	GTTTTTTTT	GTTTTTTTTTT	98	PASS	GT:PL	1/1:62,9,0	./.:0,0,0	1/1:62,9,0	Solyc01g088450.2.1
SL3.0ch01	83177576	Solyc01g088530	SL3.0ch01_83177576_T	G	T	291	PASS	GT:PL	1/1:165,24,0	1/1:169,30,0	0/0:0,36,186	Solyc01g088530.2.1
SL3.0ch01	83177959	Solyc01g088530	SL3.0ch01_83177959_A	T	A	102	PASS	GT:PL	0/1:14,0,127	0/0:0,15,113	0/1:72,0,116	Solyc01g088530.2.1
SL3.0ch01	83177960	Solyc01g088530	SL3.0ch01_83177960_G	C	G	109	PASS	GT:PL	0/0:0,12,115	0/1:82,0,55	0/0:0,6,51	Solyc01g088530.2.1
SL3.0ch01	83245636	Solyc01g088610	SL3.0ch01_83245636_G	C	G	106	PASS	GT:PL	0/0:0,33,159	1/1:90,15,0	0/0:0,30,126	Solyc01g088610.3.1
SL3.0ch01	83250158	Solyc01g088620	SL3.0ch01_83250158_TA	TAA	TA	35.6514	PASS	GT:PL	0/0:0,6,73	0/0:0,21,167	0/1:70,0,84	Solyc01g088620.3.1
SL3.0ch01	83297425	Solyc01g088660	SL3.0ch01_83297425_T	A	T	107	PASS	GT:PL	1/1:147,18,0	0/0:0,9,93	0/0:0,3,38	Solyc01g088660.3.1
SL3.0ch01	83304934	Solyc01g088690	SL3.0ch01_83304934_A	T	A	68	PASS	GT:PL	1/1:109,12,0	0/0:0,18,145	0/0:0,12,116	Solyc01g088690.3.1
SL3.0ch01	83305162	Solyc01g088690	SL3.0ch01_83305162_A	T	A	90	PASS	GT:PL	1/1:132,15,0	0/0:0,18,137	0/0:0,15,126	Solyc01g088690.3.1
SL3.0ch01	83305279	Solyc01g088690	SL3.0ch01_83305279_C	T	C	105	PASS	GT:PL	1/1:147,18,0	0/0:0,9,95	0/0:0,12,116	Solyc01g088690.3.1
SL3.0ch01	83305311	Solyc01g088690	SL3.0ch01_83305311_A	G	A	69	PASS	GT:PL	1/1:110,12,0	0/0:0,12,99	0/0:0,9,93	Solyc01g088690.3.1
SL3.0ch01	83305516	Solyc01g088690	SL3.0ch01_83305516_G	A	G	55	PASS	GT:PL	1/1:95,9,0	0/0:0,9,95	0/0:0,18,142	Solyc01g088690.3.1
SL3.0ch01	83305730	Solyc01g088690	SL3.0ch01_83305730_A	G	A	55	PASS	GT:PL	1/1:95,9,0	0/0:0,9,95	0/0:0,12,115	Solyc01g088690.3.1
SL3.0ch01	83305834	Solyc01g088690	SL3.0ch01_83305834_T	A	T	53	PASS	GT:PL	1/1:93,9,0	0/0:0,21,154	0/0:0,9,89	Solyc01g088690.3.1
SL3.0ch01	83305891	Solyc01g088690	SL3.0ch01_83305891_T	C	T	70	PASS	GT:PL	0/0:0,9,94	1/1:88,9,0	0/0:0,12,109	Solyc01g088690.3.1
SL3.0ch01	83305956	Solyc01g088690	SL3.0ch01_83305956_C	T	C	115	PASS	GT:PL	1/1:155,21,0	0/0:0,12,116	0/0:0,3,38	Solyc01g088690.3.1
SL3.0ch01	83306554	Solyc01g088690	SL3.0ch01_83306554_A	G	A	105	PASS	GT:PL	1/1:147,18,0	0/0:0,15,132	0/0:0,18,147	Solyc01g088690.3.1
SL3.0ch01	83306629	Solyc01g088690	SL3.0ch01_83306629_A	T	A	55	PASS	GT:PL	1/1:95,9,0	0/0:0,15,130	0/0:0,9,95	Solyc01g088690.3.1
SL3.0ch01	83306745	Solyc01g088690	SL3.0ch01_83306745_CG	CGG	CG	45.9672	PASS	GT:PL	1/1:85,9,0	0/0:0,24,174	0/0:0,3,40	Solyc01g088690.3.1
SL3.0ch01	83306779	Solyc01g088690	SL3.0ch01_83306779_T	A	T	91	PASS	GT:PL	1/1:133,15,0	0/0:0,24,163	0/0:0,18,135	Solyc01g088690.3.1
SL3.0ch01	83306883	Solyc01g088695	SL3.0ch01_83306883_T	C	T	54	PASS	GT:PL	1/1:95,9,0	0/0:0,33,184	0/0:0,24,155	Solyc01g088695.1.1
SL3.0ch01	83308082	Solyc01g088690	SL3.0ch01_83308082_G	C	G	91	PASS	GT:PL	1/1:133,15,0	0/0:0,24,152	0/0:0,18,147	Solyc01g088690.3.1
SL3.0ch01	83308124	Solyc01g088690	SL3.0ch01_83308124_G	T	G	54	PASS	GT:PL	1/1:95,9,0	0/0:0,24,159	0/0:0,12,108	Solyc01g088690.3.1
SL3.0ch01	83308214	Solyc01g088690	SL3.0ch01_83308214_G	T	G	92	PASS	GT:PL	1/1:133,15,0	0/0:0,9,95	0/0:0,6,68	Solyc01g088690.3.1
SL3.0ch01	83309347	Solyc01g088680	SL3.0ch01_83309347_C	G	C	121	PASS	GT:PL	1/1:163,27,0	0/0:0,24,165	0/0:0,12,100	Solyc01g088680.3.1
SL3.0ch01	83309352	Solyc01g088680	SL3.0ch01_83309352_G	A	G	125	PASS	GT:PL	1/1:167,27,0	0/0:0,24,167	0/0:0,12,114	Solyc01g088680.3.1
SL3.0ch01	83309455	Solyc01g088680	SL3.0ch01_83309455_T	C	T	43.294	PASS	GT:PL	1/1:83,9,0	0/0:0,15,129	0/0:0,6,69	Solyc01g088680.3.1
SL3.0ch01	83310225	Solyc01g088680	SL3.0ch01_83310225_C	T	C	123	PASS	GT:PL	1/1:165,15,0	0/0:0,12,113	0/0:0,21,157	Solyc01g088680.3.1
SL3.0ch01	83310298	Solyc01g088680	SL3.0ch01_83310298_C	T	C	181	PASS	GT:PL	1/1:211,21,0	0/1:11,0,168	0/0:0,18,169	Solyc01g088680.3.1
SL3.0ch01	83323382	Solyc01g088700	SL3.0ch01_83323382_C	A	C	165	PASS	GT:PL	0/1:32,0,32	0/0:0,6,69	0/1:52,0,101	Solyc01g088700.3.1
SL3.0ch01	83352319	Solyc01g088720	SL3.0ch01_83352319_T	C	T	141	PASS	GT:PL	0/1:38,0,150	0/0:0,24,164	0/1:49,0,114	Solyc01g088720.3.1
SL3.0ch01	83376393		SL3.0ch01_83376393_G	A	G	161	PASS	GT:PL	0/0:0,42,255	0/1:84,0,234	0/0:0,39,255
SL3.0ch01	83376480	Solyc01g088740	SL3.0ch01_83376480_A	T	A	150	PASS	GT:PL	0/0:0,39,255	0/1:84,0,234	0/0:0,33,255	Solyc01g088740.3.1
SL3.0ch01	83380828	Solyc01g088740	SL3.0ch01_83380828_A	G	A	94	PASS	GT:PL	0/0:0,33,255	0/1:84,0,232	0/0:0,51,255	Solyc01g088740.3.1
SL3.0ch01	83387214		SL3.0ch01_83387214_G	A	G	103	PASS	GT:PL	0/0:0,12,184	0/1:84,0,234	0/0:0,33,255
SL3.0ch01	83388981	Solyc01g088750	SL3.0ch01_83388981_ATC	ATCTC	ATC	83	PASS	GT:PL	0/0:0,12,112	0/1:83,0,25	0/0:0,12,113	Solyc01g088750.3.1
SL3.0ch01	83390631	Solyc01g088760	SL3.0ch01_83390631_G	C	G	74	PASS	GT:PL	1/1:73,6,0	0/0:0,163,215	1/1:15,3,0	Solyc01g088760.3.1
SL3.0ch01	83420710		SL3.0ch01_83420710_T	A	T	34.3564	PASS	GT:PL	0/0:0,24,161	1/1:89,9,0	0/0:0,33,170
SL3.0ch01	83449235	Solyc01g089850	SL3.0ch01_83449235_CTTTTTTTTTTT	CTTTTTTTTT	CTTTTTTTTTTT	290	PASS	GT:PL	1/1:98,84,0	1/1:108,148,18	1/1:128,132,0	Solyc01g089850.3.1
SL3.0ch01	83449242	Solyc01g089850	SL3.0ch01_83449242_TTTCTTC	TTTC	TTTCTTC	246	PASS	GT:PL	1/1:64,33,0	1/1:117,78,0	1/1:91,39,0	Solyc01g089850.3.1
SL3.0ch01	83449244	Solyc01g089850	SL3.0ch01_83449244_TTC	T	TTC	165	PASS	GT:PL	1/1:80,15,0	0/1:60,0,6	0/1:61,0,20	Solyc01g089850.3.1
SL3.0ch01	83449258	Solyc01g089850	SL3.0ch01_83449258_T	A	T	148	PASS	GT:PL	1/1:42,9,0	0/1:0,3,17	1/1:42,9,0	Solyc01g089850.3.1
SL3.0ch01	83450378	Solyc01g089850	SL3.0ch01_83450378_CTTTTTTTTTTT,CTTTTTTTTTTTT	CTTTTTTTTT	CTTTTTTTTTTT,CTTTTTTTTTTTT	127	PASS	GT:PL	1/1:22,3,0,22,3,22	1/1:66,12,0,66,12,66	1/2:99,75,69,34,0,25	Solyc01g089850.3.1
SL3.0ch01	83474485	Solyc01g089880	SL3.0ch01_83474485_CAAAAAAAAAAAAAA,CAAAAAAAAAAAAAAAA	CAAAAAAAAAAA	CAAAAAAAAAAAAAA,CAAAAAAAAAAAAAAAA	131	PASS	GT:PL	1/1:72,33,27,72,33,72	1/1:81,12,0,81,12,81	1/2:63,42,39,24,0,21	Solyc01g089880.3.1
SL3.0ch01	83474688	Solyc01g089880	SL3.0ch01_83474688_C	T	C	183	PASS	GT:PL	0/0:0,36,217	0/1:83,0,96	0/0:0,48,194	Solyc01g089880.3.1
SL3.0ch01	83526097	Solyc01g089950	SL3.0ch01_83526097_CGG	CG	CGG	60	PASS	GT:PL	0/0:0,63,27	1/1:94,40,0	0/0:0,60,30	Solyc01g089950.3.1
SL3.0ch01	83527073	Solyc01g089950	SL3.0ch01_83527073_T	G	T	92	PASS	GT:PL	0/1:16,0,128	0/0:0,27,194	0/1:71,0,127	Solyc01g089950.3.1
SL3.0ch01	83527727	Solyc01g089950	SL3.0ch01_83527727_C	T	C	72	PASS	GT:PL	1/1:43,18,0	0/1:5,0,20	1/1:35,11,0	Solyc01g089950.3.1
SL3.0ch01	83527797	Solyc01g089950	SL3.0ch01_83527797_G	T	G	52	PASS	GT:PL	0/0:0,184,21	1/1:91,226,0	0/0:0,126,21	Solyc01g089950.3.1
SL3.0ch01	83527819	Solyc01g089950	SL3.0ch01_83527819_T	C	T	31.2366	PASS	GT:PL	0/0:0,9,91	0/1:83,0,26	0/0:0,9,95	Solyc01g089950.3.1
SL3.0ch01	83534078	Solyc01g089960	SL3.0ch01_83534078_A	G	A	105	PASS	GT:PL	0/0:0,12,113	1/1:89,9,0	0/0:0,30,180	Solyc01g089960.3.1
SL3.0ch01	83535434	Solyc01g089960	SL3.0ch01_83535434_T	C	T	115	PASS	GT:PL	0/0:0,15,132	1/1:89,9,0	0/0:0,15,131	Solyc01g089960.3.1
SL3.0ch01	83561656		SL3.0ch01_83561656_ATCT	AT	ATCT	212	PASS	GT:PL	0/0:0,63,200	0/1:84,0,13	0/0:0,45,191
SL3.0ch01	83561762		SL3.0ch01_83561762_A	G	A	124	PASS	GT:PL	0/0:0,12,113	1/1:89,9,0	0/0:0,18,145
SL3.0ch01	83674442	Solyc01g090170	SL3.0ch01_83674442_C	T	C	141	PASS	GT:PL	0/0:0,3,60	0/1:84,0,234	0/0:0,6,110	Solyc01g090170.3.1
SL3.0ch01	83684590	Solyc01g090190	SL3.0ch01_83684590_G	A	G	76	PASS	GT:PL	0/0:0,81,203	0/1:84,0,26	0/0:0,51,194	Solyc01g090190.3.1
SL3.0ch01	83685831	Solyc01g090190	SL3.0ch01_83685831_T	A	T	212	PASS	GT:PL	0/0:0,9,95	1/1:89,9,0	0/0:0,21,158	Solyc01g090190.3.1
SL3.0ch01	83688763	Solyc01g090190	SL3.0ch01_83688763_G	A	G	159	PASS	GT:PL	0/0:0,18,145	1/1:89,9,0	0/0:0,9,87	Solyc01g090190.3.1
SL3.0ch01	83728323	Solyc01g090200	SL3.0ch01_83728323_A	G	A	212	PASS	GT:PL	0/0:0,15,122	0/1:84,0,26	0/0:0,30,180	Solyc01g090200.3.1
SL3.0ch01	83748002	Solyc01g090230	SL3.0ch01_83748002_A	G	A	160	PASS	GT:PL	0/0:0,15,130	0/1:84,0,26	0/0:0,24,162	Solyc01g090230.3.1
SL3.0ch01	83787145	Solyc01g090240	SL3.0ch01_83787145_C	T	C	118	PASS	GT:PL	0/1:17,0,129	0/0:0,1,155	0/1:69,0,134	Solyc01g090240.3.1
SL3.0ch01	83800566	Solyc01g090260	SL3.0ch01_83800566_A	C	A	116	PASS	GT:PL	0/0:0,12,126	0/1:84,0,26	0/0:0,12,113	Solyc01g090260.4.1
SL3.0ch01	83804708	Solyc01g090270	SL3.0ch01_83804708_T	C	T	173	PASS	GT:PL	0/0:0,9,95	0/1:84,0,26	0/0:0,15,132	Solyc01g090270.3.1
SL3.0ch01	83813802		SL3.0ch01_83813802_GAAAAAAAAAAAAAA	GAAAAAAAAAAAA	GAAAAAAAAAAAAAA	70	PASS	GT:PL	1/1:42,9,0	1/1:50,22,13	1/1:17,3,0
SL3.0ch01	83836630	Solyc01g090290	SL3.0ch01_83836630_GTTTTTTTTTTTTT	GTTTTTTTTTTT	GTTTTTTTTTTTTT	73	PASS	GT:PL	1/1:59,44,19	1/1:26,6,0	1/1:32,5,0	Solyc01g090290.3.1
SL3.0ch01	83836632	Solyc01g090290	SL3.0ch01_83836632_TTAT	TT	TTAT	33.3214	PASS	GT:PL	0/1:24,0,53	0/1:21,0,54	0/1:25,0,54	Solyc01g090290.3.1
SL3.0ch01	83901115	Solyc01g090340	SL3.0ch01_83901115_T	C	T	52	PASS	GT:PL	0/0:0,96,202	1/1:90,9,0	0/0:0,102,203	Solyc01g090340.2.1
SL3.0ch01	83901368	Solyc01g090340	SL3.0ch01_83901368_T	C	T	153	PASS	GT:PL	0/0:0,33,184	1/1:90,9,0	0/0:0,30,175	Solyc01g090340.2.1
SL3.0ch01	83901401	Solyc01g090340	SL3.0ch01_83901401_T	C	T	138	PASS	GT:PL	0/0:0,30,179	1/1:90,9,0	0/0:0,27,174	Solyc01g090340.2.1
SL3.0ch01	83901537	Solyc01g090340	SL3.0ch01_83901537_G	A	G	125	PASS	GT:PL	0/0:0,9,94	0/1:84,0,22	0/0:0,12,116	Solyc01g090340.2.1
SL3.0ch01	83960548		SL3.0ch01_83960548_A	G	A	68	PASS	GT:PL	0/0:0,69,255	0/1:84,0,98	0/0:0,93,255
SL3.0ch01	83964141	Solyc01g090420	SL3.0ch01_83964141_G	A	G	363	PASS	GT:PL	0/0:0,18,145	1/1:90,9,0	0/0:0,30,180	Solyc01g090420.3.1
SL3.0ch01	83985923		SL3.0ch01_83985923_T	C	T	374	PASS	GT:PL	1/1:139,21,0	1/1:141,18,0	0/1:128,0,14
SL3.0ch01	83999269	Solyc01g090430	SL3.0ch01_83999269_A	G	A	314	PASS	GT:PL	0/0:0,15,109	1/1:89,9,0	0/0:0,6,66	Solyc01g090430.3.1
SL3.0ch01	84035160	Solyc01g090480	SL3.0ch01_84035160_CTTT	CTT	CTTT	159	PASS	GT:PL	0/0:0,18,146	1/1:90,9,0	0/0:0,18,174	Solyc01g090480.3.1
SL3.0ch01	84043382	Solyc01g090500	SL3.0ch01_84043382_T	C	T	76	PASS	GT:PL	0/0:0,27,161	1/1:90,9,0	0/0:0,15,115	Solyc01g090500.3.1
SL3.0ch01	84256095	Solyc01g090740	SL3.0ch01_84256095_CAAAAAAAAAAAAAAAAA,CAAAAAAAAAAAAAAAA,CAAAAAAAAAAAAAAAAAA	CAAAAAAAAAAAAA	CAAAAAAAAAAAAAAAAA,CAAAAAAAAAAAAAAAA,CAAAAAAAAAAAAAAAAAA	83	PASS	GT:PL	1/1:56,6,0,56,6,56,56,6,56,56	3/3:69,69,69,69,69,69,6,6,6,0	2/2:57,57,57,9,9,0,57,57,9,57	Solyc01g090740.3.1
SL3.0ch01	84257424	Solyc01g090740	SL3.0ch01_84257424_T	G	T	312	PASS	GT:PL	1/1:113,12,0	1/1:95,9,0	1/1:130,15,0	Solyc01g090740.3.1
SL3.0ch01	84384916	Solyc01g090800	SL3.0ch01_84384916_CTTTTTTTTTTTTT	CTTTTTTTTTTT	CTTTTTTTTTTTTT	59	PASS	GT:PL	1/1:31,12,6	1/1:18,3,0	1/1:70,42,30	Solyc01g090800.3.1
SL3.0ch01	84432933	Solyc01g090850	SL3.0ch01_84432933_GGGTGCCGGTGCCGGTGCCGGTGCCGGTG	GGGTGCCGGTGCCGGTGCCGGTG	GGGTGCCGGTGCCGGTGCCGGTGCCGGTG	111	PASS	GT:PL	0/0:0,15,132	1/1:90,9,0	0/0:0,24,162	Solyc01g090850.3.1
SL3.0ch01	84441289	Solyc01g090850	SL3.0ch01_84441289_C	T	C	79	PASS	GT:PL	0/0:0,15,133	1/1:90,9,0	0/0:0,24,161	Solyc01g090850.3.1
SL3.0ch01	84444938	Solyc01g090860	SL3.0ch01_84444938_AA	AAGA	AA	418	PASS	GT:PL	1/1:149,12,0	1/1:95,6,0	1/1:200,18,0	Solyc01g090860.3.1
SL3.0ch01	84555135		SL3.0ch01_84555135_T	C	T	496	PASS	GT:PL	1/1:173,21,0	1/1:159,30,0	1/1:190,30,0
SL3.0ch01	84555138		SL3.0ch01_84555138_CTTTTTTTTTTTT,CTTTTTTTTTTT	CTTTTTTTT	CTTTTTTTTTTTT,CTTTTTTTTTTT	620	PASS	GT:PL	1/2:224,33,18,198,0,195	1/2:218,40,19,194,7,191	1/2:255,63,39,241,0,235
SL3.0ch01	84757539	Solyc01g091190	SL3.0ch01_84757539_T	G	T	144	PASS	GT:PL	0/0:0,78,89	1/1:92,60,0	0/0:0,96,87	Solyc01g091190.3.1
SL3.0ch01	84765159		SL3.0ch01_84765159_T	A	T	34.1294	PASS	GT:PL	0/0:0,27,86	1/1:92,42,0	0/0:0,81,89
SL3.0ch01	84783511	Solyc01g091230	SL3.0ch01_84783511_A	G	A	296	PASS	GT:PL	0/0:0,15,146	1/1:90,9,0	0/0:0,15,131	Solyc01g091230.3.1
SL3.0ch01	84787010	Solyc01g091240	SL3.0ch01_84787010_G	A	G	570	PASS	GT:PL	1/1:187,83,0	1/1:204,84,0	1/1:202,63,0	Solyc01g091240.3.1
SL3.0ch01	84810408	Solyc01g091280	SL3.0ch01_84810408_GAAAAAAAAAAA,GAAAAAAAAAAAA	GAAAAAAAAA	GAAAAAAAAAAA,GAAAAAAAAAAAA	186	PASS	GT:PL	1/2:70,32,30,48,11,49	1/2:133,77,56,77,0,68	1/1:54,9,0,54,9,54	Solyc01g091280.3.1
SL3.0ch01	84886005	Solyc01g091380	SL3.0ch01_84886005_G	A	G	69	PASS	GT:PL	0/0:0,15,126	1/1:90,9,0	0/0:0,12,86	Solyc01g091380.3.1
SL3.0ch01	84892613	Solyc01g091385	SL3.0ch01_84892613_G	A	G	43.294	PASS	GT:PL	0/0:0,6,66	0/0:0,15,132	1/1:83,9,0	Solyc01g091385.1.1
SL3.0ch01	84898251	Solyc01g091385	SL3.0ch01_84898251_A	G	A	186	PASS	GT:PL	0/0:0,15,132	1/1:90,9,0	0/0:0,12,110	Solyc01g091385.1.1
SL3.0ch01	85007431	Solyc01g091500	SL3.0ch01_85007431_C	T	C	130	PASS	GT:PL	0/0:0,27,111	1/1:92,18,0	0/0:0,33,116	Solyc01g091500.3.1
SL3.0ch01	85009715	Solyc01g091510	SL3.0ch01_85009715_C	G	C	158	PASS	GT:PL	1/1:27,6,0	0/1:12,0,20	1/1:44,4,0	Solyc01g091510.3.1
SL3.0ch01	85009716	Solyc01g091510	SL3.0ch01_85009716_A	G	A	158	PASS	GT:PL	0/0:0,9,151	0/1:84,0,98	0/0:0,6,110	Solyc01g091510.3.1
SL3.0ch01	85009979	Solyc01g091510	SL3.0ch01_85009979_A	G	A	158	PASS	GT:PL	0/0:0,9,93	1/1:90,9,0	0/0:0,15,115	Solyc01g091510.3.1
SL3.0ch01	85011853	Solyc01g091510	SL3.0ch01_85011853_T	C	T	137	PASS	GT:PL	0/0:0,15,125	1/1:90,9,0	0/0:0,6,69	Solyc01g091510.3.1
SL3.0ch01	85012231	Solyc01g091510	SL3.0ch01_85012231_C	T	C	148	PASS	GT:PL	0/0:0,255,104	1/1:93,255,0	0/0:0,255,128	Solyc01g091510.3.1
SL3.0ch01	85019835	Solyc01g091520	SL3.0ch01_85019835_C	T	C	212	PASS	GT:PL	0/0:0,24,189	1/1:91,9,0	0/0:0,21,158	Solyc01g091520.3.1
SL3.0ch01	85020221		SL3.0ch01_85020221_C	A	C	187	PASS	GT:PL	0/0:0,15,121	1/1:91,9,0	0/0:0,18,144
SL3.0ch01	85020308		SL3.0ch01_85020308_A	G	A	180	PASS	GT:PL	0/0:0,18,144	1/1:91,9,0	0/0:0,30,180
SL3.0ch01	85020311		SL3.0ch01_85020311_G	A	G	180	PASS	GT:PL	0/0:0,24,255	0/1:85,0,66	0/0:0,21,254
SL3.0ch01	85025429	Solyc01g091530	SL3.0ch01_85025429_A	G	A	212	PASS	GT:PL	0/0:0,15,119	1/1:91,9,0	0/0:0,15,120	Solyc01g091530.3.1
SL3.0ch01	85049462	Solyc01g091585	SL3.0ch01_85049462_G	A	G	115	PASS	GT:PL	0/0:0,33,214	1/1:92,9,0	0/0:0,33,184	Solyc01g091585.1.1
SL3.0ch01	85150316	Solyc01g091690	SL3.0ch01_85150316_TAAAAAAAAAAAA	TAAAAAAAAAA	TAAAAAAAAAAAA	47.4519	PASS	GT:PL	1/1:24,16,16	1/1:41,22,16	1/1:36,6,0	Solyc01g091690.3.1
SL3.0ch01	85194140	Solyc01g091730	SL3.0ch01_85194140_C	T	C	697	PASS	GT:PL	1/1:237,60,0	1/1:231,57,0	1/1:255,72,0	Solyc01g091730.3.1
SL3.0ch01	85223613	Solyc01g091770	SL3.0ch01_85223613_G	A	G	414	PASS	GT:PL	0/0:0,21,251	0/1:86,0,51	0/0:0,12,184	Solyc01g091770.3.1
SL3.0ch01	85223623	Solyc01g091770	SL3.0ch01_85223623_T	G	T	422	PASS	GT:PL	0/0:0,15,130	1/1:92,9,0	0/0:0,18,147	Solyc01g091770.3.1
SL3.0ch01	85225315	Solyc01g091770	SL3.0ch01_85225315_G	A	G	426	PASS	GT:PL	0/0:0,15,212	0/1:87,0,212	0/0:0,30,255	Solyc01g091770.3.1
SL3.0ch01	85225343	Solyc01g091770	SL3.0ch01_85225343_G	T	G	386	PASS	GT:PL	0/0:0,72,202	1/1:92,9,0	0/0:0,51,194	Solyc01g091770.3.1
SL3.0ch01	85225474	Solyc01g091770	SL3.0ch01_85225474_A	ATCAG	A	467	PASS	GT:PL	0/0:0,21,158	1/1:92,9,0	0/0:0,12,112	Solyc01g091770.3.1
SL3.0ch01	85225650		SL3.0ch01_85225650_C	T	C	399	PASS	GT:PL	0/0:0,39,191	1/1:92,9,0	0/0:0,45,190
SL3.0ch01	85225919		SL3.0ch01_85225919_T	C	T	168	PASS	GT:PL	0/0:0,18,141	1/1:92,9,0	0/0:0,18,145
SL3.0ch01	85226923		SL3.0ch01_85226923_AAGAGAG	AAGAG	AAGAGAG	281	PASS	GT:PL	0/0:0,27,163	1/1:92,9,0	0/0:0,15,133
SL3.0ch01	85226973		SL3.0ch01_85226973_T	C	T	365	PASS	GT:PL	0/0:0,12,113	1/1:92,9,0	0/0:0,24,167
SL3.0ch01	85248431	Solyc01g091820	SL3.0ch01_85248431_G	A	G	317	PASS	GT:PL	1/1:94,9,0	1/1:135,18,0	1/1:114,12,0	Solyc01g091820.3.1
SL3.0ch01	85320824	Solyc01g091910	SL3.0ch01_85320824_CAA	CAATAA	CAA	62	PASS	GT:PL	0/1:96,0,155	0/0:0,3,60	0/0:0,15,212	Solyc01g091910.4.1
SL3.0ch01	85330425	Solyc01g091920	SL3.0ch01_85330425_T	C	T	60	PASS	GT:PL	0/1:50,0,123	0/0:0,6,69	0/1:40,0,144	Solyc01g091920.2.1
SL3.0ch01	85357185	Solyc01g091950	SL3.0ch01_85357185_T	A	T	252	PASS	GT:PL	0/1:80,0,141	0/1:123,0,155	0/1:86,0,156	Solyc01g091950.3.1
SL3.0ch01	85357408	Solyc01g091950	SL3.0ch01_85357408_G	A	G	122	PASS	GT:PL	0/0:0,15,133	1/1:92,9,0	0/0:0,18,141	Solyc01g091950.3.1
SL3.0ch01	85459935	Solyc01g094010	SL3.0ch01_85459935_C	G	C	157	PASS	GT:PL	0/0:0,232,230	1/1:92,9,0	0/0:0,253,231	Solyc01g094010.3.1
SL3.0ch01	85576138	Solyc01g094150	SL3.0ch01_85576138_T	C	T	115	PASS	GT:PL	0/0:0,75,202	1/1:92,9,0	0/0:0,75,203	Solyc01g094150.3.1
SL3.0ch01	85736615	Solyc01g094340	SL3.0ch01_85736615_T	C	T	145	PASS	GT:PL	0/0:0,69,201	1/1:92,9,0	0/0:0,67,181	Solyc01g094340.3.1
SL3.0ch01	85809657	Solyc01g094460	SL3.0ch01_85809657_G	A	G	55	PASS	GT:PL	0/0:0,9,89	1/1:91,9,0	0/0:0,12,116	Solyc01g094460.3.1
SL3.0ch01	85812291	Solyc01g094470	SL3.0ch01_85812291_C	T	C	160	PASS	GT:PL	0/0:0,15,130	1/1:92,9,0	0/0:0,21,150	Solyc01g094470.3.1
SL3.0ch01	85815070	Solyc01g094480	SL3.0ch01_85815070_A	T	A	148	PASS	GT:PL	0/0:0,27,174	1/1:91,9,0	0/0:0,9,91	Solyc01g094480.3.1
SL3.0ch01	85837303	Solyc01g094530	SL3.0ch01_85837303_A	G	A	161	PASS	GT:PL	0/0:0,15,130	1/1:92,9,0	0/0:0,21,146	Solyc01g094530.3.1
SL3.0ch01	85838465	Solyc01g094530	SL3.0ch01_85838465_T	C	T	149	PASS	GT:PL	0/1:5,0,150	1/1:185,33,0	0/0:0,36,188	Solyc01g094530.3.1
SL3.0ch01	85872909	Solyc01g094570	SL3.0ch01_85872909_C	T	C	143	PASS	GT:PL	0/0:0,12,100	1/1:91,9,0	0/0:0,18,146	Solyc01g094570.3.1
SL3.0ch01	85876258	Solyc01g094580	SL3.0ch01_85876258_G	C	G	161	PASS	GT:PL	0/0:0,9,93	1/1:92,12,0	0/0:0,12,116	Solyc01g094580.3.1
SL3.0ch01	85877791	Solyc01g094580	SL3.0ch01_85877791_CAAAAAAAAAA,CAAAAAAAAA	CAAAAAAAAAAA	CAAAAAAAAAA,CAAAAAAAAA	36.5142	PASS	GT:PL	0/0:0,9,91	1/1:91,9,0	0/0:0,18,144	Solyc01g094580.3.1
SL3.0ch01	85878570	Solyc01g094580	SL3.0ch01_85878570_C	A	C	159	PASS	GT:PL	0/0:0,18,141	1/1:92,9,0	0/0:0,18,147	Solyc01g094580.3.1
SL3.0ch01	85915718	Solyc01g094620	SL3.0ch01_85915718_G	A	G	132	PASS	GT:PL	0/0:0,39,230	1/1:92,9,0	0/0:0,24,163	Solyc01g094620.3.1
SL3.0ch01	85945501	Solyc01g094630	SL3.0ch01_85945501_T	A	T	540	PASS	GT:PL	1/1:157,34,0	1/1:205,114,0	1/1:201,57,0	Solyc01g094630.3.1
SL3.0ch01	85984251	Solyc01g094660	SL3.0ch01_85984251_C	T	C	41.3243	PASS	GT:PL	0/0:0,12,116	./.:0,0,0	0/1:74,0,96	Solyc01g094660.3.1
SL3.0ch01	86030336	Solyc01g094720	SL3.0ch01_86030336_G	A	G	739	PASS	GT:PL	1/1:255,255,0	1/1:255,255,0	1/1:255,255,0	Solyc01g094720.3.1
SL3.0ch01	86035648		SL3.0ch01_86035648_G	A	G	250	PASS	GT:PL	0/1:111,0,30	./.:0,0,0	1/1:173,42,0
SL3.0ch01	86035747		SL3.0ch01_86035747_T	C	T	175	PASS	GT:PL	0/1:82,0,55	./.:0,0,0	0/1:127,0,17
SL3.0ch01	86035789		SL3.0ch01_86035789_A	G	A	163	PASS	GT:PL	0/1:82,0,55	./.:0,0,0	0/1:113,0,94
SL3.0ch01	86035802		SL3.0ch01_86035802_A	G	A	102	PASS	GT:PL	0/1:23,0,103	./.:0,0,0	0/1:112,0,94
SL3.0ch01	86035822		SL3.0ch01_86035822_C	T	C	163	PASS	GT:PL	0/1:82,0,55	./.:0,0,0	0/1:113,0,94
SL3.0ch01	86035862		SL3.0ch01_86035862_T	C	T	99	PASS	GT:PL	0/1:23,0,103	./.:0,0,0	0/1:109,0,92
SL3.0ch01	86047954		SL3.0ch01_86047954_TAAAAAAAAAAAAA	TAAAAAAAAAAA	TAAAAAAAAAAAAA	37.4487	PASS	GT:PL	1/1:60,24,12	1/1:8,11,13	1/1:18,3,0
SL3.0ch01	86073883	Solyc01g094790	SL3.0ch01_86073883_CTTTTTTTTTTTTTTT,CTTTTTTTTTTTTTTTT	CTTTTTTTTTTTT	CTTTTTTTTTTTTTTT,CTTTTTTTTTTTTTTTT	322	PASS	GT:PL	1/1:71,25,0,63,22,57	1/2:164,244,63,105,0,45	1/2:147,112,71,69,0,56	Solyc01g094790.3.1
SL3.0ch01	86115497	Solyc01g094830	SL3.0ch01_86115497_A	G	A	126	PASS	GT:PL	0/0:0,18,143	1/1:91,9,0	0/0:0,9,93	Solyc01g094830.3.1
SL3.0ch01	86128406	Solyc01g094840	SL3.0ch01_86128406_G	A	G	108	PASS	GT:PL	0/1:52,0,87	0/1:93,0,165	0/0:0,9,89	Solyc01g094840.3.1
SL3.0ch01	86128407	Solyc01g094840	SL3.0ch01_86128407_A	G	A	221	PASS	GT:PL	0/1:52,0,87	0/1:147,0,167	0/1:57,0,57	Solyc01g094840.3.1
SL3.0ch01	86132042	Solyc01g094850	SL3.0ch01_86132042_CA	CAA	CA	46.7169	PASS	GT:PL	0/0:0,39,191	1/1:92,9,0	0/0:0,30,170	Solyc01g094850.2.1
SL3.0ch01	86161896	Solyc01g094880	SL3.0ch01_86161896_T	G	T	296	PASS	GT:PL	1/1:116,12,0	1/1:133,15,0	0/1:82,0,26	Solyc01g094880.3.1
SL3.0ch01	86166297	Solyc01g094880	SL3.0ch01_86166297_C	T	C	162	PASS	GT:PL	0/0:0,18,221	0/1:86,0,51	0/0:0,3,60	Solyc01g094880.3.1
SL3.0ch01	86196220		SL3.0ch01_86196220_CTTTTTTTTTT	CTTTTTTTTT	CTTTTTTTTTT	46.0003	PASS	GT:PL	1/1:20,6,0	1/1:20,6,0	1/1:32,12,0
SL3.0ch01	86218499	Solyc01g094940	SL3.0ch01_86218499_C	G	C	158	PASS	GT:PL	0/0:0,9,85	1/1:92,9,0	0/0:0,27,171	Solyc01g094940.3.1
SL3.0ch01	86264352	Solyc01g095020	SL3.0ch01_86264352_T	C	T	153	PASS	GT:PL	1/1:196,51,0	0/0:0,33,219	0/0:0,33,183	Solyc01g095020.3.1
SL3.0ch01	86278986	Solyc01g095030	SL3.0ch01_86278986_T	C	T	90	PASS	GT:PL	0/1:17,0,125	1/1:114,12,0	0/0:0,21,158	Solyc01g095030.3.1
SL3.0ch01	86281238	Solyc01g095030	SL3.0ch01_86281238_T	A	T	54	PASS	GT:PL	0/0:0,39,190	1/1:93,9,0	0/0:0,99,203	Solyc01g095030.3.1
SL3.0ch01	86375633	Solyc01g095100	SL3.0ch01_86375633_ATTTTTTTTTT	ATTTTTTTTT	ATTTTTTTTTT	48.0136	PASS	GT:PL	1/1:34,19,7	1/1:27,9,0	1/1:20,6,0	Solyc01g095100.3.1
SL3.0ch01	86385794	Solyc01g095130	SL3.0ch01_86385794_A	ATG	A	30.0043	PASS	GT:PL	./.:0,0,0	./.:0,0,0	1/1:56,3,0	Solyc01g095130.3.1
SL3.0ch01	86387814	Solyc01g095130	SL3.0ch01_86387814_C	T	C	171	PASS	GT:PL	0/0:0,9,62	1/1:94,18,0	0/0:0,12,75	Solyc01g095130.3.1
SL3.0ch01	86389086	Solyc01g095130	SL3.0ch01_86389086_A	G	A	166	PASS	GT:PL	0/0:0,33,116	1/1:94,18,0	0/0:0,18,94	Solyc01g095130.3.1
SL3.0ch01	86398199	Solyc01g095140	SL3.0ch01_86398199_CTAATAATAATAATAATAATAAT	CTAATAATAATAATAATAAT	CTAATAATAATAATAATAATAAT	114	PASS	GT:PL	./.:0,0,0	1/1:151,9,0	0/0:0,15,211	Solyc01g095140.3.1
SL3.0ch01	86424319	Solyc01g095210	SL3.0ch01_86424319_G	A	G	170	PASS	GT:PL	1/1:213,169,0	0/0:0,181,219	0/0:0,205,225	Solyc01g095210.3.1
SL3.0ch01	86439492		SL3.0ch01_86439492_A	C	A	347	PASS	GT:PL	1/1:198,54,0	1/1:192,39,0	0/0:0,63,202
SL3.0ch01	86440097		SL3.0ch01_86440097_T	A	T	137	PASS	GT:PL	0/1:172,0,157	0/0:0,72,203	0/0:0,105,206
SL3.0ch01	86448727	Solyc01g095230	SL3.0ch01_86448727_T	C	T	314	PASS	GT:PL	1/1:200,54,0	1/1:157,21,0	0/0:0,39,191	Solyc01g095230.3.1
SL3.0ch01	86525727	Solyc01g095370	SL3.0ch01_86525727_AGGGG	AG	AGGGG	77	PASS	GT:PL	./.:0,0,0	1/1:110,6,0	0/1:0,3,60	Solyc01g095370.3.1
SL3.0ch01	86525873	Solyc01g095370	SL3.0ch01_86525873_A	G	A	158	PASS	GT:PL	0/0:0,24,159	1/1:93,9,0	0/0:0,12,116	Solyc01g095370.3.1
SL3.0ch01	86525961	Solyc01g095370	SL3.0ch01_86525961_C	T	C	141	PASS	GT:PL	0/0:0,6,69	1/1:92,9,0	0/0:0,27,175	Solyc01g095370.3.1
SL3.0ch01	86527082	Solyc01g095370	SL3.0ch01_86527082_C	T	C	111	PASS	GT:PL	0/0:0,6,69	1/1:92,9,0	0/0:0,21,152	Solyc01g095370.3.1
SL3.0ch01	86551143	Solyc01g095420	SL3.0ch01_86551143_A	T	A	212	PASS	GT:PL	0/0:0,66,202	1/1:93,9,0	0/0:0,69,203	Solyc01g095420.3.1
SL3.0ch01	86553927	Solyc01g095420	SL3.0ch01_86553927_T	C	T	30.5741	PASS	GT:PL	0/0:0,21,158	1/1:93,9,0	0/0:0,24,167	Solyc01g095420.3.1
SL3.0ch01	86558550	Solyc01g095430	SL3.0ch01_86558550_CTTTTTTTTTT	CTTTTTTTTT	CTTTTTTTTTT	38.0744	PASS	GT:PL	0/0:0,33,135	1/1:93,9,0	0/0:0,21,116	Solyc01g095430.3.1
SL3.0ch01	86587069		SL3.0ch01_86587069_C	T	C	686	PASS	GT:PL	1/1:213,154,0	1/1:244,255,0	1/1:255,255,0
SL3.0ch01	86587118		SL3.0ch01_86587118_T	C	T	700	PASS	GT:PL	1/1:216,166,0	1/1:255,255,0	1/1:255,255,0
SL3.0ch01	86587140		SL3.0ch01_86587140_G	A	G	700	PASS	GT:PL	1/1:216,166,0	1/1:255,255,0	1/1:255,255,0
SL3.0ch01	86639413	Solyc01g095540	SL3.0ch01_86639413_A	G	A	140	PASS	GT:PL	1/1:183,45,0	0/0:0,69,232	0/0:0,66,199	Solyc01g095540.3.1
SL3.0ch01	86650158	Solyc01g095560	SL3.0ch01_86650158_T	C	T	75	PASS	GT:PL	0/0:0,9,99	1/1:92,9,0	0/0:0,18,166	Solyc01g095560.3.1
SL3.0ch01	86669269	Solyc01g095580	SL3.0ch01_86669269_CTTTTTTTTTTTT	CTTTTTTTTTT	CTTTTTTTTTTTT	81	PASS	GT:PL	1/1:33,7,1	1/1:81,27,6	./.:0,0,0	Solyc01g095580.3.1
SL3.0ch01	86705342		SL3.0ch01_86705342_GGAGT	G	GGAGT	110	PASS	GT:PL	1/1:151,9,0	0/0:0,30,255	0/0:0,33,255
SL3.0ch01	86715757	Solyc01g095630	SL3.0ch01_86715757_C	T	C	137	PASS	GT:PL	1/1:180,30,0	0/0:0,39,191	0/0:0,42,193	Solyc01g095630.3.1
SL3.0ch01	86715758	Solyc01g095630	SL3.0ch01_86715758_TAAAAA	TAAAA	TAAAAA	75	PASS	GT:PL	0/0:0,45,255	1/1:92,9,0	0/0:0,9,93	Solyc01g095630.3.1
SL3.0ch01	86716032	Solyc01g095630	SL3.0ch01_86716032_T	C	T	103	PASS	GT:PL	1/1:145,18,0	0/0:0,39,222	0/0:0,30,180	Solyc01g095630.3.1
SL3.0ch01	86716303	Solyc01g095630	SL3.0ch01_86716303_A	T	A	50	PASS	GT:PL	1/1:91,9,0	0/0:0,30,180	0/0:0,15,132	Solyc01g095630.3.1
SL3.0ch01	86716834	Solyc01g095630	SL3.0ch01_86716834_A	T	A	212	PASS	GT:PL	0/0:0,51,255	0/1:90,0,255	0/0:0,72,255	Solyc01g095630.3.1
SL3.0ch01	86716985	Solyc01g095630	SL3.0ch01_86716985_T	A	T	161	PASS	GT:PL	0/0:0,9,91	1/1:92,9,0	0/0:0,33,183	Solyc01g095630.3.1
SL3.0ch01	86750459	Solyc01g095680	SL3.0ch01_86750459_AC	ACTCC	AC	212	PASS	GT:PL	0/0:0,57,196	1/1:93,9,0	0/0:0,51,196	Solyc01g095680.2.1
SL3.0ch01	86760117	Solyc01g095700	SL3.0ch01_86760117_C	T	C	212	PASS	GT:PL	0/0:0,12,111	1/1:93,9,0	0/0:0,21,158	Solyc01g095700.3.1
SL3.0ch01	86808235	Solyc01g095730	SL3.0ch01_86808235_A	G	A	136	PASS	GT:PL	0/0:0,24,167	1/1:93,9,0	0/0:0,12,116	Solyc01g095730.3.1
SL3.0ch01	86947687	Solyc01g095950	SL3.0ch01_86947687_G	A	G	292	PASS	GT:PL	1/1:180,18,0	1/1:69,6,0	1/1:69,6,0	Solyc01g095950.1.1
SL3.0ch01	86977284	Solyc01g095990	SL3.0ch01_86977284_T	TTC	T	739	PASS	GT:PL	1/1:255,99,0	1/1:255,81,0	1/1:255,111,0	Solyc01g095990.3.1
SL3.0ch01	86979557	Solyc01g095990	SL3.0ch01_86979557_C	A	C	202	PASS	GT:PL	0/0:0,57,201	1/1:93,9,0	0/0:0,33,180	Solyc01g095990.3.1
SL3.0ch01	87004563	Solyc01g096040	SL3.0ch01_87004563_ATTTTTTTTTTT	ATTTTTTTTTT	ATTTTTTTTTTT	87	PASS	GT:PL	1/1:43,46,6	1/1:38,42,0	1/1:38,39,0	Solyc01g096040.3.1
SL3.0ch01	87019797		SL3.0ch01_87019797_CAAAAAAAAAAAA,CAAAAAAAAAAAAA	CAAAAAAAAAAA	CAAAAAAAAAAAA,CAAAAAAAAAAAAA	47.5224	PASS	GT:PL	0/1:36,3,0	0/0:0,15,132	0/1:54,0,57
SL3.0ch01	87145768	Solyc01g096170	SL3.0ch01_87145768_C	T	C	305	PASS	GT:PL	0/1:84,0,26	0/1:129,0,27	1/1:131,15,0	Solyc01g096170.3.1
SL3.0ch01	87167708		SL3.0ch01_87167708_G	T	G	91	PASS	GT:PL	1/1:54,6,0	0/0:0,21,142	1/1:38,3,0
SL3.0ch01	87236588	Solyc01g096280	SL3.0ch01_87236588_CTTTTTTTTTTT	CTTTTTTTTTT	CTTTTTTTTTTT	42.4922	PASS	GT:PL	1/1:35,18,0	1/1:24,9,0	1/1:17,9,10	Solyc01g096280.2.1
SL3.0ch01	87289796		SL3.0ch01_87289796_TTCTCTCTCTCT	TTCTCTCTCT	TTCTCTCTCTCT	212	PASS	GT:PL	0/0:0,18,146	1/1:93,9,0	0/0:0,21,149
SL3.0ch01	87290136	Solyc01g096340	SL3.0ch01_87290136_A	G	A	212	PASS	GT:PL	0/0:0,6,110	0/1:87,0,170	0/0:0,6,110	Solyc01g096340.3.1
SL3.0ch01	87369364	Solyc01g096390	SL3.0ch01_87369364_C	G	C	190	PASS	GT:PL	0/1:66,0,26	1/1:59,9,0	1/1:100,18,0	Solyc01g096390.3.1
SL3.0ch01	87369365	Solyc01g096390	SL3.0ch01_87369365_A	G	A	147	PASS	GT:PL	0/0:0,30,180	1/1:92,9,0	0/0:0,9,95	Solyc01g096390.3.1
SL3.0ch01	87369412	Solyc01g096390	SL3.0ch01_87369412_C	G	C	252	PASS	GT:PL	0/1:87,0,61	0/1:78,0,14	0/1:125,0,26	Solyc01g096390.3.1
SL3.0ch01	87551618	Solyc01g096600	SL3.0ch01_87551618_A	T	A	445	PASS	GT:PL	1/1:173,30,0	1/1:183,36,0	1/1:115,18,0	Solyc01g096600.3.1
SL3.0ch01	87551619	Solyc01g096600	SL3.0ch01_87551619_G	A	G	440	PASS	GT:PL	1/1:172,30,0	1/1:179,36,0	1/1:115,18,0	Solyc01g096600.3.1
SL3.0ch01	87595642	Solyc01g096700	SL3.0ch01_87595642_G	A	G	186	PASS	GT:PL	0/0:0,54,197	0/1:88,0,159	0/0:0,81,203	Solyc01g096700.3.1
SL3.0ch01	87604807	Solyc01g096710	SL3.0ch01_87604807_TAAAAAAAAAAAAAAAA,TAAAAAAAAAAAAAAAAA	TAAAAAAAAAAAAA	TAAAAAAAAAAAAAAAA,TAAAAAAAAAAAAAAAAA	49.6242	PASS	GT:PL	1/2:45,28,25,20,0,17	1/2:45,28,25,20,0,17	1/1:29,12,9,29,12,29	Solyc01g096710.3.1
SL3.0ch01	87616089	Solyc01g096730	SL3.0ch01_87616089_GTTTTTTTTTTT	GTTTTTTTTTT	GTTTTTTTTTTT	43.3816	PASS	GT:PL	1/1:20,4,0	1/1:18,6,0	1/1:29,12,0	Solyc01g096730.2.1
SL3.0ch01	87630110	Solyc01g096740	SL3.0ch01_87630110_C	T	C	116	PASS	GT:PL	0/0:0,42,193	1/1:94,18,0	0/0:0,12,116	Solyc01g096740.3.1
SL3.0ch01	87707291	Solyc01g096830	SL3.0ch01_87707291_C	A	C	164	PASS	GT:PL	0/0:0,36,188	1/1:93,9,0	0/0:0,33,178	Solyc01g096830.3.1
SL3.0ch01	87713226		SL3.0ch01_87713226_G	A	G	387	PASS	GT:PL	1/1:152,59,0	1/1:149,48,0	0/1:120,0,14
SL3.0ch01	87719988	Solyc01g096850	SL3.0ch01_87719988_CATG	CATGATG	CATG	63	PASS	GT:PL	0/0:0,39,190	1/1:93,9,0	0/0:0,33,184	Solyc01g096850.3.1
SL3.0ch01	87810735	Solyc01g096930	SL3.0ch01_87810735_A	T	A	251	PASS	GT:PL	0/1:113,0,74	0/1:92,0,113	0/1:81,0,106	Solyc01g096930.3.1
SL3.0ch01	87892824	Solyc01g097040	SL3.0ch01_87892824_GGA	GGAAGAGA	GGA	38.304	PASS	GT:PL	0/0:0,30,255	0/0:0,30,255	0/1:75,0,255	Solyc01g097040.3.1
SL3.0ch01	87978271	Solyc01g097150	SL3.0ch01_87978271_GTAT	GTATAT	GTAT	31.3106	PASS	GT:PL	0/1:67,0,192	0/0:0,9,138	0/0:0,30,255	Solyc01g097150.3.1
SL3.0ch01	87980091	Solyc01g097150	SL3.0ch01_87980091_AG	AGG	AG	735	PASS	GT:PL	1/1:251,48,0	1/1:255,63,0	1/1:255,42,0	Solyc01g097150.3.1
SL3.0ch01	87980098	Solyc01g097150	SL3.0ch01_87980098_T	C	T	475	PASS	GT:PL	0/1:184,0,22	0/1:181,0,34	0/1:151,0,81	Solyc01g097150.3.1
SL3.0ch01	88002501	Solyc01g097190	SL3.0ch01_88002501_G	C	G	154	PASS	GT:PL	0/0:0,28,175	0/1:87,0,170	0/0:0,10,166	Solyc01g097190.3.1
SL3.0ch01	88055750	Solyc01g097270	SL3.0ch01_88055750_G	A	G	239	PASS	GT:PL	1/1:114,12,0	1/1:156,26,5	./.:0,0,0	Solyc01g097270.3.1
SL3.0ch01	88074542		SL3.0ch01_88074542_GAAAAAAAAAA	GAAAAAAAAA	GAAAAAAAAAA	89	PASS	GT:PL	1/1:43,39,0	1/1:37,60,0	1/1:35,60,0
SL3.0ch01	88084629	Solyc01g097310	SL3.0ch01_88084629_A	C	A	739	PASS	GT:PL	1/1:255,255,0	1/1:255,255,0	1/1:255,255,0	Solyc01g097310.3.1
SL3.0ch01	88088176	Solyc01g097320	SL3.0ch01_88088176_T	G	T	149	PASS	GT:PL	0/0:0,18,143	1/1:91,9,0	0/0:0,3,38	Solyc01g097320.3.1
SL3.0ch01	88227180	Solyc01g097540	SL3.0ch01_88227180_TAA	TA	TAA	34.3077	PASS	GT:PL	./.:0,0,0	0/1:64,0,26	./.:0,0,0	Solyc01g097540.3.1
SL3.0ch01	88283320	Solyc01g097640	SL3.0ch01_88283320_C	T	C	270	PASS	GT:PL	0/0:0,9,95	1/1:92,9,0	0/0:0,12,116	Solyc01g097640.3.1
SL3.0ch01	88290074	Solyc01g097640	SL3.0ch01_88290074_G	A	G	624	PASS	GT:PL	1/1:218,224,0	1/1:219,196,0	1/1:210,197,0	Solyc01g097640.3.1
SL3.0ch01	88310116		SL3.0ch01_88310116_G	C	G	334	PASS	GT:PL	0/0:0,21,149	1/1:93,9,0	0/0:0,27,175
SL3.0ch01	88375303	Solyc01g097790	SL3.0ch01_88375303_A	T	A	568	PASS	GT:PL	1/1:197,45,0	1/1:199,51,0	1/1:198,48,0	Solyc01g097790.3.1
SL3.0ch01	88394742	Solyc01g097810	SL3.0ch01_88394742_C	T	C	739	PASS	GT:PL	1/1:255,255,0	1/1:255,255,0	1/1:255,255,0	Solyc01g097810.3.1
SL3.0ch01	88400394	Solyc01g097820	SL3.0ch01_88400394_CA	CTA	CA	227	PASS	GT:PL	1/1:68,6,0	1/1:150,21,0	1/1:54,22,19	Solyc01g097820.3.1
SL3.0ch01	88400398	Solyc01g097820	SL3.0ch01_88400398_A	G	A	49.0174	PASS	GT:PL	0/1:49,0,51	0/1:36,0,125	0/0:0,3,38	Solyc01g097820.3.1
SL3.0ch01	88400399	Solyc01g097820	SL3.0ch01_88400399_A	T	A	161	PASS	GT:PL	0/1:51,0,38	0/1:108,0,31	1/1:38,3,0	Solyc01g097820.3.1
SL3.0ch01	88400400	Solyc01g097820	SL3.0ch01_88400400_T	A	T	278	PASS	GT:PL	1/1:111,12,0	1/1:170,27,0	0/1:32,0,32	Solyc01g097820.3.1
SL3.0ch01	88404851	Solyc01g097830	SL3.0ch01_88404851_A	T	A	555	PASS	GT:PL	1/1:200,24,0	1/1:146,18,0	1/1:235,48,0	Solyc01g097830.2.1
SL3.0ch01	88420955	Solyc01g097840	SL3.0ch01_88420955_C	G	C	474	PASS	GT:PL	1/1:191,42,0	1/1:124,18,0	1/1:185,33,0	Solyc01g097840.3.1
SL3.0ch01	88422152	Solyc01g097840	SL3.0ch01_88422152_C	T	C	579	PASS	GT:PL	1/1:201,63,0	1/1:202,69,0	1/1:202,81,0	Solyc01g097840.3.1
SL3.0ch01	88422284	Solyc01g097840	SL3.0ch01_88422284_T	C	T	560	PASS	GT:PL	1/1:186,36,0	1/1:198,48,0	1/1:202,66,0	Solyc01g097840.3.1
SL3.0ch01	88431075	Solyc01g097860	SL3.0ch01_88431075_A	G	A	728	PASS	GT:PL	1/1:255,255,0	1/1:255,255,0	1/1:244,255,0	Solyc01g097860.3.1
SL3.0ch01	88431079	Solyc01g097860	SL3.0ch01_88431079_G	A	G	725	PASS	GT:PL	1/1:255,255,0	1/1:255,255,0	1/1:241,255,0	Solyc01g097860.3.1
SL3.0ch01	88431256	Solyc01g097860	SL3.0ch01_88431256_A	C	A	739	PASS	GT:PL	1/1:255,255,0	1/1:255,255,0	1/1:255,255,0	Solyc01g097860.3.1
SL3.0ch01	88431789	Solyc01g097860	SL3.0ch01_88431789_G	A	G	434	PASS	GT:PL	1/1:184,33,0	1/1:145,18,0	1/1:131,15,0	Solyc01g097860.3.1
SL3.0ch01	88431856	Solyc01g097860	SL3.0ch01_88431856_T	C	T	537	PASS	GT:PL	1/1:188,36,0	1/1:190,39,0	1/1:185,33,0	Solyc01g097860.3.1
SL3.0ch01	88436187	Solyc01g097860	SL3.0ch01_88436187_C	T	C	414	PASS	GT:PL	1/1:137,18,0	1/1:156,21,0	1/1:147,18,0	Solyc01g097860.3.1
SL3.0ch01	88436538	Solyc01g097860	SL3.0ch01_88436538_C	T	C	320	PASS	GT:PL	1/1:131,15,0	1/1:146,18,0	1/1:69,6,0	Solyc01g097860.3.1
SL3.0ch01	88437386	Solyc01g097860	SL3.0ch01_88437386_A	T	A	268	PASS	GT:PL	1/1:130,15,0	1/1:69,6,0	1/1:95,9,0	Solyc01g097860.3.1
SL3.0ch01	88437672	Solyc01g097860	SL3.0ch01_88437672_G	A	G	252	PASS	GT:PL	1/1:38,3,0	1/1:171,27,0	1/1:69,6,0	Solyc01g097860.3.1
SL3.0ch01	88438144	Solyc01g097860	SL3.0ch01_88438144_C	T	C	742	PASS	GT:PL	1/1:255,255,0	1/1:255,255,0	1/1:255,255,0	Solyc01g097860.3.1
SL3.0ch01	88448410	Solyc01g097870	SL3.0ch01_88448410_A	G	A	739	PASS	GT:PL	1/1:255,255,0	1/1:255,255,0	1/1:255,255,0	Solyc01g097870.3.1
SL3.0ch01	88453868	Solyc01g097880	SL3.0ch01_88453868_T	C	T	371	PASS	GT:PL	1/1:116,12,0	1/1:165,18,0	1/1:116,12,0	Solyc01g097880.3.1
SL3.0ch01	88454666	Solyc01g097880	SL3.0ch01_88454666_T	A	T	147	PASS	GT:PL	0/1:49,1,0	0/0:0,21,146	0/1:40,0,30	Solyc01g097880.3.1
SL3.0ch01	88454959	Solyc01g097880	SL3.0ch01_88454959_CAT	CATAT	CAT	461	PASS	GT:PL	1/1:182,15,0	1/1:146,9,0	1/1:159,12,0	Solyc01g097880.3.1
SL3.0ch01	88473050	Solyc01g097960	SL3.0ch01_88473050_G	A	G	125	PASS	GT:PL	0/0:0,21,158	1/1:93,9,0	0/0:0,15,128	Solyc01g097960.3.1
SL3.0ch01	88473156	Solyc01g097920	SL3.0ch01_88473156_GTTTTTTTTTTTTT,GTTTTTTTTTTTTTT	GTTTTTTTTTTT	GTTTTTTTTTTTTT,GTTTTTTTTTTTTTT	213	PASS	GT:PL	1/2:95,60,42,54,0,45	1/2:115,101,50,64,0,46	1/2:65,24,9,48,0,45	Solyc01g097920.3.1
SL3.0ch01	88475774	Solyc01g097920	SL3.0ch01_88475774_A	G	A	699	PASS	GT:PL	1/1:255,255,0	1/1:233,255,0	1/1:237,255,0	Solyc01g097920.3.1
SL3.0ch01	88498628	Solyc01g097970	SL3.0ch01_88498628_CAAAAAAAAAA	CAAAAAAAAA	CAAAAAAAAAA	76	PASS	GT:PL	1/1:48,35,20	1/1:35,19,1	1/1:40,42,0	Solyc01g097970.3.1
SL3.0ch01	88515994	Solyc01g098010	SL3.0ch01_88515994_T	C	T	556	PASS	GT:PL	1/1:196,45,0	1/1:195,48,0	1/1:191,39,0	Solyc01g098010.3.1
SL3.0ch01	88555330	Solyc01g098080	SL3.0ch01_88555330_TAAAAAAAAAA	TAAAAAAAAA	TAAAAAAAAAA	75	PASS	GT:PL	1/1:39,18,0	1/1:38,24,0	1/1:22,3,0	Solyc01g098080.3.1
SL3.0ch01	88577143	Solyc01g098100	SL3.0ch01_88577143_T	C	T	720	PASS	GT:PL	1/1:255,255,0	1/1:236,255,0	1/1:255,255,0	Solyc01g098100.2.1
SL3.0ch01	88594658	Solyc01g098110	SL3.0ch01_88594658_T	A	T	592	PASS	GT:PL	1/1:217,175,0	1/1:189,112,0	1/1:209,126,0	Solyc01g098110.3.1
SL3.0ch01	88604222	Solyc01g098150	SL3.0ch01_88604222_T	A	T	629	PASS	GT:PL	1/1:220,181,0	1/1:212,144,0	1/1:223,193,0	Solyc01g098150.3.1
SL3.0ch01	88629823	Solyc01g098170	SL3.0ch01_88629823_A	G	A	579	PASS	GT:PL	1/1:202,72,0	1/1:203,81,0	1/1:200,57,0	Solyc01g098170.3.1
SL3.0ch01	88632811	Solyc01g098180	SL3.0ch01_88632811_T	C	T	582	PASS	GT:PL	1/1:202,63,0	1/1:205,96,0	1/1:201,54,0	Solyc01g098180.3.1
SL3.0ch01	88659157	Solyc01g098190	SL3.0ch01_88659157_T	A	T	68	PASS	GT:PL	0/1:103,4,0	0/0:0,3,4	0/0:0,6,40	Solyc01g098190.3.1
SL3.0ch01	88677685	Solyc01g098210	SL3.0ch01_88677685_ACCGCCGCCGCCGCCGCCGCCGCCGCC	ACCGCCGCCGCCGCCGCCGCC	ACCGCCGCCGCCGCCGCCGCCGCCGCC	254	PASS	GT:PL	1/1:60,3,0	1/1:110,6,0	1/1:110,6,0	Solyc01g098210.3.1
SL3.0ch01	88695997	Solyc01g098240	SL3.0ch01_88695997_G	T	G	404	PASS	GT:PL	0/0:0,30,179	1/1:93,9,0	0/0:0,30,176	Solyc01g098240.2.1
SL3.0ch01	88780121	Solyc01g098380	SL3.0ch01_88780121_GAAAA	GAAAAA	GAAAA	50	PASS	GT:PL	0/0:0,15,130	1/1:92,9,0	0/0:0,9,92	Solyc01g098380.3.1
SL3.0ch01	88792498	Solyc01g098390	SL3.0ch01_88792498_CTTTTTTTTTTTTTTTT,CTTTTTTTTTTTTTTT	CTTTTTTTTTTTTT	CTTTTTTTTTTTTTTTT,CTTTTTTTTTTTTTTT	98	PASS	GT:PL	1/2:56,30,24,37,0,28	1/2:59,6,0,54,1,53	1/2:39,30,28,7,0,0	Solyc01g098390.3.1
SL3.0ch01	88793394	Solyc01g098390	SL3.0ch01_88793394_T	C	T	134	PASS	GT:PL	0/0:0,21,155	1/1:93,9,0	0/0:0,18,143	Solyc01g098390.3.1
SL3.0ch01	88926559	Solyc01g098560	SL3.0ch01_88926559_A	C	A	121	PASS	GT:PL	0/0:0,6,69	1/1:92,9,0	0/0:0,18,146	Solyc01g098560.3.1
SL3.0ch01	88993102		SL3.0ch01_88993102_G	C	G	87	PASS	GT:PL	0/1:95,0,96	0/1:6,0,60	0/1:22,0,61
SL3.0ch01	89005902	Solyc01g098700	SL3.0ch01_89005902_CAAAAAAAAAA	CAAAAAAAAA	CAAAAAAAAAA	75	PASS	GT:PL	1/1:29,19,13	1/1:49,18,0	1/1:36,21,0	Solyc01g098700.3.1
SL3.0ch01	89055302	Solyc01g098740	SL3.0ch01_89055302_T	C	T	212	PASS	GT:PL	1/1:57,57,0	0/0:0,43,56	1/1:38,63,0	Solyc01g098740.3.1
SL3.0ch01	89056947	Solyc01g098740	SL3.0ch01_89056947_GTTTTTTTTTTTT	GTTTTTTTTTT	GTTTTTTTTTTTT	242	PASS	GT:PL	1/1:90,33,0	1/1:90,45,0	1/1:88,36,0	Solyc01g098740.3.1
SL3.0ch01	89060730	Solyc01g098750	SL3.0ch01_89060730_G	A	G	555	PASS	GT:PL	1/1:188,39,0	1/1:198,48,0	1/1:195,45,0	Solyc01g098750.2.1
SL3.0ch01	89060836	Solyc01g098750	SL3.0ch01_89060836_C	T	C	139	PASS	GT:PL	0/0:0,21,157	1/1:93,9,0	0/0:0,24,165	Solyc01g098750.2.1
SL3.0ch01	89078922	Solyc01g098760	SL3.0ch01_89078922_A	G	A	212	PASS	GT:PL	0/0:0,9,95	1/1:92,9,0	0/0:0,18,144	Solyc01g098760.3.1
SL3.0ch01	89079227	Solyc01g098760	SL3.0ch01_89079227_A	G	A	157	PASS	GT:PL	0/0:0,21,158	1/1:92,9,0	0/0:0,6,61	Solyc01g098760.3.1
SL3.0ch01	89079231	Solyc01g098760	SL3.0ch01_89079231_T	C	T	150	PASS	GT:PL	0/0:0,9,78	1/1:92,9,0	0/0:0,33,183	Solyc01g098760.3.1
SL3.0ch01	89079803	Solyc01g098760	SL3.0ch01_89079803_TTCT	TT	TTCT	66	PASS	GT:PL	0/0:0,54,255	1/1:93,9,0	0/0:0,27,172	Solyc01g098760.3.1
SL3.0ch01	89079805	Solyc01g098760	SL3.0ch01_89079805_C	T	C	58	PASS	GT:PL	0/0:0,18,145	1/1:93,9,0	0/0:0,18,147	Solyc01g098760.3.1
SL3.0ch01	89079921	Solyc01g098760	SL3.0ch01_89079921_A	G	A	142	PASS	GT:PL	0/0:0,60,201	1/1:93,9,0	0/0:0,51,197	Solyc01g098760.3.1
SL3.0ch01	89089317	Solyc01g098780	SL3.0ch01_89089317_T	C	T	148	PASS	GT:PL	0/0:0,24,107	1/1:94,18,0	0/0:0,48,122	Solyc01g098780.3.1
SL3.0ch01	89093242	Solyc01g098800	SL3.0ch01_89093242_T	C	T	146	PASS	GT:PL	1/1:25,3,0	0/0:0,42,159	1/1:67,6,0	Solyc01g098800.3.1
SL3.0ch01	89093671	Solyc01g098805	SL3.0ch01_89093671_A	T	A	152	PASS	GT:PL	0/0:0,9,95	1/1:92,9,0	0/0:0,12,116	Solyc01g098805.1.1
SL3.0ch01	89097119	Solyc01g098805	SL3.0ch01_89097119_G	T	G	91	PASS	GT:PL	0/0:0,21,152	0/1:87,0,141	0/0:0,24,167	Solyc01g098805.1.1
SL3.0ch01	89097596	Solyc01g098800	SL3.0ch01_89097596_A	T	A	149	PASS	GT:PL	0/0:0,21,154	0/1:87,0,141	0/0:0,24,167	Solyc01g098800.3.1
SL3.0ch01	89097605	Solyc01g098800	SL3.0ch01_89097605_C	T	C	136	PASS	GT:PL	0/0:0,18,131	1/1:93,9,0	0/0:0,18,145	Solyc01g098800.3.1
SL3.0ch01	89104387	Solyc01g098817	SL3.0ch01_89104387_G	A	G	158	PASS	GT:PL	0/0:0,6,110	0/1:87,0,217	0/0:0,9,151	Solyc01g098817.1.1
SL3.0ch01	89109974	Solyc01g098830	SL3.0ch01_89109974_G	A	G	36.7176	PASS	GT:PL	0/0:0,12,116	1/1:92,9,0	0/0:0,9,92	Solyc01g098830.3.1
SL3.0ch01	89112009	Solyc01g098830	SL3.0ch01_89112009_T	C	T	104	PASS	GT:PL	0/0:0,12,116	1/1:93,9,0	0/0:0,18,138	Solyc01g098830.3.1
SL3.0ch01	89112451	Solyc01g098830	SL3.0ch01_89112451_C	T	C	105	PASS	GT:PL	0/0:0,24,163	1/1:93,9,0	0/0:0,9,95	Solyc01g098830.3.1
SL3.0ch01	89113498	Solyc01g098830	SL3.0ch01_89113498_T	C	T	162	PASS	GT:PL	0/0:0,24,166	1/1:94,9,0	0/0:0,33,181	Solyc01g098830.3.1
SL3.0ch01	89128408	Solyc01g098870	SL3.0ch01_89128408_G	A	G	587	PASS	GT:PL	1/1:203,75,0	1/1:206,108,0	1/1:204,84,0	Solyc01g098870.3.1
SL3.0ch01	89130485	Solyc01g098870	SL3.0ch01_89130485_C	T	C	76	PASS	GT:PL	0/0:0,78,202	0/1:46,0,157	0/1:71,0,164	Solyc01g098870.3.1
SL3.0ch01	89135425	Solyc01g098870	SL3.0ch01_89135425_A	G	A	512	PASS	GT:PL	1/1:199,51,0	1/1:147,18,0	1/1:192,42,0	Solyc01g098870.3.1
SL3.0ch01	89140213	Solyc01g098880	SL3.0ch01_89140213_C	T	C	739	PASS	GT:PL	1/1:255,255,0	1/1:255,255,0	1/1:255,255,0	Solyc01g098880.3.1
SL3.0ch01	89141888	Solyc01g098880	SL3.0ch01_89141888_C	A	C	585	PASS	GT:PL	1/1:190,96,0	1/1:207,126,0	1/1:211,144,0	Solyc01g098880.3.1
SL3.0ch01	89174207	Solyc01g098920	SL3.0ch01_89174207_G	C	G	174	PASS	GT:PL	0/0:0,30,180	1/1:93,9,0	0/0:0,6,68	Solyc01g098920.3.1
SL3.0ch01	89179486	Solyc01g098930	SL3.0ch01_89179486_G	A	G	514	PASS	GT:PL	1/1:189,36,0	1/1:193,45,0	1/1:158,21,0	Solyc01g098930.3.1
SL3.0ch01	89238529	Solyc01g099020	SL3.0ch01_89238529_C	T	C	739	PASS	GT:PL	1/1:255,255,0	1/1:255,255,0	1/1:255,255,0	Solyc01g099020.3.1
SL3.0ch01	89238541	Solyc01g099020	SL3.0ch01_89238541_C	T	C	739	PASS	GT:PL	1/1:255,255,0	1/1:255,255,0	1/1:255,255,0	Solyc01g099020.3.1
SL3.0ch01	89238598	Solyc01g099020	SL3.0ch01_89238598_G	A	G	618	PASS	GT:PL	1/1:223,193,0	1/1:220,181,0	1/1:198,145,0	Solyc01g099020.3.1
SL3.0ch01	89366112	Solyc01g099180	SL3.0ch01_89366112_A	G	A	319	PASS	GT:PL	0/0:0,18,145	1/1:94,9,0	0/0:0,30,180	Solyc01g099180.3.1
SL3.0ch01	89367361	Solyc01g099180	SL3.0ch01_89367361_T	C	T	57	PASS	GT:PL	0/0:0,12,115	1/1:93,9,0	0/0:0,12,115	Solyc01g099180.3.1
SL3.0ch01	89411918	Solyc01g099230	SL3.0ch01_89411918_A	G	A	204	PASS	GT:PL	0/0:0,18,145	1/1:94,9,0	0/0:0,15,129	Solyc01g099230.3.1
SL3.0ch01	89412055	Solyc01g099230	SL3.0ch01_89412055_G	A	G	508	PASS	GT:PL	1/1:192,39,0	1/1:188,39,0	1/1:154,21,0	Solyc01g099230.3.1
SL3.0ch01	89421582	Solyc01g099260	SL3.0ch01_89421582_A	T	A	433	PASS	GT:PL	1/1:157,21,0	1/1:186,36,0	1/1:116,12,0	Solyc01g099260.3.1
SL3.0ch01	89421741	Solyc01g099260	SL3.0ch01_89421741_AA	AAATTA	AA	668	PASS	GT:PL	1/1:255,30,0	1/1:184,12,0	1/1:255,24,0	Solyc01g099260.3.1
SL3.0ch01	89441230	Solyc01g099280	SL3.0ch01_89441230_GAAAAAAAAAAAAAA	GAAAAAAAAAAAA	GAAAAAAAAAAAAAA	71	PASS	GT:PL	1/1:42,24,19	1/1:47,11,0	1/1:26,4,1	Solyc01g099280.3.1
SL3.0ch01	89441664	Solyc01g099280	SL3.0ch01_89441664_A	G	A	252	PASS	GT:PL	1/1:131,18,0	0/1:101,0,22	0/1:57,0,90	Solyc01g099280.3.1
SL3.0ch01	89441665	Solyc01g099280	SL3.0ch01_89441665_G	A	G	309	PASS	GT:PL	1/1:139,18,0	1/1:88,12,0	1/1:108,15,0	Solyc01g099280.3.1
SL3.0ch01	89447091	Solyc01g099290	SL3.0ch01_89447091_T	C	T	315	PASS	GT:PL	1/1:115,12,0	1/1:69,6,0	1/1:157,21,0	Solyc01g099290.3.1
SL3.0ch01	89450038	Solyc01g099290	SL3.0ch01_89450038_G	A	G	250	PASS	GT:PL	1/1:130,18,0	1/1:108,12,0	1/1:38,3,0	Solyc01g099290.3.1
SL3.0ch01	89454246	Solyc01g099300	SL3.0ch01_89454246_C	T	C	385	PASS	GT:PL	1/1:131,15,0	1/1:147,18,0	1/1:133,15,0	Solyc01g099300.3.1
SL3.0ch01	89454283	Solyc01g099300	SL3.0ch01_89454283_T	A	T	578	PASS	GT:PL	1/1:200,54,0	1/1:200,51,0	1/1:204,84,0	Solyc01g099300.3.1
SL3.0ch01	89454395	Solyc01g099300	SL3.0ch01_89454395_T	A	T	590	PASS	GT:PL	1/1:206,99,0	1/1:203,78,0	1/1:207,108,0	Solyc01g099300.3.1
SL3.0ch01	89460161	Solyc01g099300	SL3.0ch01_89460161_G	A	G	552	PASS	GT:PL	1/1:202,69,0	1/1:167,16,0	1/1:206,108,0	Solyc01g099300.3.1
SL3.0ch01	89467767	Solyc01g099300	SL3.0ch01_89467767_G	C	G	569	PASS	GT:PL	1/1:203,69,0	1/1:198,72,0	1/1:194,42,0	Solyc01g099300.3.1
SL3.0ch01	89476725	Solyc01g099300	SL3.0ch01_89476725_C	T	C	331	PASS	GT:PL	1/1:95,9,0	1/1:167,24,0	1/1:95,9,0	Solyc01g099300.3.1
SL3.0ch01	89476726	Solyc01g099300	SL3.0ch01_89476726_C	T	C	328	PASS	GT:PL	1/1:95,9,0	1/1:166,24,0	1/1:93,9,0	Solyc01g099300.3.1
SL3.0ch01	89482750	Solyc01g099310	SL3.0ch01_89482750_T	C	T	317	PASS	GT:PL	0/1:116,0,15	1/1:143,0,5	1/1:95,9,0	Solyc01g099310.3.1
SL3.0ch01	89482777	Solyc01g099310	SL3.0ch01_89482777_T	G	T	412	PASS	GT:PL	1/1:121,15,0	1/1:186,36,0	1/1:131,15,0	Solyc01g099310.3.1
SL3.0ch01	89485988	Solyc01g099310	SL3.0ch01_89485988_A	G	A	511	PASS	GT:PL	1/1:185,33,0	1/1:184,36,0	1/1:168,27,0	Solyc01g099310.3.1
SL3.0ch01	89486800		SL3.0ch01_89486800_A	T	A	524	PASS	GT:PL	1/1:181,33,0	1/1:194,42,0	1/1:175,27,0
SL3.0ch01	89486843		SL3.0ch01_89486843_T	C	T	497	PASS	GT:PL	1/1:179,30,0	1/1:177,30,0	1/1:167,24,0
SL3.0ch01	89519791	Solyc01g099350	SL3.0ch01_89519791_A	G	A	165	PASS	GT:PL	0/0:0,39,188	1/1:94,9,0	0/0:0,12,110	Solyc01g099350.3.1
SL3.0ch01	89541217		SL3.0ch01_89541217_ATA	ATATTA	ATA	62	PASS	GT:PL	0/0:0,6,110	0/1:54,0,54	0/1:45,0,171
SL3.0ch01	89604082	Solyc01g099490	SL3.0ch01_89604082_T	A	T	171	PASS	GT:PL	./.:0,0,0	1/1:197,45,0	./.:0,0,0	Solyc01g099490.1.1
SL3.0ch01	89604109	Solyc01g099490	SL3.0ch01_89604109_A	G	A	171	PASS	GT:PL	./.:0,0,0	1/1:197,45,0	./.:0,0,0	Solyc01g099490.1.1
SL3.0ch01	89609821	Solyc01g099487	SL3.0ch01_89609821_G	A	G	144	PASS	GT:PL	0/0:0,18,168	1/1:94,9,0	0/0:0,18,147	Solyc01g099487.1.1
SL3.0ch01	89610466	Solyc01g099487	SL3.0ch01_89610466_A	G	A	128	PASS	GT:PL	0/0:0,87,204	1/1:94,9,0	0/0:0,84,204	Solyc01g099487.1.1
SL3.0ch01	89610571	Solyc01g099487	SL3.0ch01_89610571_CTTT	CTTTT	CTTT	87	PASS	GT:PL	0/1:0,3,25	1/1:122,51,0	./.:0,0,0	Solyc01g099487.1.1
SL3.0ch01	89610721	Solyc01g099487	SL3.0ch01_89610721_A	T	A	106	PASS	GT:PL	0/0:0,57,201	1/1:94,9,0	0/0:0,84,204	Solyc01g099487.1.1
SL3.0ch01	89610727	Solyc01g099487	SL3.0ch01_89610727_G	T	G	108	PASS	GT:PL	0/0:0,72,203	1/1:94,9,0	0/0:0,63,202	Solyc01g099487.1.1
SL3.0ch01	89610758	Solyc01g099487	SL3.0ch01_89610758_A	G	A	134	PASS	GT:PL	0/0:0,24,167	1/1:94,9,0	0/0:0,21,150	Solyc01g099487.1.1
SL3.0ch01	89626878	Solyc01g099530	SL3.0ch01_89626878_G	C	G	44.3041	PASS	GT:PL	0/0:0,15,131	1/1:93,9,0	0/0:0,6,69	Solyc01g099530.3.1
SL3.0ch01	89655571	Solyc01g099590	SL3.0ch01_89655571_G	A	G	146	PASS	GT:PL	0/0:0,6,69	1/1:93,9,0	0/0:0,24,167	Solyc01g099590.3.1
SL3.0ch01	89667915	Solyc01g099600	SL3.0ch01_89667915_A	G	A	158	PASS	GT:PL	0/0:0,18,141	1/1:94,9,0	0/0:0,21,156	Solyc01g099600.3.1
SL3.0ch01	89669276	Solyc01g099600	SL3.0ch01_89669276_GAAAAAAAAAA	GAAAAAAAAA	GAAAAAAAAAA	83	PASS	GT:PL	1/1:48,40,16	1/1:43,39,0	1/1:45,34,13	Solyc01g099600.3.1
SL3.0ch01	89698641	Solyc01g099645	SL3.0ch01_89698641_GAAAAAAAAAAAA	GAAAAAAAAAA	GAAAAAAAAAAAA	45.6119	PASS	GT:PL	0/0:0,9,94	1/1:93,9,0	0/0:0,18,142	Solyc01g099645.1.1
SL3.0ch01	89703434	Solyc01g099645	SL3.0ch01_89703434_C	T	C	373	PASS	GT:PL	0/1:111,0,148	0/1:160,0,147	0/1:137,0,135	Solyc01g099645.1.1
SL3.0ch01	89840422		SL3.0ch01_89840422_G	T	G	702	PASS	GT:PL	1/1:255,255,0	1/1:246,255,0	1/1:224,255,0
SL3.0ch01	89862186	Solyc01g099840	SL3.0ch01_89862186_T	C	T	182	PASS	GT:PL	0/0:0,12,107	1/1:93,9,0	0/0:0,15,116	Solyc01g099840.3.1
SL3.0ch01	89909773	Solyc01g099910	SL3.0ch01_89909773_A	G	A	158	PASS	GT:PL	0/0:0,42,193	1/1:94,9,0	0/0:0,30,180	Solyc01g099910.3.1
SL3.0ch01	89919716	Solyc01g099930	SL3.0ch01_89919716_TA	TATAA	TA	70	PASS	GT:PL	0/0:0,6,69	1/1:93,9,0	0/0:0,15,127	Solyc01g099930.3.1
SL3.0ch01	89921476	Solyc01g099930	SL3.0ch01_89921476_CTTTTTTTTTTT	CTTTTTTTTT	CTTTTTTTTTTT	37.9422	PASS	GT:PL	1/1:64,21,9	0/1:19,6,9	0/1:30,33,36	Solyc01g099930.3.1
SL3.0ch01	89966013	Solyc01g100010	SL3.0ch01_89966013_A	G	A	172	PASS	GT:PL	0/0:0,21,158	1/1:94,9,0	0/0:0,24,167	Solyc01g100010.3.1
SL3.0ch01	89967406	Solyc01g100010	SL3.0ch01_89967406_A	T	A	131	PASS	GT:PL	0/0:0,12,113	1/1:94,9,0	0/0:0,21,157	Solyc01g100010.3.1
SL3.0ch01	90038421	Solyc01g100060	SL3.0ch01_90038421_T	C	T	98	PASS	GT:PL	0/0:0,27,174	1/1:94,9,0	0/0:0,36,186	Solyc01g100060.3.1
SL3.0ch01	90075230	Solyc01g100110	SL3.0ch01_90075230_T	A	T	111	PASS	GT:PL	0/0:0,6,69	1/1:93,9,0	0/0:0,18,147	Solyc01g100110.3.1
SL3.0ch01	90075881	Solyc01g100110	SL3.0ch01_90075881_A	G	A	74	PASS	GT:PL	0/0:0,15,133	1/1:94,9,0	0/0:0,15,133	Solyc01g100110.3.1
SL3.0ch01	90077192	Solyc01g100110	SL3.0ch01_90077192_T	C	T	65	PASS	GT:PL	0/0:0,28,175	0/1:88,0,169	0/0:0,23,180	Solyc01g100110.3.1
SL3.0ch01	90077597	Solyc01g100110	SL3.0ch01_90077597_G	A	G	212	PASS	GT:PL	0/0:0,21,158	1/1:94,9,0	0/0:0,15,133	Solyc01g100110.3.1
SL3.0ch01	90078124	Solyc01g100110	SL3.0ch01_90078124_A	G	A	197	PASS	GT:PL	0/0:0,9,94	1/1:93,9,0	0/0:0,12,115	Solyc01g100110.3.1
SL3.0ch01	90078915	Solyc01g100110	SL3.0ch01_90078915_CAAAAAAAAAAA	CAAAAAAAAAA	CAAAAAAAAAAA	62	PASS	GT:PL	1/1:32,21,0	1/1:29,16,0	1/1:41,32,17	Solyc01g100110.3.1
SL3.0ch01	90102739	Solyc01g100130	SL3.0ch01_90102739_G	C	G	45.271	PASS	GT:PL	0/0:0,9,88	1/1:93,9,0	0/0:0,15,133	Solyc01g100130.3.1
SL3.0ch01	90103292	Solyc01g100130	SL3.0ch01_90103292_T	C	T	145	PASS	GT:PL	0/0:0,9,95	1/1:93,9,0	0/0:0,24,166	Solyc01g100130.3.1
SL3.0ch01	90105111	Solyc01g100130	SL3.0ch01_90105111_A	C	A	159	PASS	GT:PL	0/1:17,0,128	0/0:0,14,162	0/1:74,0,104	Solyc01g100130.3.1
SL3.0ch01	90108541	Solyc01g100140	SL3.0ch01_90108541_C	T	C	55	PASS	GT:PL	0/0:0,15,132	1/1:94,9,0	0/0:0,18,147	Solyc01g100140.3.1
SL3.0ch01	90108924	Solyc01g100140	SL3.0ch01_90108924_G	A	G	203	PASS	GT:PL	0/0:0,21,247	0/1:93,6,0	0/0:0,24,247	Solyc01g100140.3.1
SL3.0ch01	90117631	Solyc01g100170	SL3.0ch01_90117631_C	A	C	136	PASS	GT:PL	0/0:0,18,146	1/1:94,9,0	0/0:0,36,188	Solyc01g100170.3.1
SL3.0ch01	90122768	Solyc01g100180	SL3.0ch01_90122768_T	A	T	198	PASS	GT:PL	0/0:0,12,104	1/1:94,9,0	0/0:0,24,167	Solyc01g100180.3.1
SL3.0ch01	90139125	Solyc01g100190	SL3.0ch01_90139125_CAAAA	CAAAAAAA	CAAAA	80	PASS	GT:PL	0/0:0,15,132	1/1:94,9,0	0/0:0,18,143	Solyc01g100190.3.1
SL3.0ch01	90159377	Solyc01g100230	SL3.0ch01_90159377_A	G	A	78	PASS	GT:PL	0/1:5,0,146	0/0:0,21,148	0/1:85,0,166	Solyc01g100230.3.1
SL3.0ch01	90200978	Solyc01g100250	SL3.0ch01_90200978_T	C	T	160	PASS	GT:PL	0/0:0,9,95	1/1:93,9,0	0/0:0,12,115	Solyc01g100250.3.1
SL3.0ch01	90204544	Solyc01g100250	SL3.0ch01_90204544_C	A	C	151	PASS	GT:PL	0/0:0,6,69	1/1:93,9,0	0/0:0,18,141	Solyc01g100250.3.1
SL3.0ch01	90205480		SL3.0ch01_90205480_T	A	T	152	PASS	GT:PL	0/0:0,9,95	1/1:93,9,0	0/0:0,12,102
SL3.0ch01	90211450	Solyc01g100260	SL3.0ch01_90211450_G	A	G	157	PASS	GT:PL	0/0:0,12,115	1/1:93,9,0	0/0:0,18,137	Solyc01g100260.3.1
SL3.0ch01	90214413	Solyc01g100270	SL3.0ch01_90214413_CTTTTTTTTTTTTTT,CTTTTTTTTTTTTT	CTTTTTTTTTTT	CTTTTTTTTTTTTTT,CTTTTTTTTTTTTT	76	PASS	GT:PL	1/2:36,15,12,24,0,21	1/2:20,4,8,13,0,17	1/2:78,48,42,43,0,28	Solyc01g100270.3.1
SL3.0ch01	90232843	Solyc01g100280	SL3.0ch01_90232843_A	C	A	233	PASS	GT:PL	1/1:95,9,0	0/1:59,0,6	0/1:116,0,49	Solyc01g100280.3.1
SL3.0ch01	90232845	Solyc01g100280	SL3.0ch01_90232845_A	T	A	232	PASS	GT:PL	1/1:95,9,0	0/1:59,0,29	0/1:115,0,74	Solyc01g100280.3.1
SL3.0ch01	90235612	Solyc01g100280	SL3.0ch01_90235612_T	TC	T	86	PASS	GT:PL	0/0:0,12,102	1/1:93,9,0	0/0:0,12,115	Solyc01g100280.3.1
SL3.0ch01	90248618	Solyc01g100290	SL3.0ch01_90248618_C	T	C	155	PASS	GT:PL	0/0:0,15,133	1/1:94,9,0	0/0:0,24,165	Solyc01g100290.3.1
SL3.0ch01	90257401	Solyc01g100310	SL3.0ch01_90257401_T	A	T	125	PASS	GT:PL	0/0:0,36,188	1/1:94,9,0	0/0:0,42,190	Solyc01g100310.2.1
SL3.0ch01	90257851	Solyc01g100310	SL3.0ch01_90257851_A	AT	A	69	PASS	GT:PL	0/0:0,9,95	1/1:93,9,0	0/0:0,18,171	Solyc01g100310.2.1
SL3.0ch01	90277990	Solyc01g100330	SL3.0ch01_90277990_A	G	A	30.4161	PASS	GT:PL	0/0:0,18,147	1/1:94,9,0	0/0:0,24,165	Solyc01g100330.3.1
SL3.0ch01	90278414	Solyc01g100330	SL3.0ch01_90278414_T	G	T	160	PASS	GT:PL	1/1:33,3,0	0/0:0,54,164	1/1:60,6,0	Solyc01g100330.3.1
SL3.0ch01	90290928	Solyc01g100350	SL3.0ch01_90290928_T	G	T	88	PASS	GT:PL	0/0:0,36,189	1/1:94,9,0	0/0:0,33,182	Solyc01g100350.3.1
SL3.0ch01	90291304	Solyc01g100350	SL3.0ch01_90291304_A	G	A	60	PASS	GT:PL	0/0:0,21,158	1/1:93,9,0	0/0:0,6,67	Solyc01g100350.3.1
SL3.0ch01	90292155	Solyc01g100350	SL3.0ch01_90292155_T	C	T	32.7634	PASS	GT:PL	0/0:0,24,166	1/1:69,6,0	./.:0,0,0	Solyc01g100350.3.1
SL3.0ch01	90292640	Solyc01g100350	SL3.0ch01_90292640_A	G	A	212	PASS	GT:PL	0/0:0,9,91	1/1:93,9,0	0/0:0,24,167	Solyc01g100350.3.1
SL3.0ch01	90294203	Solyc01g100360	SL3.0ch01_90294203_A	G	A	178	PASS	GT:PL	0/0:0,33,185	1/1:94,9,0	0/0:0,27,171	Solyc01g100360.3.1
SL3.0ch01	90305169	Solyc01g100380	SL3.0ch01_90305169_A	T	A	159	PASS	GT:PL	0/0:0,36,133	0/1:89,0,28	0/0:0,90,216	Solyc01g100380.3.1
SL3.0ch01	90305334	Solyc01g100380	SL3.0ch01_90305334_A	G	A	212	PASS	GT:PL	0/0:0,15,133	1/1:95,9,0	0/0:0,27,169	Solyc01g100380.3.1
SL3.0ch01	90305488	Solyc01g100380	SL3.0ch01_90305488_A	G	A	212	PASS	GT:PL	0/0:0,15,132	1/1:95,9,0	0/0:0,18,145	Solyc01g100380.3.1
SL3.0ch01	90305888	Solyc01g100380	SL3.0ch01_90305888_A	C	A	64	PASS	GT:PL	0/0:0,12,107	0/0:0,12,113	0/1:99,0,75	Solyc01g100380.3.1
SL3.0ch01	90306240	Solyc01g100380	SL3.0ch01_90306240_A	C	A	212	PASS	GT:PL	0/0:0,24,167	1/1:95,9,0	0/0:0,12,93	Solyc01g100380.3.1
SL3.0ch01	90369926	Solyc01g100480	SL3.0ch01_90369926_C	T	C	159	PASS	GT:PL	0/0:0,33,185	1/1:95,9,0	0/0:0,24,194	Solyc01g100480.3.1
SL3.0ch01	90467828	Solyc01g100610	SL3.0ch01_90467828_C	T	C	88	PASS	GT:PL	0/0:0,15,130	1/1:95,9,0	0/0:0,21,151	Solyc01g100610.3.1
SL3.0ch01	90467857	Solyc01g100610	SL3.0ch01_90467857_G	T	G	117	PASS	GT:PL	0/0:0,6,69	1/1:94,9,0	0/0:0,12,111	Solyc01g100610.3.1
SL3.0ch01	90467873	Solyc01g100610	SL3.0ch01_90467873_T	G	T	138	PASS	GT:PL	./.:0,0,0	1/1:175,27,0	0/0:0,9,94	Solyc01g100610.3.1
SL3.0ch01	90468112	Solyc01g100610	SL3.0ch01_90468112_C	T	C	142	PASS	GT:PL	0/0:0,3,38	1/1:94,12,0	0/0:0,18,143	Solyc01g100610.3.1
SL3.0ch01	90468242	Solyc01g100610	SL3.0ch01_90468242_G	A	G	212	PASS	GT:PL	0/0:0,36,179	1/1:95,9,0	0/0:0,51,195	Solyc01g100610.3.1
SL3.0ch01	90468380	Solyc01g100610	SL3.0ch01_90468380_T	C	T	212	PASS	GT:PL	0/0:0,33,185	1/1:95,9,0	0/0:0,12,112	Solyc01g100610.3.1
SL3.0ch01	90469523	Solyc01g100610	SL3.0ch01_90469523_G	A	G	140	PASS	GT:PL	0/0:0,21,158	1/1:95,9,0	0/0:0,27,175	Solyc01g100610.3.1
SL3.0ch01	90469652	Solyc01g100610	SL3.0ch01_90469652_A	G	A	173	PASS	GT:PL	0/0:0,48,195	1/1:95,9,0	0/0:0,15,133	Solyc01g100610.3.1
SL3.0ch01	90469698	Solyc01g100610	SL3.0ch01_90469698_T	A	T	167	PASS	GT:PL	0/1:49,0,132	0/0:0,1,148	0/1:42,0,148	Solyc01g100610.3.1
SL3.0ch01	90469975	Solyc01g100610	SL3.0ch01_90469975_T	C	T	117	PASS	GT:PL	0/0:0,15,131	1/1:95,9,0	0/0:0,27,172	Solyc01g100610.3.1
SL3.0ch01	90470183	Solyc01g100610	SL3.0ch01_90470183_A	G	A	183	PASS	GT:PL	0/0:0,21,158	1/1:95,9,0	0/0:0,24,166	Solyc01g100610.3.1
SL3.0ch01	90470416	Solyc01g100610	SL3.0ch01_90470416_C	T	C	178	PASS	GT:PL	0/0:0,30,175	1/1:95,9,0	0/0:0,39,189	Solyc01g100610.3.1
SL3.0ch01	90471215	Solyc01g100610	SL3.0ch01_90471215_C	T	C	212	PASS	GT:PL	0/0:0,33,185	1/1:95,9,0	0/0:0,39,189	Solyc01g100610.3.1
SL3.0ch01	90471229	Solyc01g100610	SL3.0ch01_90471229_C	T	C	212	PASS	GT:PL	0/0:0,36,187	1/1:95,9,0	0/0:0,24,166	Solyc01g100610.3.1
SL3.0ch01	90493415		SL3.0ch01_90493415_T	C	T	55	PASS	GT:PL	0/0:0,27,202	1/1:95,9,0	0/0:0,18,146
SL3.0ch01	90494454		SL3.0ch01_90494454_T	TGAATTC	T	212	PASS	GT:PL	0/0:0,21,156	1/1:95,9,0	0/0:0,21,155
SL3.0ch01	90512855	Solyc01g100650	SL3.0ch01_90512855_A	G	A	74	PASS	GT:PL	0/0:0,6,68	1/1:94,9,0	0/0:0,42,188	Solyc01g100650.3.1
SL3.0ch01	90520564	Solyc01g100660	SL3.0ch01_90520564_C	T	C	124	PASS	GT:PL	0/0:0,39,191	1/1:95,9,0	0/0:0,24,154	Solyc01g100660.3.1
SL3.0ch01	90520690	Solyc01g100660	SL3.0ch01_90520690_GTTT	GTTTT	GTTT	52	PASS	GT:PL	0/0:0,21,157	1/1:96,12,0	0/0:0,27,174	Solyc01g100660.3.1
SL3.0ch01	90521176	Solyc01g100660	SL3.0ch01_90521176_G	A	G	159	PASS	GT:PL	0/0:0,33,184	1/1:95,9,0	0/0:0,18,146	Solyc01g100660.3.1
SL3.0ch01	90521186	Solyc01g100660	SL3.0ch01_90521186_G	A	G	165	PASS	GT:PL	0/0:0,39,187	1/1:95,9,0	0/0:0,33,183	Solyc01g100660.3.1
SL3.0ch01	90549166	Solyc01g100690	SL3.0ch01_90549166_CAAAAAAAAAAA,CAAAAAAAAAAAA	CAAAAAAAAA	CAAAAAAAAAAA,CAAAAAAAAAAAA	195	PASS	GT:PL	1/1:53,34,0,33,19,27	1/2:89,48,37,38,0,29	1/2:114,78,69,42,0,33	Solyc01g100690.3.1
SL3.0ch01	90574576	Solyc01g100740	SL3.0ch01_90574576_T	C	T	118	PASS	GT:PL	0/0:0,21,150	1/1:95,9,0	0/0:0,39,190	Solyc01g100740.3.1
SL3.0ch01	90584086	Solyc01g100740	SL3.0ch01_90584086_TAAAAAAAAAA	TAAAAAAAAA	TAAAAAAAAAA	64	PASS	GT:PL	1/1:11,3,0	1/1:43,32,8	1/1:44,33,0	Solyc01g100740.3.1
SL3.0ch01	90587080	Solyc01g100750	SL3.0ch01_90587080_C	G	C	73	PASS	GT:PL	0/0:0,45,196	1/1:95,9,0	0/0:0,18,147	Solyc01g100750.2.1
SL3.0ch01	90595144	Solyc01g100770	SL3.0ch01_90595144_TTATATATATATATATATATATATATATATAT	TTATATATATATATATATATATATAT	TTATATATATATATATATATATATATATATAT	110	PASS	GT:PL	0/0:0,12,116	1/1:95,9,0	0/0:0,24,166	Solyc01g100770.2.1
SL3.0ch01	90615707	Solyc01g100810	SL3.0ch01_90615707_A	G	A	161	PASS	GT:PL	0/0:0,27,174	1/1:95,9,0	0/0:0,39,190	Solyc01g100810.3.1
SL3.0ch01	90624317	Solyc01g100820	SL3.0ch01_90624317_T	C	T	55	PASS	GT:PL	0/0:0,33,185	1/1:95,9,0	0/0:0,24,167	Solyc01g100820.3.1
SL3.0ch01	90664300	Solyc01g100890	SL3.0ch01_90664300_C	T	C	89	PASS	GT:PL	0/0:0,9,95	1/1:94,9,0	0/0:0,18,164	Solyc01g100890.3.1
SL3.0ch01	90664855	Solyc01g100890	SL3.0ch01_90664855_G	A	G	107	PASS	GT:PL	0/0:0,36,184	1/1:95,9,0	0/0:0,12,109	Solyc01g100890.3.1
SL3.0ch01	90698816	Solyc01g100920	SL3.0ch01_90698816_C	T	C	124	PASS	GT:PL	0/0:0,12,116	1/1:94,9,0	0/0:0,12,105	Solyc01g100920.3.1
SL3.0ch01	90699781	Solyc01g100920	SL3.0ch01_90699781_G	T	G	121	PASS	GT:PL	0/0:0,21,153	1/1:95,9,0	0/0:0,21,151	Solyc01g100920.3.1
SL3.0ch01	90699904	Solyc01g100920	SL3.0ch01_90699904_A	T	A	149	PASS	GT:PL	1/2:57,24,12,34,0,30	0/0:0,89,14,105,17,18	1/2:69,47,37,31,0,25	Solyc01g100920.3.1
SL3.0ch01	90700563	Solyc01g100920	SL3.0ch01_90700563_A	C	A	145	PASS	GT:PL	0/0:0,6,69	1/1:94,9,0	0/0:0,18,145	Solyc01g100920.3.1
SL3.0ch01	90707760	Solyc01g100930	SL3.0ch01_90707760_T	A	T	158	PASS	GT:PL	0/0:0,15,133	1/1:95,9,0	0/0:0,15,132	Solyc01g100930.3.1
SL3.0ch01	90709134	Solyc01g100940	SL3.0ch01_90709134_C	T	C	132	PASS	GT:PL	0/0:0,21,157	1/1:95,9,0	0/0:0,30,180	Solyc01g100940.2.1
SL3.0ch01	90709137	Solyc01g100940	SL3.0ch01_90709137_A	G	A	132	PASS	GT:PL	0/0:0,33,183	1/1:95,9,0	0/0:0,18,141	Solyc01g100940.2.1
SL3.0ch01	90714940	Solyc01g100960	SL3.0ch01_90714940_A	G	A	151	PASS	GT:PL	0/0:0,15,122	1/1:95,9,0	0/0:0,33,182	Solyc01g100960.3.1
SL3.0ch01	90715536	Solyc01g100960	SL3.0ch01_90715536_G	A	G	141	PASS	GT:PL	0/0:0,12,103	1/1:95,9,0	0/0:0,30,173	Solyc01g100960.3.1
SL3.0ch01	90727747	Solyc01g100970	SL3.0ch01_90727747_G	A	G	157	PASS	GT:PL	0/0:0,27,175	1/1:95,9,0	0/0:0,24,167	Solyc01g100970.3.1
SL3.0ch01	90727923	Solyc01g100970	SL3.0ch01_90727923_G	A	G	159	PASS	GT:PL	0/0:0,27,174	1/1:95,9,0	0/0:0,21,157	Solyc01g100970.3.1
SL3.0ch01	90727982	Solyc01g100970	SL3.0ch01_90727982_T	G	T	158	PASS	GT:PL	0/0:0,18,147	1/1:94,9,0	0/0:0,12,116	Solyc01g100970.3.1
SL3.0ch01	90753317	Solyc01g101010	SL3.0ch01_90753317_T	A	T	76	PASS	GT:PL	0/0:0,18,137	1/1:95,9,0	0/0:0,15,131	Solyc01g101010.3.1
SL3.0ch01	90758252	Solyc01g101010	SL3.0ch01_90758252_A	T	A	135	PASS	GT:PL	0/0:0,39,189	1/1:95,9,0	0/0:0,18,144	Solyc01g101010.3.1
SL3.0ch01	90777765	Solyc01g101040	SL3.0ch01_90777765_T	C	T	124	PASS	GT:PL	0/0:0,18,147	1/1:95,9,0	0/0:0,18,145	Solyc01g101040.3.1
SL3.0ch01	90779666	Solyc01g101040	SL3.0ch01_90779666_G	A	G	147	PASS	GT:PL	0/0:0,15,126	1/1:95,9,0	0/0:0,15,130	Solyc01g101040.3.1
SL3.0ch01	90819123	Solyc01g101090	SL3.0ch01_90819123_C	A	C	162	PASS	GT:PL	0/0:0,18,145	1/1:95,9,0	0/0:0,15,131	Solyc01g101090.3.1
SL3.0ch01	90922812		SL3.0ch01_90922812_A	T	A	154	PASS	GT:PL	0/0:0,15,131	1/1:95,9,0	0/0:0,18,126
SL3.0ch01	90943742	Solyc01g101250	SL3.0ch01_90943742_G	A	G	248	PASS	GT:PL	1/1:95,9,0	1/1:127,15,0	0/1:61,0,24	Solyc01g101250.3.1
SL3.0ch01	90971045	Solyc01g102265	SL3.0ch01_90971045_A	G	A	303	PASS	GT:PL	0/1:155,0,55	0/1:154,0,2	0/1:29,0,57	Solyc01g102265.1.1
SL3.0ch01	91021165	Solyc01g102330	SL3.0ch01_91021165_C	G	C	163	PASS	GT:PL	0/0:0,21,158	1/1:95,9,0	0/0:0,30,180	Solyc01g102330.3.1
SL3.0ch01	91137472	Solyc01g102460	SL3.0ch01_91137472_CAAA	CAA	CAAA	93	PASS	GT:PL	0/0:0,33,185	1/1:95,9,0	0/0:0,15,133	Solyc01g102460.3.1
SL3.0ch01	91142441	Solyc01g102480	SL3.0ch01_91142441_A	T	A	153	PASS	GT:PL	0/0:0,57,199	1/1:95,9,0	0/0:0,45,192	Solyc01g102480.3.1
SL3.0ch01	91143713	Solyc01g102480	SL3.0ch01_91143713_T	G	T	153	PASS	GT:PL	0/0:0,18,142	1/1:95,9,0	0/0:0,24,164	Solyc01g102480.3.1
SL3.0ch01	91143761	Solyc01g102480	SL3.0ch01_91143761_A	G	A	137	PASS	GT:PL	0/0:0,27,174	1/1:95,9,0	0/0:0,18,142	Solyc01g102480.3.1
SL3.0ch01	91150423	Solyc01g102480	SL3.0ch01_91150423_G	A	G	140	PASS	GT:PL	0/0:0,27,171	1/1:95,9,0	0/0:0,18,141	Solyc01g102480.3.1
SL3.0ch01	91151032	Solyc01g102480	SL3.0ch01_91151032_C	T	C	108	PASS	GT:PL	0/0:0,45,195	1/1:95,9,0	0/0:0,15,156	Solyc01g102480.3.1
SL3.0ch01	91151049	Solyc01g102480	SL3.0ch01_91151049_C	T	C	102	PASS	GT:PL	0/0:0,3,38	1/1:93,9,0	0/0:0,18,121	Solyc01g102480.3.1
SL3.0ch01	91159181	Solyc01g102490	SL3.0ch01_91159181_C	T	C	137	PASS	GT:PL	0/0:0,18,145	1/1:95,9,0	0/0:0,15,133	Solyc01g102490.3.1
SL3.0ch01	91164767	Solyc01g102490	SL3.0ch01_91164767_C	T	C	130	PASS	GT:PL	0/0:0,18,136	1/1:95,9,0	0/0:0,24,160	Solyc01g102490.3.1
SL3.0ch01	91166827	Solyc01g102500	SL3.0ch01_91166827_C	A	C	134	PASS	GT:PL	0/0:0,27,171	1/1:95,9,0	0/0:0,30,180	Solyc01g102500.3.1
SL3.0ch01	91168202	Solyc01g102500	SL3.0ch01_91168202_T	C	T	159	PASS	GT:PL	0/0:0,33,184	1/1:95,9,0	0/0:0,24,160	Solyc01g102500.3.1
SL3.0ch01	91169770	Solyc01g102500	SL3.0ch01_91169770_A	T	A	159	PASS	GT:PL	0/0:0,21,158	1/1:95,9,0	0/0:0,39,190	Solyc01g102500.3.1
SL3.0ch01	91172905		SL3.0ch01_91172905_G	A	G	157	PASS	GT:PL	0/0:0,15,132	1/1:94,9,0	0/0:0,9,95
SL3.0ch01	91172994		SL3.0ch01_91172994_A	T	A	156	PASS	GT:PL	0/0:0,27,168	1/1:95,9,0	0/0:0,18,145
SL3.0ch01	91173034	Solyc01g102510	SL3.0ch01_91173034_T	C	T	160	PASS	GT:PL	0/0:0,36,189	1/1:95,9,0	0/0:0,15,131	Solyc01g102510.3.1
SL3.0ch01	91173498	Solyc01g102510	SL3.0ch01_91173498_G	A	G	158	PASS	GT:PL	0/0:0,21,148	1/1:95,9,0	0/0:0,18,146	Solyc01g102510.3.1
SL3.0ch01	91175556	Solyc01g102510	SL3.0ch01_91175556_G	A	G	157	PASS	GT:PL	0/0:0,57,199	1/1:95,9,0	0/0:0,42,195	Solyc01g102510.3.1
SL3.0ch01	91223179	Solyc01g102570	SL3.0ch01_91223179_C	T	C	736	PASS	GT:PL	1/1:255,255,0	1/1:249,255,0	1/1:255,255,0	Solyc01g102570.3.1
SL3.0ch01	91225817	Solyc01g102570	SL3.0ch01_91225817_A	T	A	113	PASS	GT:PL	0/0:0,57,199	1/1:95,9,0	0/0:0,42,194	Solyc01g102570.3.1
SL3.0ch01	91240159	Solyc01g102585	SL3.0ch01_91240159_TACCACCA	TACCACCACCACCA	TACCACCA	47.0515	PASS	GT:PL	0/0:0,57,200	1/1:95,9,0	0/0:0,69,202	Solyc01g102585.1.1
SL3.0ch01	91325713	Solyc02g024065	SL3.0ch01_91325713_G	A	G	177	PASS	GT:PL	0/0:0,18,144	1/1:95,9,0	0/0:0,21,158	Solyc02g024065.1.1
SL3.0ch01	91332327	Solyc01g102720	SL3.0ch01_91332327_A	G	A	51	PASS	GT:PL	0/0:0,93,203	1/1:95,9,0	0/0:0,84,203	Solyc01g102720.3.1
SL3.0ch01	91334248	Solyc01g102730	SL3.0ch01_91334248_G	A	G	108	PASS	GT:PL	1/2:57,67,40,30,0,9	1/1:29,19,0,32,27,30	1/2:28,20,12,13,0,11	Solyc01g102730.3.1
SL3.0ch01	91389118	Solyc01g102810	SL3.0ch01_91389118_T	C	T	44.1994	PASS	GT:PL	0/0:0,36,186	0/0:0,24,164	0/1:79,0,55	Solyc01g102810.3.1
SL3.0ch01	91412800	Solyc01g102840	SL3.0ch01_91412800_G	A	G	137	PASS	GT:PL	1/1:66,6,0	0/0:0,163,214	1/1:28,3,0	Solyc01g102840.3.1
SL3.0ch01	91469184	Solyc01g102940	SL3.0ch01_91469184_T	A	T	346	PASS	GT:PL	0/1:138,0,170	0/1:125,0,168	0/1:120,0,165	Solyc01g102940.3.1
SL3.0ch01	91476234	Solyc01g102940	SL3.0ch01_91476234_GTTTTTTTTTTTTT	GTTTTTTTTTTT	GTTTTTTTTTTTTT	59	PASS	GT:PL	1/1:27,6,0	1/1:27,6,0	1/1:30,6,0	Solyc01g102940.3.1
SL3.0ch01	91542142	Solyc01g103000	SL3.0ch01_91542142_G	A	G	90	PASS	GT:PL	1/1:132,15,0	0/0:0,27,170	0/0:0,21,158	Solyc01g103000.2.1
SL3.0ch01	91551301	Solyc01g103010	SL3.0ch01_91551301_G	A	G	161	PASS	GT:PL	1/1:69,6,0	0/0:0,169,213	1/1:25,3,0	Solyc01g103010.3.1
SL3.0ch01	91566294	Solyc01g103020	SL3.0ch01_91566294_A	G	A	162	PASS	GT:PL	1/1:11,11,11,11,11,11	1/2:92,55,46,47,0,41	1/1:24,8,5,24,8,24	Solyc01g103020.3.1
SL3.0ch01	91616800	Solyc01g103050	SL3.0ch01_91616800_GTATATATATATATATATATAT	GTATATATATATATATATAT	GTATATATATATATATATATAT	59	PASS	GT:PL	0/0:11,41,205	0/0:27,69,249	0/1:93,0,175	Solyc01g103050.3.1
SL3.0ch01	91647511	Solyc01g103100	SL3.0ch01_91647511_CA	CAGA	CA	53	PASS	GT:PL	0/0:0,12,184	0/0:0,6,110	0/1:87,0,98	Solyc01g103100.3.1
SL3.0ch01	91705818		SL3.0ch01_91705818_CCACA	CCA	CCACA	70	PASS	GT:PL	0/0:0,21,153	1/1:95,9,0	0/0:0,15,133
SL3.0ch01	91705819		SL3.0ch01_91705819_CAAAAAAAAAAA	CAAAAAAAAA	CAAAAAAAAAAA	94	PASS	GT:PL	1/1:54,9,0	1/1:44,1,0	1/1:24,8,5
SL3.0ch01	91730381	Solyc01g103190	SL3.0ch01_91730381_T	A	T	372	PASS	GT:PL	0/1:133,0,44	0/1:122,0,9	0/1:158,0,115	Solyc01g103190.3.1
SL3.0ch01	91731098	Solyc01g103190	SL3.0ch01_91731098_ATT	ATTT	ATT	98	PASS	GT:PL	1/1:32,3,0	1/1:32,3,0	1/1:60,9,0	Solyc01g103190.3.1
SL3.0ch01	91731335	Solyc01g103190	SL3.0ch01_91731335_G	T	G	374	PASS	GT:PL	0/1:129,0,160	0/1:110,0,149	0/1:170,0,137	Solyc01g103190.3.1
SL3.0ch01	91732144	Solyc01g103185	SL3.0ch01_91732144_GT	GTT	GT	439	PASS	GT:PL	1/1:145,21,0	1/1:160,30,0	1/1:160,27,0	Solyc01g103185.1.1
SL3.0ch01	91736966		SL3.0ch01_91736966_GTTT	GTT	GTTT	160	PASS	GT:PL	./.:0,0,0	1/1:69,6,0	1/1:117,12,0
SL3.0ch01	91736971		SL3.0ch01_91736971_A	T	A	145	PASS	GT:PL	0/1:28,0,29	1/1:39,6,0	1/1:112,18,0
SL3.0ch01	91737407	Solyc01g103200	SL3.0ch01_91737407_T	C	T	281	PASS	GT:PL	0/1:96,0,133	0/1:70,0,120	0/1:151,0,115	Solyc01g103200.3.1
SL3.0ch01	91737817	Solyc01g103200	SL3.0ch01_91737817_GTT	GTTT	GTT	491	PASS	GT:PL	1/1:171,81,0	1/1:172,111,0	1/1:174,126,0	Solyc01g103200.3.1
SL3.0ch01	91778595	Solyc01g103245	SL3.0ch01_91778595_A	G	A	118	PASS	GT:PL	0/0:0,12,116	1/1:95,9,0	0/0:0,24,162	Solyc01g103245.1.1
SL3.0ch01	91846727	Solyc01g103335	SL3.0ch01_91846727_G	A	G	42.6383	PASS	GT:PL	0/1:47,0,159	0/1:36,0,146	0/0:0,24,164	Solyc01g103335.1.1
SL3.0ch01	91914867	Solyc01g103420	SL3.0ch01_91914867_T	A	T	336	PASS	GT:PL	0/1:151,0,167	0/1:93,0,154	0/1:129,0,164	Solyc01g103420.3.1
SL3.0ch01	91924510	Solyc01g103430	SL3.0ch01_91924510_T	C	T	150	PASS	GT:PL	0/0:0,24,160	1/1:95,9,0	0/0:0,15,133	Solyc01g103430.3.1
SL3.0ch01	91966842	Solyc01g103490	SL3.0ch01_91966842_G	A	G	162	PASS	GT:PL	0/0:0,141,211	1/1:95,9,0	0/0:0,90,204	Solyc01g103490.3.1
SL3.0ch01	91979194	Solyc01g103510	SL3.0ch01_91979194_G	C	G	174	PASS	GT:PL	0/0:0,12,116	1/1:95,9,0	0/0:0,21,156	Solyc01g103510.3.1
SL3.0ch01	92030414	Solyc01g103580	SL3.0ch01_92030414_T	A	T	136	PASS	GT:PL	0/1:8,0,150	1/1:169,27,0	0/0:0,33,181	Solyc01g103580.3.1
SL3.0ch01	92073628		SL3.0ch01_92073628_T	G	T	106	PASS	GT:PL	0/0:0,69,201	1/1:95,9,0	0/0:0,76,183
SL3.0ch01	92073652	Solyc01g103640	SL3.0ch01_92073652_A	G	A	90	PASS	GT:PL	0/0:0,36,182	1/1:95,9,0	0/0:0,18,143	Solyc01g103640.3.1
SL3.0ch01	92073751	Solyc01g103640	SL3.0ch01_92073751_A	G	A	93	PASS	GT:PL	0/0:0,66,203	1/1:95,9,0	0/0:0,75,203	Solyc01g103640.3.1
SL3.0ch01	92073762	Solyc01g103640	SL3.0ch01_92073762_C	A	C	99	PASS	GT:PL	0/0:0,24,166	1/1:95,9,0	0/0:0,12,110	Solyc01g103640.3.1
SL3.0ch01	92073788	Solyc01g103640	SL3.0ch01_92073788_C	T	C	90	PASS	GT:PL	0/0:0,21,151	1/1:95,9,0	0/0:0,45,194	Solyc01g103640.3.1
SL3.0ch01	92074081	Solyc01g103640	SL3.0ch01_92074081_C	T	C	92	PASS	GT:PL	0/0:0,30,201	1/1:95,9,0	0/0:0,48,194	Solyc01g103640.3.1
SL3.0ch01	92074132	Solyc01g103640	SL3.0ch01_92074132_A	T	A	105	PASS	GT:PL	0/0:0,24,167	1/1:95,9,0	0/0:0,21,158	Solyc01g103640.3.1
SL3.0ch01	92074136	Solyc01g103640	SL3.0ch01_92074136_A	C	A	105	PASS	GT:PL	0/0:0,15,133	1/1:94,9,0	0/0:0,6,69	Solyc01g103640.3.1
SL3.0ch01	92095135	Solyc01g103660	SL3.0ch01_92095135_A	G	A	76	PASS	GT:PL	0/0:0,33,255	1/1:95,9,0	0/0:0,21,136	Solyc01g103660.3.1
SL3.0ch01	92097088	Solyc01g103670	SL3.0ch01_92097088_TAT	TATAAT	TAT	34.9759	PASS	GT:PL	0/1:72,0,255	0/0:0,33,255	0/0:0,18,235	Solyc01g103670.3.1
SL3.0ch01	92097898	Solyc01g103670	SL3.0ch01_92097898_G	A	G	157	PASS	GT:PL	0/0:0,45,185	1/1:95,9,0	0/0:0,48,197	Solyc01g103670.3.1
SL3.0ch01	92103306	Solyc01g103670	SL3.0ch01_92103306_A	T	A	157	PASS	GT:PL	0/0:0,18,143	1/1:94,9,0	0/0:0,12,116	Solyc01g103670.3.1
SL3.0ch01	92105021	Solyc01g103670	SL3.0ch01_92105021_G	T	G	162	PASS	GT:PL	0/0:0,15,132	1/1:95,9,0	0/0:0,15,122	Solyc01g103670.3.1
SL3.0ch01	92105809	Solyc01g103680	SL3.0ch01_92105809_AAGAGA	AAGA	AAGAGA	212	PASS	GT:PL	0/0:0,42,179	1/1:95,9,0	0/0:0,27,156	Solyc01g103680.3.1
SL3.0ch01	92110417	Solyc01g103680	SL3.0ch01_92110417_C	T	C	183	PASS	GT:PL	0/0:0,42,192	1/1:95,9,0	0/0:0,63,200	Solyc01g103680.3.1
SL3.0ch01	92110480	Solyc01g103680	SL3.0ch01_92110480_T	A	T	198	PASS	GT:PL	0/0:0,21,158	1/1:95,9,0	0/0:0,18,138	Solyc01g103680.3.1
SL3.0ch01	92111729		SL3.0ch01_92111729_G	A	G	164	PASS	GT:PL	0/0:0,12,116	1/1:95,9,0	0/0:0,45,195
SL3.0ch01	92111783		SL3.0ch01_92111783_A	T	A	140	PASS	GT:PL	0/0:0,33,181	1/1:95,9,0	0/0:0,18,143
SL3.0ch01	92111785		SL3.0ch01_92111785_G	C	G	135	PASS	GT:PL	0/0:0,27,174	1/1:95,9,0	0/0:0,18,147
SL3.0ch01	92112975	Solyc01g103690	SL3.0ch01_92112975_C	T	C	160	PASS	GT:PL	0/0:0,60,234	1/1:95,9,0	0/0:0,87,204	Solyc01g103690.3.1
SL3.0ch01	92117915	Solyc01g103690	SL3.0ch01_92117915_T	A	T	157	PASS	GT:PL	0/0:0,6,60	1/1:94,9,0	0/0:0,30,179	Solyc01g103690.3.1
SL3.0ch01	92122667	Solyc01g103690	SL3.0ch01_92122667_G	A	G	147	PASS	GT:PL	0/0:0,27,169	1/1:95,9,0	0/0:0,30,172	Solyc01g103690.3.1
SL3.0ch01	92125322	Solyc01g103690	SL3.0ch01_92125322_G	C	G	137	PASS	GT:PL	0/0:0,12,110	1/1:95,9,0	0/0:0,27,171	Solyc01g103690.3.1
SL3.0ch01	92125342	Solyc01g103690	SL3.0ch01_92125342_G	A	G	71	PASS	GT:PL	0/0:0,12,132	1/1:95,9,0	0/0:0,27,174	Solyc01g103690.3.1
SL3.0ch01	92125716		SL3.0ch01_92125716_G	A	G	141	PASS	GT:PL	0/0:0,18,135	1/1:94,9,0	0/0:0,9,95
SL3.0ch01	92126254		SL3.0ch01_92126254_C	T	C	125	PASS	GT:PL	0/0:0,9,95	1/1:94,9,0	0/0:0,18,171
SL3.0ch01	92137590	Solyc01g103695	SL3.0ch01_92137590_C	T	C	113	PASS	GT:PL	0/0:0,15,128	1/1:94,9,0	0/0:0,6,69	Solyc01g103695.1.1
SL3.0ch01	92139269	Solyc01g103695	SL3.0ch01_92139269_G	A	G	91	PASS	GT:PL	0/0:0,27,171	1/1:95,9,0	0/0:0,21,158	Solyc01g103695.1.1
SL3.0ch01	92139809	Solyc01g103695	SL3.0ch01_92139809_C	G	C	126	PASS	GT:PL	0/0:0,21,154	1/1:95,9,0	0/0:0,24,167	Solyc01g103695.1.1
SL3.0ch01	92139949	Solyc01g103695	SL3.0ch01_92139949_C	T	C	125	PASS	GT:PL	0/0:0,18,143	1/1:95,9,0	0/0:0,18,141	Solyc01g103695.1.1
SL3.0ch01	92139989	Solyc01g103695	SL3.0ch01_92139989_T	C	T	88	PASS	GT:PL	0/0:0,15,133	1/1:95,9,0	0/0:0,15,132	Solyc01g103695.1.1
SL3.0ch01	92182342	Solyc01g103780	SL3.0ch01_92182342_CTTTTTTTTTTTTT	CTTTTTTTTTTT	CTTTTTTTTTTTTT	44.0575	PASS	GT:PL	1/1:16,8,8	1/1:78,43,28	1/1:30,25,22	Solyc01g103780.3.1
SL3.0ch01	92182817	Solyc01g103780	SL3.0ch01_92182817_GGTTGTTGTTGTTGTTGTTG	GGTTGTTGTTGTTGTTGTTGTTG	GGTTGTTGTTGTTGTTGTTG	212	PASS	GT:PL	0/0:0,39,191	1/1:95,9,0	0/0:0,72,200	Solyc01g103780.3.1
SL3.0ch01	92183568	Solyc01g103780	SL3.0ch01_92183568_T	A	T	159	PASS	GT:PL	0/0:0,21,156	1/1:95,9,0	0/0:0,30,177	Solyc01g103780.3.1
SL3.0ch01	92264172	Solyc01g103862	SL3.0ch01_92264172_C	T	C	403	PASS	GT:PL	0/1:156,0,171	0/1:130,0,170	0/1:153,0,171	Solyc01g103862.1.1
SL3.0ch01	92264328	Solyc01g103862	SL3.0ch01_92264328_G	A	G	455	PASS	GT:PL	0/1:164,0,169	0/1:157,0,170	0/1:169,0,164	Solyc01g103862.1.1
SL3.0ch01	92321594	Solyc01g103950	SL3.0ch01_92321594_C	T	C	111	PASS	GT:PL	0/0:0,24,155	1/1:95,9,0	0/0:0,27,175	Solyc01g103950.3.1
SL3.0ch01	92347857	Solyc01g103970	SL3.0ch01_92347857_G	A	G	135	PASS	GT:PL	0/0:0,3,38	1/1:93,9,0	0/0:0,24,167	Solyc01g103970.3.1
SL3.0ch01	92370137	Solyc01g104000	SL3.0ch01_92370137_T	C	T	133	PASS	GT:PL	0/0:0,18,144	1/1:94,9,0	0/0:0,12,115	Solyc01g104000.3.1
SL3.0ch01	92387447	Solyc01g104015	SL3.0ch01_92387447_C	T	C	162	PASS	GT:PL	0/1:49,0,116	0/0:0,27,172	0/1:43,0,97	Solyc01g104015.1.1
SL3.0ch01	92388725	Solyc01g104030	SL3.0ch01_92388725_G	A	G	162	PASS	GT:PL	0/0:0,12,114	1/1:95,9,0	0/0:0,36,183	Solyc01g104030.3.1
SL3.0ch01	92388729	Solyc01g104030	SL3.0ch01_92388729_G	C	G	161	PASS	GT:PL	0/0:0,15,133	1/1:94,9,0	0/0:0,6,69	Solyc01g104030.3.1
SL3.0ch01	92429039	Solyc01g104060	SL3.0ch01_92429039_G	A	G	188	PASS	GT:PL	0/0:0,15,122	1/1:95,9,0	0/0:0,60,201	Solyc01g104060.3.1
SL3.0ch01	92435516	Solyc01g104070	SL3.0ch01_92435516_C	T	C	150	PASS	GT:PL	0/0:0,12,132	1/1:94,9,0	0/0:0,12,85	Solyc01g104070.3.1
SL3.0ch01	92443782	Solyc01g104070	SL3.0ch01_92443782_A	T	A	154	PASS	GT:PL	0/0:0,12,108	1/1:95,9,0	0/0:0,24,160	Solyc01g104070.3.1
SL3.0ch01	92444101	Solyc01g104070	SL3.0ch01_92444101_A	G	A	55	PASS	GT:PL	0/0:0,39,187	1/1:95,9,0	0/0:0,18,144	Solyc01g104070.3.1
SL3.0ch01	92511393	Solyc01g104140	SL3.0ch01_92511393_GAAAAAAAAAA	GAAAAAAAAA	GAAAAAAAAAA	77	PASS	GT:PL	1/1:36,32,7	1/1:74,80,44	1/1:40,45,0	Solyc01g104140.3.1
SL3.0ch01	92522034	Solyc01g104160	SL3.0ch01_92522034_G	T	G	181	PASS	GT:PL	0/1:82,0,55	1/1:95,12,0	1/1:38,3,0	Solyc01g104160.3.1
SL3.0ch01	92522035	Solyc01g104160	SL3.0ch01_92522035_A	C	A	171	PASS	GT:PL	0/1:81,0,54	1/1:93,12,0	1/1:31,3,0	Solyc01g104160.3.1
SL3.0ch01	92539215	Solyc01g104190	SL3.0ch01_92539215_T	C	T	188	PASS	GT:PL	0/0:0,45,196	1/1:95,9,0	0/0:0,42,190	Solyc01g104190.2.1
SL3.0ch01	92541062		SL3.0ch01_92541062_A	G	A	330	PASS	GT:PL	1/1:68,6,0	1/1:130,15,0	1/1:158,21,0
SL3.0ch01	92541066		SL3.0ch01_92541066_GC	GCC	GC	248	PASS	GT:PL	1/1:35,3,0	1/1:118,15,0	1/1:121,15,0
SL3.0ch01	92586359	Solyc01g104250	SL3.0ch01_92586359_C	T	C	163	PASS	GT:PL	0/0:0,39,188	1/1:95,9,0	0/0:0,12,113	Solyc01g104250.3.1
SL3.0ch01	92596360	Solyc01g104270	SL3.0ch01_92596360_A	T	A	86	PASS	GT:PL	0/0:0,15,130	1/1:95,9,0	0/0:0,15,132	Solyc01g104270.3.1
SL3.0ch01	92599082	Solyc01g104270	SL3.0ch01_92599082_A	T	A	212	PASS	GT:PL	0/0:0,15,129	1/1:95,9,0	0/0:0,18,144	Solyc01g104270.3.1
SL3.0ch01	92642584	Solyc01g104340	SL3.0ch01_92642584_C	A	C	55	PASS	GT:PL	0/0:0,18,147	1/1:95,9,0	0/0:0,9,87	Solyc01g104340.2.1
SL3.0ch01	92659027		SL3.0ch01_92659027_T	A	T	163	PASS	GT:PL	0/0:0,12,113	1/1:95,9,0	0/0:0,6,69
SL3.0ch01	92673631	Solyc01g104410	SL3.0ch01_92673631_ATAT	ATATTAT	ATAT	64	PASS	GT:PL	0/0:0,9,151	0/0:0,3,60	0/1:98,0,98	Solyc01g104410.3.1
SL3.0ch01	92720402	Solyc01g104432	SL3.0ch01_92720402_A	T	A	38.2204	PASS	GT:PL	0/0:0,6,69	1/1:95,9,0	0/0:0,15,129	Solyc01g104432.1.1
SL3.0ch01	92720403	Solyc01g104432	SL3.0ch01_92720403_T	A	T	38.2204	PASS	GT:PL	0/0:0,24,166	1/1:95,9,0	0/0:0,9,79	Solyc01g104432.1.1
SL3.0ch01	92720537	Solyc01g104432	SL3.0ch01_92720537_C	T	C	127	PASS	GT:PL	0/0:0,21,180	1/1:95,9,0	0/0:0,9,95	Solyc01g104432.1.1
SL3.0ch01	92721493	Solyc01g104432	SL3.0ch01_92721493_G	A	G	91	PASS	GT:PL	0/0:0,9,94	1/1:95,9,0	0/0:0,12,113	Solyc01g104432.1.1
SL3.0ch01	92721526	Solyc01g104432	SL3.0ch01_92721526_A	C	A	78	PASS	GT:PL	0/0:0,18,137	1/1:95,9,0	0/0:0,6,47	Solyc01g104432.1.1
SL3.0ch01	92721587	Solyc01g104432	SL3.0ch01_92721587_T	C	T	116	PASS	GT:PL	0/0:0,15,114	1/1:95,9,0	0/0:0,12,108	Solyc01g104432.1.1
SL3.0ch01	92721773	Solyc01g104432	SL3.0ch01_92721773_T	G	T	109	PASS	GT:PL	0/0:0,18,131	1/1:95,9,0	0/0:0,9,95	Solyc01g104432.1.1
SL3.0ch01	92722010	Solyc01g104432	SL3.0ch01_92722010_G	A	G	138	PASS	GT:PL	0/0:0,18,147	1/1:95,9,0	0/0:0,9,95	Solyc01g104432.1.1
SL3.0ch01	92722131	Solyc01g104432	SL3.0ch01_92722131_T	A	T	100	PASS	GT:PL	0/0:0,30,171	1/1:94,9,0	0/0:0,3,38	Solyc01g104432.1.1
SL3.0ch01	92722178	Solyc01g104432	SL3.0ch01_92722178_T	A	T	113	PASS	GT:PL	0/0:0,21,156	1/1:95,9,0	0/0:0,9,93	Solyc01g104432.1.1
SL3.0ch01	92722203	Solyc01g104432	SL3.0ch01_92722203_G	C	G	48.2519	PASS	GT:PL	0/0:0,6,68	1/1:95,9,0	0/0:0,18,138	Solyc01g104432.1.1
SL3.0ch01	92722225	Solyc01g104432	SL3.0ch01_92722225_G	T	G	75	PASS	GT:PL	0/0:0,18,235	0/1:90,0,196	0/0:0,21,254	Solyc01g104432.1.1
[truncated: 21,254 more rows]
